# Supplementary material for: In vivo screening identifies GATAD2B as a metastasis driver in KRAS-driven lung cancer
Source: Nat Commun. 2018 Jul 16;9:2732. doi: 10.1038/s41467-018-04572-3 (PMC6048166; doi:10.1038/s41467-018-04572-3)
Supplement: Supplementary file 4 — Supplementary Data 1 [file 41467_2018_4572_MOESM4_ESM.xlsx]

## Sheet: Available in ORF Collection
LocusLink ID	Gene Symbol	cell line did not select	BC sequence
7534	YWHAZ		TATTATGAGAAAGTTGAATAGTAG
3551	IKBKB		ATGAAAGTTAGAGTTTATGATAAG
2645	GCK		AATAGATAAGATTGATTGTGTTTG
6503	SLA		TGTTAAATGTATGTAGTAATTGAG
5567	PRKACB*		GAATTGTATAAAGTATTAGATGTG
51562	MBIP		ATAGATTTAAGTGAAGAGAGTTAT
660	BMX*		GAATGTTTGTAAATGTATAGATAG
51205	ACP6		AAATTGTGAAAGATTGTTTGTGTA
8445	DYRK2		TGTAAGTGAAATAGTGAGTTATTT
3845	KRAS		GTGTAAATGTTTGAGATGTATATT
10434	LYPLA1		GTAGTAGTAATTTGAATGTTTGAA
4848	CNOT2		TTGTGAATGATTAATGAATAGAAG
6729	SRP54		GTGTGTTATTTGTTTGTAAAGTAT
79017	GGCT		AAATTAGTTGAAAGTATGAGAAAG
6284	S100A13		TAGTGTAGATATTTGATAGTTATG
8991	SELENBP1		AATAATGTTGTGAAATAGATGTGA
9134	CCNE2		AAGATGATAGTTAAGTGTAAGTTA
80012	PHC3		GATAGATTTAGAATGAATTAAGTG
6675	UAP1		TTTAAGTGAGTTATAGAAGTAGTA
6591	SNAI2		AAGTGTTTAATGTAAGAGAATGAA
26100	WIPI2		TATTAGAGTTTGAGAATAAGTAGT
4147	MATN2		TGATATAGTAGTGAAGAAATAAGT
2113	ETS1*		AATAAGAGAATTGATATGAAGATG
9869	SETDB1		TGTATATGTTAATGAGATGTTGTA
6275	S100A4		AGTAAGTGTTAGATAGTATTGAAT
51094	ADIPOR1		TTGTGATAGTAGTTAGATATTTGT
7336	UBE2V2		AGATTGAAATAGATTAGAAAGTTG
2944	GSTM1		AGTGAGATTATGAGTATTGATTTA
444	ASPH		ATGTAATTGTGAATAATGTATGTG
8674	VAMP4		AAATAAGAATAGAGAGAGAAAGTT
8674	VAMP4		AATGTAAAGTAAAGAAAGTGATGA
83540	NUF2		GTTAGTTATGATGAATATTGTGTA
10124	ARL4A		GTGATTGAATAGTAGATTGTTTAA
64224	HERPUD2		TATTGTTGAATGTGTTTAAAGAGA
79792	GSDMD		TATGAATGTTATTGTGTGTTGATT
3927	LASP1		TGTAAGTTTAAAGTAAGAAATGTG
7067	THRA		AGAGATATTAGAATGTAAGAATAG
1374	CPT1A		GATAAGAAAGTGAAATGTAAATTG
10956	OS9		GTAAGATTAGAAGTTAATGAAGAA
4000	LMNA		GTTTGTGTTTGTATAAGTTGTTAA
3181	HNRNPA2B1		TAGAGAAAGAGAGAATTGTATTAA
9319	TRIP13		GAAGATATTGAAAGAATTTGATGT
5824	PEX19		AATTAGAAGTAAGTAGAGTTTAAG
56943	ENY2		AGAGTATTAGTAGTTATTGTAAGT
10962	MLLT11		TGAGAATGTAAAGAATGTTTATTG
11014	KDELR2		ATTTAAGTAAAGTGTAGAGATAAG
51562	MBIP		GTTATGTAGAGATGAAAGAAATTA
54664	TMEM106B		TATTAGAGAGAAATTGTAGAGATT
1073	CFL2		TGAAATGTGTATTTGTATGTTTAG
2309	FOXO3		TTTGTTGTTAAGTATGTGATTTAG
3487	IGFBP4		ATGATGTGTTTGATTTGAATTGAA
84232	MAF1		TGAGTAAGTTTGTATGTTTAAGTA
4610	MYCL1*		GTAAGAGTATTGAAATTAGTAAGA
94239	H2AFV		TTTGTGTGTTATTGTAATTGAGAT
51741	WWOX		TATTTGATAAGAGAATGAAGAAGT
83636	C19orf12		ATGAAAGATTTAGTTGTGAGATAT
4852	NPY		GATTAGTATTTAGTAGTAATAGAG
10484	SEC23A
5747	PTK2		AATTGAGAAAGAGATAAATGATAG
699	BUB1*		GTTGAGAATTAGAATTTGATAAAG
83690	CRISPLD1		AATGAAATAGTGTTAAATGAGTGT
4179	CD46		TTTGTTAGAATGAGAAGATTTATG
734	OSGIN2		AAAGAATTAGTATGATAGATGAGA
93100	NAPRT1		GTTATGATATAGTGAGTTGTTATT
6919	TCEA2		GTATAGTGTGATTAGATTTGTAAA
7067	THRA		TAGTAGAATTGTTGTTAAAGAATG
26100	WIPI2		GATGAATATAGTAAGTATTGAGTA
6156	RPL30		ATTTGTATAAAGTGAAGAAGAGAA
2778	GNAS*		GAAAGTTTAAGTGATGTATATTGT
23208	SYT11		TGAATTGAATAAGAATTTGTTGTG
23557	SNAPIN		GTTATGAAAGAGTATGTGTTAAAT
23432	GPR161		GTTTGTTGAAAGTGTAAAGTATAT
115350	FCRL1		TAGATAATGTGAAGTAATAAGTGA
3382	ICA1		TAGATTAGTTGATAAGTGTGTAAT
85477	SCIN		GTTTAGTGATTAAAGATAGATTAG
11228	RASSF8		TATGTGTATGAAGATTATAGTTAG
54664	TMEM106B		AAATGTGTGTTTAGTAGTTGTAAA
4209	MEF2D		GTTAGAATGTATATAGAGTTAGAT
8629	JRK		TTAAGAAGAATTGTATATGAGAGT
122553	TRAPPC6B		TTTAGAGTTTGATTAGTATGTTTG
5898	RALA		GATGTATAATGATGTGTGTAAATT
157567	ANKRD46		TAAAGAGTGATGTAAATAGAAGTT
5597	MAPK6*		TGTAGTGTTTAGAGTAAGTTATTA
51514	DTL		GTAATAAGTTGTGAAAGAAGATTA
55975	KLHL7		TTTATGTGTGATTGAGTGTTTAAT
898	CCNE1		TATTTAGTTAGATAGATAGAGAGT
5885	RAD21		ATGTGTTTATGTGAAAGATTTGTA
6919	TCEA2		GAGAATGTTGAATAAGAAGTAATT
4609	MYC		AGTTATAAGTAAATGATGTTGATG
51110	LACTB2		TTGTATGTGAGTTTAGATTAATGA
6414	SEPP1		TAGTTAAAGTATAGTTGTTTGAGT
4089	SMAD4*		AAATTTGTGTTGAGATTTGTATAG
3782	KCNN3
200185	KRTCAP2		TTTGATTTATGTGTTATGTTGAGT
5597	MAPK6*		TATTATGAGAAAGTTGAATAGTAG
1131	CHRM3		ATGAAAGTTAGAGTTTATGATAAG
377677	CA13		AATAGATAAGATTGATTGTGTTTG
157567	ANKRD46		TGTTAAATGTATGTAGTAATTGAG
9265	CYTH3
6788	STK3		GAATGTTTGTAAATGTATAGATAG
23528	ZNF281		AAATTGTGAAAGATTGTTTGTGTA
4209	MEF2D		TGTAAGTGAAATAGTGAGTTATTT
27246	RNF115		AGTGAGATTATGAGTATTGATTTA
5747	PTK2		GTGTAAATGTTTGAGATGTATATT
477	ATP1A2		GTAGTAGTAATTTGAATGTTTGAA
868	CBLB*		TTGTGAATGATTAATGAATAGAAG
1601	DAB2		GTGTGTTATTTGTTTGTAAAGTAT
91768	CABLES1		AAATTAGTTGAAAGTATGAGAAAG
6271	S100A1		TAGTGTAGATATTTGATAGTTATG
2331	FMOD		AATAATGTTGTGAAATAGATGTGA
2213	FCGR2B		AAGATGATAGTTAAGTGTAAGTTA
200185	KRTCAP2		GATAGATTTAGAATGAATTAAGTG
54443	ANLN		TTTAAGTGAGTTATAGAAGTAGTA
27033	ZBTB32		AAGTGTTTAATGTAAGAGAATGAA
9869	SETDB1		TATTAGAGTTTGAGAATAAGTAGT
8445	DYRK2		TGATATAGTAGTGAAGAAATAAGT
54928	IMPAD1		AATAAGAGAATTGATATGAAGATG
6624	FSCN1		TGTATATGTTAATGAGATGTTGTA
7291	TWIST1		AGTAAGTGTTAGATAGTATTGAAT
58497	PRUNE		TTGTGATAGTAGTTAGATATTTGT
2778	GNAS*		AGATTGAAATAGATTAGAAAGTTG
124540	MSI2		ATGTAATTGTGAATAATGTATGTG
3198	HOXA1		AAATAAGAATAGAGAGAGAAAGTT
91	ACVR1B*		AATGTAAAGTAAAGAAAGTGATGA
115294	PCMTD1		GTTAGTTATGATGAATATTGTGTA
55156	ARMC1		GTGATTGAATAGTAGATTGTTTAA
23471	TRAM1		TATTGTTGAATGTGTTTAAAGAGA
8895	CPNE3		TATGAATGTTATTGTGTGTTGATT
55508	SLC35E3		TGTAAGTTTAAAGTAAGAAATGTG
94103	ORMDL3		AGAGATATTAGAATGTAAGAATAG
7067	THRA		GATAAGAAAGTGAAATGTAAATTG
117145	THEM4		GTAAGATTAGAAGTTAATGAAGAA
7015	TERT		GTTTGTGTTTGTATAAGTTGTTAA
9113	LATS1*		TAGAGAAAGAGAGAATTGTATTAA
10106	CTDSP2		GAAGATATTGAAAGAATTTGATGT
6424	SFRP4		AATTAGAAGTAAGTAGAGTTTAAG
128239	IQGAP3		AGAGTATTAGTAGTTATTGTAAGT
9134	CCNE2		TGAGAATGTAAAGAATGTTTATTG
57645	POGK		ATTTAAGTAAAGTGTAGAGATAAG
7678	ZNF124		GTTATGTAGAGATGAAAGAAATTA
9580	SOX13		TATTAGAGAGAAATTGTAGAGATT
25874	BRP44		TGAAATGTGTATTTGTATGTTTAG
10000	AKT3*		TTTGTTGTTAAGTATGTGATTTAG
55294	FBXW7*		ATGATGTGTTTGATTTGAATTGAA
10000	AKT3*		TGAGTAAGTTTGTATGTTTAAGTA
5290	PIK3CA*		GTAAGAGTATTGAAATTAGTAAGA
51741	WWOX		TTTGTGTGTTATTGTAATTGAGAT
5396	PRRX1		TATTTGATAAGAGAATGAAGAAGT
6919	TCEA2		ATGAAAGATTTAGTTGTGAGATAT
85477	SCIN		GATTAGTATTTAGTAGTAATAGAG
4193	MDM2*		GTGATAGAATTTGTGTTTAATGAA
3845	KRAS		AATTGAGAAAGAGATAAATGATAG
94239	H2AFV		GTTGAGAATTAGAATTTGATAAAG
1666	DECR1		AATGAAATAGTGTTAAATGAGTGT
1687	DFNA5		TTTGTTAGAATGAGAAGATTTATG
143884	CWF19L2		AAAGAATTAGTATGATAGATGAGA
4000	LMNA		GTTATGATATAGTGAGTTGTTATT
4179	CD46		GTATAGTGTGATTAGATTTGTAAA
4147	MATN2		TAGTAGAATTGTTGTTAAAGAATG
57459	GATAD2B		GATGAATATAGTAAGTATTGAGTA
11059	WWP1		ATTTGTATAAAGTGAAGAAGAGAA
6414	SEPP1		GAAAGTTTAAGTGATGTATATTGT
6016	RIT1		TGAATTGAATAAGAATTTGTTGTG
4916	NTRK3*		GTTATGAAAGAGTATGTGTTAAAT
375444	C5orf34		GTTTGTTGAAAGTGTAAAGTATAT
94239	H2AFV		TAGATAATGTGAAGTAATAAGTGA
50626	CYHR1		TAGATTAGTTGATAAGTGTGTAAT
55154	MSTO1		GTTTAGTGATTAAAGATAGATTAG
10884	MRPS30		TATGTGTATGAAGATTATAGTTAG
1031	CDKN2C*		AAATGTGTGTTTAGTAGTTGTAAA
2113	ETS1*		GTTAGAATGTATATAGAGTTAGAT
2494	NR5A2		TTAAGAAGAATTGTATATGAGAGT
9420	CYP7B1		TTTAGAGTTTGATTAGTATGTTTG
4605	MYBL2*		GATGTATAATGATGTGTGTAAATT
126393	HSPB6		TAAAGAGTGATGTAAATAGAAGTT
3845	KRAS		TGTAGTGTTTAGAGTAAGTTATTA
5567	PRKACB*		GTAATAAGTTGTGAAAGAAGATTA
1956	EGFR		TTTATGTGTGATTGAGTGTTTAAT
9877	ZC3H11A		TATTTAGTTAGATAGATAGAGAGT
55204	GOLPH3L		ATGTGTTTATGTGAAAGATTTGTA
55322	C5orf22		GAGAATGTTGAATAAGAAGTAATT
4916	NTRK3*		AGTTATAAGTAAATGATGTTGATG
844	CASQ1		TTGTATGTGAGTTTAGATTAATGA
5728	PTEN*		TAGTTAAAGTATAGTTGTTTGAGT
3624	INHBA		AAATTTGTGTTGAGATTTGTATAG
55793	FAM63A		TATAAGAAGTAATTTGAGAAGAGT
2886	GRB7		TTTGATTTATGTGTTATGTTGAGT
10560	SLC19A2		TATTATGAGAAAGTTGAATAGTAG
11244	ZHX1		ATGAAAGTTAGAGTTTATGATAAG
94239	H2AFV		AATAGATAAGATTGATTGTGTTTG
7292	TNFSF4		TGTTAAATGTATGTAGTAATTGAG
5313	PKLR		ATAGATTTAAGTGAAGAGAGTTAT
8626	TP63		GAATGTTTGTAAATGTATAGATAG
4921	DDR2		AAATTGTGAAAGATTGTTTGTGTA
23012	STK38L		TGTAAGTGAAATAGTGAGTTATTT
5608	MAP2K6*		AGTGAGATTATGAGTATTGATTTA
3927	LASP1		GTGTAAATGTTTGAGATGTATATT
444	ASPH		GTAGTAGTAATTTGAATGTTTGAA
51741	WWOX		TTGTGAATGATTAATGAATAGAAG
169200	TMEM64
1374	CPT1A		AAATTAGTTGAAAGTATGAGAAAG
90639	COX19		TAGTGTAGATATTTGATAGTTATG
11014	KDELR2
9401	RECQL4		AAGATGATAGTTAAGTGTAAGTTA
93100	NAPRT1		GATAGATTTAGAATGAATTAAGTG
5298	PI4KB		TTTAAGTGAGTTATAGAAGTAGTA
7534	YWHAZ		AAGTGTTTAATGTAAGAGAATGAA
83636	C19orf12		TATTAGAGTTTGAGAATAAGTAGT
169200	TMEM64		TGATATAGTAGTGAAGAAATAAGT
51514	DTL		AATAAGAGAATTGATATGAAGATG
10677	AVIL		TGTATATGTTAATGAGATGTTGTA
6671	SP4		AGTAAGTGTTAGATAGTATTGAAT
55665	URGCP		TTGTGATAGTAGTTAGATATTTGT
90637	ZFAND2A		AGATTGAAATAGATTAGAAAGTTG
2122	MECOM		ATGTAATTGTGAATAATGTATGTG
84232	MAF1		AAATAAGAATAGAGAGAGAAAGTT
137392	FAM92A1
51115	FAM82B		GTTAGTTATGATGAATATTGTGTA
641371	ACOT1		GTGATTGAATAGTAGATTGTTTAA
25984	KRT23		TATTGTTGAATGTGTTTAAAGAGA
11035	RIPK3*		TATGAATGTTATTGTGTGTTGATT
6464	SHC1		TGTAAGTTTAAAGTAAGAAATGTG
1807	DPYS		AGAGATATTAGAATGTAAGAATAG
11022	TDRKH		GATAAGAAAGTGAAATGTAAATTG
5596	MAPK4*
	* mutation found in Ding et al.

## Sheet: KRAS vs. KRAS;p53
		KRAS mt/p53 mt vs KRAS mt
LocusLink ID	Gene Symbol	ttest	fold (KRAS-p53/KRAS)
7534	YWHAZ	0.00841698	0.442767
3551	IKBKB	0.00963095	1.53059
2645	GCK	0.0319749	0.41722
6503	SLA	0.6267	1.15635
5567	PRKACB	0.0200754	1.4399
51562	MBIP	0.101604	1.4497
660	BMX	0.886693	0.975413
51205	ACP6	0.0555273	1.31926
8445	DYRK2	---	---
3845	KRAS	0.0714122	0.507719
10434	LYPLA1	0.645686	1.11032
4848	CNOT2	0.0895781	0.76886
6729	SRP54	---	---
79017	GGCT	0.0233666	1.99523
6284	S100A13	0.825644	1.01496
8991	SELENBP1	0.988253	0.994319
9134	CCNE2	0.0814385	0.621071
80012	PHC3	---	---
6675	UAP1	0.0536419	0.566454
6591	SNAI2	0.793931	1.08039
26100	WIPI2	0.237332	0.98474
4147	MATN2	0.0433113	2.55291
2113	ETS1	0.0071983	2.23135
9869	SETDB1	0.429352	0.89171
6275	S100A4	0.0432226	1.69125
51094	ADIPOR1	0.566397	1.18115
7336	UBE2V2	0.252809	1.2106
2944	GSTM1	0.81621	0.931443
444	ASPH	0.998158	1.00062
8674	VAMP4	0.792626	0.948311
8674	VAMP4	0.792626	0.948311
83540	NUF2	0.47783	0.783742
10124	ARL4A	0.0781354	1.37433
64224	HERPUD2	0.422346	0.900706
79792	GSDMD	---	---
3927	LASP1	0.0668585	1.60238
7067	THRA	0.925769	0.982154
1374	CPT1A	0.0934483	2.17429
10956	OS9	0.680389	0.938768
4000	LMNA	0.31149	0.596949
3181	HNRNPA2B1	0.154444	1.25529
9319	TRIP13	0.211552	1.61399
5824	PEX19	0.013568	1.73894
56943	ENY2	0.000447381	1.70392
10962	MLLT11	0.348257	1.10002
11014	KDELR2	0.0238058	0.614795
51562	MBIP	0.101604	1.4497
54664	TMEM106B	0.227409	1.25462
1073	CFL2	0.00213994	1.96081
2309	FOXO3	0.136594	0.696067
3487	IGFBP4	0.0827643	2.72585
84232	MAF1	0.161794	0.691912
4610	MYCL1	0.490125	0.858892
94239	H2AFV	0.333514	1.23093
51741	WWOX	0.393175	1.14768
83636	C19orf12	0.819464	1.08525
4852	NPY	0.0174739	1.5615
10484	SEC23A	0.0840298	1.7547
5747	PTK2	0.0972183	0.573833
699	BUB1	0.0143771	2.65894
83690	CRISPLD1	0.83237	0.949053
4179	CD46	0.0136811	0.619048
734	OSGIN2	0.888317	1.02317
93100	NAPRT1	---	---
6919	TCEA2	0.746542	1.03951
7067	THRA	0.925769	0.982154
26100	WIPI2	0.237332	0.98474
6156	RPL30	0.293397	0.718536
2778	GNAS	0.0501131	0.567991
23208	SYT11	0.295517	1.38544
23557	SNAPIN	0.0537183	0.556903
23432	GPR161	---	---
115350	FCRL1	0.153516	0.50877
3382	ICA1	0.586638	0.843474
85477	SCIN	0.701239	0.923575
11228	RASSF8	0.295133	1.43699
54664	TMEM106B	0.227409	1.25462
4209	MEF2D	0.243797	0.861163
8629	JRK	0.0356379	1.29973
122553	TRAPPC6B	---	---
5898	RALA	0.456081	1.18406
157567	ANKRD46	0.233992	1.19477
5597	MAPK6	0.0823272	1.67924
51514	DTL	0.230486	0.769545
55975	KLHL7	0.011031	1.82795
898	CCNE1	0.13	1.53445
5885	RAD21	0.320498	1.21732
6919	TCEA2	0.746542	1.03951
4609	MYC	0.244665	1.15822
51110	LACTB2	0.444055	1.12879
6414	SEPP1	0.840051	0.977966
4089	SMAD4	0.672837	0.905258
3782	KCNN3	0.0685921	0.72405
200185	KRTCAP2	0.765995	0.948536
5597	MAPK6	0.0823272	1.67924
1131	CHRM3	0.906125	0.986944
377677	CA13	0.217993	0.780761
157567	ANKRD46	0.233992	1.19477
9265	CYTH3	0.00599767	1.91625
6788	STK3	0.286899	1.19068
23528	ZNF281	0.791088	1.04519
4209	MEF2D	0.243797	0.861163
27246	RNF115	0.0566231	0.7029
5747	PTK2	0.0972183	0.573833
477	ATP1A2	0.983493	1.01213
868	CBLB	---	---
1601	DAB2	0.0114734	1.56429
91768	CABLES1	0.627526	0.945955
6271	S100A1	0.219404	1.40497
2331	FMOD	0.355067	0.784627
2213	FCGR2B	0.321076	1.30206
200185	KRTCAP2	0.765995	0.948536
54443	ANLN	0.0869355	1.54041
27033	ZBTB32	0.309665	1.44347
9869	SETDB1	0.429352	0.89171
8445	DYRK2	---	---
54928	IMPAD1	0.146656	0.62115
6624	FSCN1	0.977161	0.983916
7291	TWIST1	0.986136	1.00839
58497	PRUNE	0.274344	1.29774
2778	GNAS	0.0501131	0.567991
124540	MSI2	0.242636	0.794658
3198	HOXA1	0.574729	1.22251
91	ACVR1B	0.000442417	0.488183
115294	PCMTD1	0.575684	1.08183
55156	ARMC1	0.239995	1.17246
23471	TRAM1	0.740502	0.95395
8895	CPNE3	0.0107556	0.767642
55508	SLC35E3	---	---
94103	ORMDL3	0.0119001	1.49654
7067	THRA	0.925769	0.982154
117145	THEM4	0.951952	1.02106
7015	TERT	0.171118	1.33587
9113	LATS1	0.348215	1.16655
10106	CTDSP2	0.51649	1.09075
6424	SFRP4	0.0183368	0.828121
128239	IQGAP3	0.946709	1.00585
9134	CCNE2	0.0814385	0.621071
57645	POGK	---	---
7678	ZNF124	0.00190157	0.408464
9580	SOX13	0.969489	1.00337
25874	BRP44	0.0608074	0.622042
10000	AKT3	0.232251	1.24268
55294	FBXW7	0.836898	0.969082
10000	AKT3	0.232251	1.24268
5290	PIK3CA	0.68513	1.09978
51741	WWOX	0.393175	1.14768
5396	PRRX1	0.272288	1.48054
6919	TCEA2	0.746542	1.03951
85477	SCIN	0.701239	0.923575
4193	MDM2	0.340905	1.11067
3845	KRAS	0.0714122	0.507719
94239	H2AFV	0.333514	1.23093
1666	DECR1	0.650711	1.18621
1687	DFNA5	0.233063	0.5884
143884	CWF19L2	---	---
4000	LMNA	0.31149	0.596949
4179	CD46	0.0136811	0.619048
4147	MATN2	0.0433113	2.55291
57459	GATAD2B	0.222095	0.839822
11059	WWP1	0.648049	0.920234
6414	SEPP1	0.840051	0.977966
6016	RIT1	0.40276	0.937878
4916	NTRK3	0.132531	0.610083
375444	C5orf34	0.591368	0.906699
94239	H2AFV	0.333514	1.23093
50626	CYHR1	0.720978	1.11183
55154	MSTO1	0.114631	1.10864
10884	MRPS30	0.024779	1.3564
1031	CDKN2C	0.0310425	1.94483
2494	NR5A2	0.105227	2.14332
9420	CYP7B1	0.730698	0.846669
4605	MYBL2	0.103122	0.465281
126393	HSPB6	---	---
3845	KRAS	0.0714122	0.507719
5567	PRKACB	0.0200754	1.4399
1956	EGFR	0.351117	1.2684
9877	ZC3H11A	0.642053	0.933054
55204	GOLPH3L	0.148127	1.49242
55322	C5orf22	0.318005	0.654136
4916	NTRK3	0.132531	0.610083
844	CASQ1	0.262726	0.791269
5728	PTEN	0.00287979	0.28362
3624	INHBA	0.522308	0.891055
55793	FAM63A	0.953196	1.00934
2886	GRB7	0.110827	1.74782
10560	SLC19A2	0.0827942	1.35568
11244	ZHX1	0.133869	0.8349
94239	H2AFV	0.333514	1.23093
7292	TNFSF4	0.529508	1.32271
5313	PKLR	0.148451	1.71951
8626	TP63	0.572399	1.21418
4921	DDR2	0.982736	0.993165
23012	STK38L	---	---
5608	MAP2K6	0.0424899	1.64976
3927	LASP1	0.0668585	1.60238
444	ASPH	0.998158	1.00062
51741	WWOX	0.393175	1.14768
169200	TMEM64	---	---
1374	CPT1A	0.0934483	2.17429
90639	COX19	0.959783	0.994409
11014	KDELR2	0.0238058	0.614795
9401	RECQL4	0.173561	0.880039
93100	NAPRT1	---	---
5298	PI4KB	---	---
7534	YWHAZ	0.00841698	0.442767
83636	C19orf12	0.819464	1.08525
169200	TMEM64	---	---
51514	DTL	0.230486	0.769545
10677	AVIL	0.957337	0.961368
6671	SP4	0.398826	1.27469
55665	URGCP	---	---
90637	ZFAND2A	0.340357	1.22367
2122	MECOM	0.229462	0.847389
84232	MAF1	0.161794	0.691912
137392	FAM92A1	0.00493591	4.7031
51115	FAM82B	0.188204	0.790541
641371	ACOT1	0.155023	0.837529
25984	KRT23	0.0356383	0.506629
11035	RIPK3	0.0905538	0.680099
6464	SHC1	0.150773	1.77009
1807	DPYS	0.164825	1.45189
11022	TDRKH	---	---
5596	MAPK4	---	---
9659	PDE4DIP	0.706848	0.942348
11052	CPSF6	---	---
10401	PIAS3	0.887632	0.989389
5787	PTPRB	0.0815716	0.768435
128077	LIX1L	---	---
4986	OPRK1	0.527938	1.0954
619279	ZNF704	0.869945	1.05708
121512	FGD4	0.460743	0.743691
23189	KANK1	---	---
4853	NOTCH2	0.0522041	0.567396
4325	MMP16	0.954366	1.02324
5063	PAK3	0.453559	0.936066
5587	PRKD1	0.507302	0.925797
6725	SRMS	0.00849829	0.775721
6846	XCL2	0.748396	0.854359
4325	MMP16	0.954366	1.02324
6414	SEPP1	0.840051	0.977966
1956	EGFR	0.351117	1.2684
10956	OS9	0.680389	0.938768
54749	EPDR1	0.691173	0.926154
1956	EGFR	0.351117	1.2684
10956	OS9	0.680389	0.938768
51205	ACP6	0.0555273	1.31926
1052	CEBPD	0.130415	0.760853
1956	EGFR	0.351117	1.2684
4147	MATN2	0.0433113	2.55291
1111	CHEK1	0.47831	1.20419
5287	PIK3C2B	---	---
375033	PEAR1	#DIV/0!	1
4811	NID1	0.402899	1.27769
2064	ERBB2	0.651373	0.909165
9448	MAP4K4	0.508954	0.755025
8573	CASK	0.0192454	2.65112
5584	PRKCI	0.364088	0.863747
6790	AURKA	0.901786	0.977929
54704	PPM2C	---	---
4486	MST1R	0.474625	1.22643
8621	CDC2L5	---	---
3645	INSRR	0.686136	1.25245
8476	CDC42BPA	0.0480645	1.24498
5063	PAK3	0.453559	0.936066
51755	CRKRS	0.463855	0.887116
54101	RIPK4	0.632248	0.874731
324	APC	0.133377	1.81934
1875	E2F5	0.0115564	2.24454
3174	HNF4G	0.755506	1.136
5925	RB1	0.377782	0.819747
7095	SEC62	0.511821	1.23901
7367	UGT2B17	0.987558	1.00448
25909	AHCTF1	0.163419	1.30418
26524	LATS2	0.295649	0.7139
55870	ASH1L	0.169322	0.717504
58510	PRODH2	0.0167353	0.583517

## Sheet: Conservation Analysis
Entrez ID	Gene Name	Max Score	Total Score	Query Cover	E-Value	Ident	Mus Musculus Accession
641371	ACOT1	655	655	1	0	0.77	NP_599007.1
51205	ACP6	696	696	0.97	0	0.77	NP_062774.2
91	ACVR1B	937	937	1	0	0.98	NP_031421.1
51094	ADIPOR1	619	619	1	0	0.97	NP_082596.2
25909	AHCTF1	3000	3000	0.99	0	0.7	NP_080651.2
10000	AKT3	996	996	1	0	0.99	NP_035915.3
157567	ANKRD46	434	434	1	7e-162	0.98	NP_780343.1
54443	ANLN	1669	1669	1	0	0.8	NP_082666.2
324	APC	4266	4266	1	0	0.9	NP_031488.2
10124	ARL4A	385	385	0.93	2e-143	0.99	NP_001034604.1
55156	ARMC1	578	578	1	0	0.98	NP_083116.1
55870	ASH1L	4750	4750	1	0	0.92	NP_619620.3
444	ASPH	1023	1023	0.95	0	0.8	NP_075553.2
477	ATP1A2	2032	2032	1	0	0.99	NP_848492.1
6790	AURKA	654	654	1	0	0.82	NP_035627.1
10677	AVIL	1528	1528	1	0	0.89	NP_033765.2
660	BMX	1155	1155	0.99	0	0.87	NP_033889.2
25874	BRP44	182	182	0.89	1e-65	0.94	NP_081706.1
699	BUB1	1558	1558	1	0	0.72	NP_001106650.1
83636	C19orf12	190	190	0.92	4e-68	0.82	NP_082442.1
55322	C5orf22	684	684	1	0	0.78	NP_084274.1
375444	C5orf34	981	981	1	0	0.75	NP_001107022.1
377677	CA13	496	496	1	0	0.91	NP_078771.1
91768	CABLES1	793	793	0.89	0	0.81	NP_001139759.1
8573	CASK	1890	1890	1	0	0.99	NP_001271432.1
844	CASQ1	677	677	0.97	0	0.95	NP_033943.2
868	CBLB	1585	1585	1	0	0.9	NP_001028410.1
898	CCNE1	649	649	0.96	0	0.8	NP_031659.2
9134	CCNE2	729	729	1	0	0.92	NP_033960.1
4179	CD46	324	366	0.76	8e-114	0.51	NP_034908.1
8621	CDC2L5	1800	1915	0.85	0	0.95	NP_001074527.1
8476	CDC42BPA	3200	3200	1	0	0.95	NP_001028457.1
1031	CDKN2C	286	286	1	3e-105	0.92	NP_031697.1
1052	CEBPD	352	352	1	3e-128	0.86	NP_031705.3
1073	CFL2	335	335	1	1e-124	0.99	NP_031714.1
1111	CHEK1	913	913	1	0	0.93	NP_031717.2
1131	CHRM3	1057	1057	1	0	0.92	NP_150372.1
4848	CNOT2	1074	1074	1	0	0.99	NP_001032936.2
90639	COX19	151	151	0.98	1e-54	0.82	NP_932097.1
8895	CPNE3	996	996	0.99	0	0.91	NP_733469.1
11052	CPSF6	409	568	0.56	1e-141	0.99	NP_001013409.1
1374	CPT1A	1451	1451	1	0	0.87	NP_038523.2
83690	CRISPLD1	1010	1010	1	0	0.95	NP_113579.2
51755	CRKRS	1632	1898	0.92	0	0.89	NP_001103096.1
10106	CTDSP2	533	533	1	0	0.94	NP_001106941.1
143884	CWF19L2	1184	1184	0.99	0	0.74	NP_081821.1
50626	CYHR1	582	582	0.82	0	0.93	NP_062269.1
9420	CYP7B1	591	591	0.9	0	0.67	NP_031851.3
9265	CYTH3	755	755	0.91	0	0.99	NP_035312.3
1601	DAB2	1095	1095	1	0	0.83	NP_075607.2
4921	DDR2	1657	1657	0.97	0	0.96	NP_072075.2
1666	DECR1	542	542	1	0	0.82	NP_080448.1
1687	DFNA5	720	720	0.99	0	0.72	NP_061239.1
1807	DPYS	914	914	0.99	0	0.89	NP_073559.3
51514	DTL	1228	1228	1	0	0.89	NP_084042.1
8445	DYRK2	1133	1133	1	0	0.97	NP_001014412.1
1875	E2F5	490	490	0.85	3e-180	0.94	NP_031918.2
1956	EGFR	2110	2110	1	0	0.9	NP_997538.1
56943	ENY2	181	181	1	2e-66	1	NP_778174.1
54749	EPDR1	345	345	0.99	5e-127	0.8	NP_598826.3
2064	ERBB2	2078	2078	0.98	0	0.88	NP_001003817.1
2113	ETS1	863	863	0.99	0	0.97	NP_035938.2
55793	FAM63A	675	675	0.9	0	0.85	NP_955769.1
51115	FAM82B	461	461	0.98	8e-170	0.83	NP_079752.3
137392	FAM92A1	490	490	0.92	0	0.88	NP_080834.3
55294	FBXW7	1203	1203	1	0	0.95	NP_001171245.1
2213	FCGR2B	319	319	1	3e-113	0.56	NP_001070657.1
115350	FCRL1	318	373	0.93	1e-110	0.58	NP_694730.2
121512	FGD4	1329	1329	1	0	0.84	NP_631978.1
2331	FMOD	629	629	1	0	0.93	NP_067330.1
2309	FOXO3	929	929	0.97	0	0.94	NP_062714.1
6624	FSCN1	999	999	1	0	0.97	NP_032010.2
57459	GATAD2B	978	978	1	0	0.98	NP_647465.1
2645	GCK	910	910	1	0	0.96	NP_034422.2
79017	GGCT	332	332	0.98	1e-122	0.83	NP_080913.1
2778	GNAS	800	1087	0.82	0	0.84	NP_034439.2
55204	GOLPH3L	457	457	0.91	6e-168	0.96	NP_666245.2
23432	GPR161	817	817	0.99	0	0.91	NP_001074595.1
2886	GRB7	926	926	0.89	0	0.91	NP_034476.1
79792	GSDMD	407	407	0.95	9e-143	0.58	NP_081236.1
2944	GSTM1	356	356	1	2e-131	0.84	NP_032209.1
94239	H2AFV	221	221	0.86	3e-81	1	NP_084214.1
64224	HERPUD2	582	582	1	0	0.89	NP_065611.1
3174	HNF4G	792	792	0.93	0	0.96	NP_038948.1
3181	HNRNPA2B1	370	476	0.53	1e-132	1	NP_058086.2
3198	HOXA1	560	560	0.9	0	0.95	NP_034579.3
126393	HSPB6	209	209	0.9	3e-75	0.9	NP_001012401.1
3382	ICA1	855	855	1	0	0.88	NP_034622.3
3487	IGFBP4	406	419	0.91	7e-150	0.91	NP_034647.1
3551	IKBKB	1430	1430	0.99	0	0.99	NP_001153246.1
54928	IMPAD1	623	623	0.99	0	0.91	NP_808398.1
3624	INHBA	800	800	100	0	0.94	NP_032406.1
3645	INSRR	2353	2353	1	0	0.89	NP_035962.2
128239	IQGAP3	2593	2593	0.98	0	0.85	NP_001028656.1
8629	JRK	834	834	1	0	0.76	NP_032441.4
23189	KANK1	2156	2156	1	0	0.84	NP_852069.4
3782	KCNN3	1176	1249	0.88	0	0.98	NP_536714.2
11014	KDELR2	423	423	1	3e-158	0.99	NP_080117.1
55975	KLHL7	1157	1157	1	0	0.98	NP_080724.2
3845	KRAS	315	315	0.88	4e-116	0.96	NP_067259.4
25984	KRT23	587	587	0.99	0	0.79	NP_203537.1
200185	KRTCAP2	192	192	0.83	4e-69	0.97	NP_079603.1
51110	LACTB2	482	482	1	9e-179	0.84	NP_663356.1
3927	LASP1	429	429	1	1e-158	0.95	NP_034818.1
9113	LATS1	1941	1941	1	0	0.93	NP_034820.1
26524	LATS2	1594	1594	1	0	0.81	NP_056586.2
128077	LIX1L	551	551	1	0	0.97	NP_001156642.1
4000	LMNA	908	908	1	0	0.95	NP_001002011.2
10434	LYPLA1	448	448	1	3e-167	0.92	NP_032892.1
84232	MAF1	447	447	1	3e-166	0.91	NP_001158079.1
5608	MAP2K6	683	683	1	0	0.98	NP_036073.1
9448	MAP4K4	784	1839	0.84	0	0.98	NP_001239129.1
5596	MAPK4	1110	1110	1	0	0.94	NP_766220.2
5597	MAPK6	1379	1379	1	0	0.95	NP_081694.1
4147	MATN2	1674	1674	1	0	0.86	NP_058042.2
51562	MBIP	542	542	0.92	0	0.85	NP_663417.1
4193	MDM2	660	660	0.98	0	0.8	NP_034916.1
2122	MECOM	877	1745	0.61	0	0.9	NP_031989.2
4209	MEF2D	794	794	1	0	0.92	NP_598426.1
10962	MLLT11	122	122	1	4e-43	0.86	NP_064298.1
4325	MMP16	1145	1145	1	0	0.98	NP_062698.2
10884	MRPS30	616	616	0.99	0	0.73	NP_067531.1
124540	MSI2	613	613	1	0	0.95	NP_473384.1
4486	MST1R	1945	1945	0.96	0	0.75	NP_033100.2
55154	MSTO1	851	851	1	0	0.78	NP_659147.2
4605	MYBL2	1157	1157	1	0	0.84	NP_032678.1
4609	MYC	639	639	1	0	0.87	NP_034979.3
4610	MYCL1	537	537	0.92	0	0.87	NP_032532.1
93100	NAPRT1	766	766	0.96	0	0.86	NP_766195.2
4811	NID1	2117	117	1	0	0.84	NP_035047.2
4853	NOTCH2	4389	4888	0.98	0	0.92	NP_035058.2
4852	NPY	149	149	1	2e-53	0.93	NP_075945.1
2494	NR5A2	1011	1011	1	0	0.86	NP_109601.1
4916	NTRK3	1601	1601	1	0	0.96	NP_032772.3
83540	NUF2	696	696	0.99	0	0.73	NP_075773.2
4986	OPRK1	686	686	1	0	0.94	NP_001191300.1
94103	ORMDL3	308	308	1	2e-114	0.97	NP_079937.1
10956	OS9	841	841	1	0	0.8	NP_001164497.1
734	OSGIN2	1042	1042	1	0	0.92	NP_666062.3
5063	PAK3	1099	1099	1	0	0.96	NP_001181976.1
115294	PCMTD1	647	647	1	0	0.99	NP_898849.1
9659	PDE4DIP	3117	3117	0.98	0	0.8	NP_001034465.2
375033	PEAR1	1444	1444	0.97	0	0.82	NP_001027585.1
5824	PEX19	431	431	1	5e-158	0.91	NP_075528.3
80012	PHC3	1204	1204	1	0	0.93	NP_001159426.1
5298	PI4KB	1608	1608	0.98	0	0.97	NP_780565.2
10401	PIAS3	1092	1092	1	0	0.97	NP_001159421.1
5287	PIK3C2B	2913	2913	0.99	0	0.94	NP_001092746.2
5290	PIK3CA	2204	2204	1	0	0.99	NP_032865.2
5313	PKLR	1039	1039	1	0	0.92	NP_038659.2
57645	POGK	1128	1128	1	0	0.91	NP_001136420.1
54704	PPM2C	1164	1164	1	0	0.98	NP_001091700.1
5567	PRKACB	768	768	1	0	0.92	NP_001157672.1
5584	PRKCI	1192	1192	1	0	0.98	NP_032883.2
5587	PRKD1	1632	1632	0.94	0	0.93	NP_032884.2
58510	PRODH2	689	689	0.84	0	0.81	NP_062419.2
5396	PRRX1	479	479	1	3e-179	0.99	NP_035257.1
58497	PRUNE	785	785	1	0	0.85	NP_775482.1
5728	PTEN	786	786	1	0	0.99	NP_032986.1
5747	PTK2	2026	2026	0.97	0	0.97	NP_032008.2
5787	PTPRB	3473	3861	0.9	0	0.86	NP_084204.2
5885	RAD21	1080	1080	1	0	0.97	NP_033035.3
5898	RALA	386	386	1	1e-143	0.99	NP_062364.3
11228	RASSF8	653	653	1	0	0.92	NP_082036.1
5925	RB1	1689	1689	0.96	0	0.92	NP_033055.2
9401	RECQL4	1287	1287	0.99	0	0.63	NP_478121.2
11035	RIPK3	434	434	0.94	4e-153	0.59	NP_064339.2
54101	RIPK4	1269	1269	1	0	0.9	NP_076152.2
6016	RIT1	437	437	0.92	4e-163	0.95	NP_033095.1
27246	RNF115	514	514	0.94	0	0.93	NP_080682.3
6156	RPL30	236	236	1	2e-87	1	NP_001156957.1
6271	S100A1	122	122	1	6e-43	0.94	NP_035439.1
6284	S100A13	149	149	0.85	2e-52	0.85	NP_033139.2
6275	S100A4	194	194	1	2e-71	0.93	NP_035441.1
85477	SCIN	1362	1362	1	0	0.91	NP_001139668.1
10484	SEC23A	1588	1588	1	0	0.99	NP_033173.2
7095	SEC62	306	507	0.82	7e-106	0.9	NP_081292.1
8991	SELENBP1	877	891	0.93	0	0.88	NP_033176.2
6414	SEPP1	465	465	1	6e-169	0.71	NP_001036078.1
9869	SETDB1	2180	2180	1	0	0.9	NP_061365.3
6424	SFRP4	601	601	0.94	0	0.93	NP_057896.1
6464	SHC1	922	922	1	0	0.94	NP_001106802.1
6503	SLA	424	424	0.9	4e-155	0.84	NP_001025012.1
10560	SLC19A2	811	811	1	0	0.9	NP_473428.1
55508	SLC35E3	552	552	1	0	0.92	NP_084151.2
4089	SMAD4	1019	1019	1	0	0.98	NP_032566.2
6591	SNAI2	479	479	1	e-178	0.95	NP_035545.1
23557	SNAPIN	235	235	0.86	3e-86	0.98	NP_598615.1
9580	SOX13	969	969	1	0	0.89	NP_035569.2
6671	SP4	1050	1050	1	0	0.97	NP_033265.3
6725	SRMS	749	749	0.99	0	0.78	NP_035611.3
6729	SRP54	1007	1007	0.97	0	0.99	NP_036029.2
6788	STK3	919	919	0.93	0	0.96	NP_062609.2
23012	STK38L	953	953	1	0	0.98	NP_766322.1
23208	SYT11	741	741	1	0	0.95	NP_061274.2
6919	TCEA2	550	550	0.99	0	0.89	NP_033352.1
11022	TDRKH	978	978	0.99	0	0.91	NP_082583.1
7015	TERT	1197	1197	1	0	0.62	NP_033380.1
117145	THEM4	338	338	1	1e-123	0.67	NP_083707.1
7067	THRA	850	850	1	0	0.99	NP_835161.1
54664	TMEM106B	477	477	1	3e-177	0.96	NP_082268.2
169200	TMEM64	445	445	1	4e-161	0.86	NP_852066.2
7292	TNFSF4	149	149	0.98	9e-51	0.45	NP_033478.1
8626	TP63	1342	1342	1	0	0.98	NP_001120731.1
23471	TRAM1	684	684	1	0	0.93	NP_082449.1
122553	TRAPPC6B	323	323	1	2e-120	0.97	NP_084333.1
9319	TRIP13	841	841	1	0	0.93	NP_081458.1
7291	TWIST1	225	225	1	5e-80	0.91	NP_035788.1
6675	UAP1	979	979	1	0	0.91	NP_598567.2
7336	UBE2V2	295	295	1	9e-110	0.99	NP_076074.2
7367	UGT2B17	788	788	0.97	0	0.71	NP_690024.1
55665	URGCP	1557	1557	1	0	0.86	NP_848738.2
8674	VAMP4	215	215	0.8	2e-78	1	NP_058076.2
26100	WIPI2	847	847	1	0	0.95	NP_848485.1
51741	WWOX	820	820	0.99	0	0.94	NP_062519.2
11059	WWP1	1689	1689	1	0	0.91	NP_796301.2
6846	XCL2	137	137	0.87	2e-48	0.6	NP_032536.1
7534	YWHAZ	475	475	0.95	1e-177	0.99	NP_001240734.1
27033	ZBTB32	563	563	0.95	0	0.69	NP_067372.2
9877	ZC3H11A	983	983	0.97	0	0.77	NP_001263696.1
90637	ZFAND2A	245	245	0.99	1e-89	0.77	NP_579927.1
11244	ZHX1	1358	1358	1	0	0.91	NP_033598.2
7678	ZNF124	323	323	0.93	4e-116	0.59	XP_006525297.1
23528	ZNF281	1457	1457	0.95	0	0.96	NP_001153723.1
619279	ZNF704	719	734	1	0	0.89	NP_573481.1
