# Supplementary material for: In vivo screening identifies GATAD2B as a metastasis driver in KRAS-driven lung cancer
Source: Nat Commun. 2018 Jul 16;9:2732. doi: 10.1038/s41467-018-04572-3 (PMC6048166; doi:10.1038/s41467-018-04572-3)
Supplement: Supplementary file 5 — Supplementary Data 2 [file 41467_2018_4572_MOESM5_ESM.xlsx]

## Sheet: Input
Clone ID	Definition	LocusLink ID	Gene Symbol	BC	pool	ORF_length	mutation_Ding_et_al
IOH3874	tyrosine 3-monooxygenase/tryptophan 5-monooxygenase activation protein, zeta polypeptide (YWHAZ), transcript variant 1, mRNA.	7534	YWHAZ	TATTATGAGAAAGTTGAATAGTAG	1	738
IOH6284	inhibitor of kappa light polypeptide gene enhancer in B-cells, kinase beta, mRNA (cDNA clone IMAGE:3945886), complete cds.	3551	IKBKB	ATGAAAGTTAGAGTTTATGATAAG	1	771
IOH4861	glucokinase (hexokinase 4) (GCK), transcript variant 1, mRNA.	2645	GCK	AATAGATAAGATTGATTGTGTTTG	1	1398
IOH7132	Src-like-adaptor (SLA), transcript variant 1, mRNA.	6503	SLA	TGTTAAATGTATGTAGTAATTGAG	1	831
IOH10103	protein kinase, cAMP-dependent, catalytic, beta (PRKACB), transcript variant 3, mRNA.	5567	PRKACB	GAATTGTATAAAGTATTAGATGTG	1	774	Y
IOH7159	MAP3K12 binding inhibitory protein 1, mRNA (cDNA clone MGC:12202 IMAGE:3681897), complete cds	51562	MBIP	ATAGATTTAAGTGAAGAGAGTTAT	1	1035
IOH11645	BMX non-receptor tyrosine kinase (BMX), transcript variant 2, mRNA.	660	BMX	GAATGTTTGTAAATGTATAGATAG	1	2028	Y
IOH13822	acid phosphatase 6, lysophosphatidic, mRNA (cDNA clone MGC:15423 IMAGE:4299943), complete cds	51205	ACP6	AAATTGTGAAAGATTGTTTGTGTA	1	1287
IOH2412	dual-specificity tyrosine-(Y)-phosphorylation regulated kinase 2 (DYRK2), transcript variant 1, mRNA.	8445	DYRK2	TGTAAGTGAAATAGTGAGTTATTT	1	1587
IOH9852	v-Ki-ras2 Kirsten rat sarcoma viral oncogene homolog, mRNA (cDNA clone MGC:8977 IMAGE:3878884), complete cds	3845	KRAS	GTGTAAATGTTTGAGATGTATATT	1	567
IOH21104	lysophospholipase I (LYPLA1), mRNA.	10434	LYPLA1	GTAGTAGTAATTTGAATGTTTGAA	1	693
IOH4119	CCR4-NOT transcription complex, subunit 2 (CNOT2), mRNA.	4848	CNOT2	TTGTGAATGATTAATGAATAGAAG	1	1623
IOH4204	signal recognition particle 54kDa (SRP54), transcript variant 1, mRNA.	6729	SRP54	GTGTGTTATTTGTTTGTAAAGTAT	1	1515
IOH4274	gamma-glutamyl cyclotransferase (GGCT), mRNA.	79017	GGCT	AAATTAGTTGAAAGTATGAGAAAG	1	567
IOH1589	S100 calcium binding protein A13 (S100A13), transcript variant 1, mRNA.	6284	S100A13	TAGTGTAGATATTTGATAGTTATG	1	297
IOH2324	selenium binding protein 1 (SELENBP1), mRNA.	8991	SELENBP1	AATAATGTTGTGAAATAGATGTGA	1	1419
IOH12978	cyclin E2, mRNA (cDNA clone MGC:22538 IMAGE:4774554), complete cds	9134	CCNE2	AAGATGATAGTTAAGTGTAAGTTA	1	1125
IOH12465	polyhomeotic homolog 3 (Drosophila), mRNA (cDNA clone IMAGE:4774329), complete cds.	80012	PHC3	GATAGATTTAGAATGAATTAAGTG	1	456
IOH13054	UDP-N-acteylglucosamine pyrophosphorylase 1, mRNA (cDNA clone MGC:15342 IMAGE:4121439), complete cds	6675	UAP1	TTTAAGTGAGTTATAGAAGTAGTA	1	1518
IOH10082	snail homolog 2 (Drosophila) (SNAI2), mRNA.	6591	SNAI2	AAGTGTTTAATGTAAGAGAATGAA	2	807
IOH6891	WD repeat domain, phosphoinositide interacting 2 (WIPI2), transcript variant 2, mRNA.	26100	WIPI2	TATTAGAGTTTGAGAATAAGTAGT	2	1311
IOH14752	cDNA clone MGC:31936 IMAGE:4765518, complete cds.	4147	MATN2	TGATATAGTAGTGAAGAAATAAGT	2	714
IOH14156	v-ets erythroblastosis virus E26 oncogene homolog 1 (avian), mRNA (cDNA clone MGC:29755 IMAGE:3946751), complete cds	2113	ETS1	AATAAGAGAATTGATATGAAGATG	2	819	Y
IOH14445	SET domain, bifurcated 1, mRNA (cDNA clone IMAGE:4301680), complete cds.	9869	SETDB1	TGTATATGTTAATGAGATGTTGTA	2	1194
IOH14167	S100 calcium binding protein A4 (S100A4), transcript variant 1, mRNA.	6275	S100A4	AGTAAGTGTTAGATAGTATTGAAT	2	306
IOH14885	adiponectin receptor 1 (ADIPOR1), transcript variant 1, mRNA.	51094	ADIPOR1	TTGTGATAGTAGTTAGATATTTGT	3	1128
IOH14681	ubiquitin-conjugating enzyme E2 variant 2 (UBE2V2), mRNA.	7336	UBE2V2	AGATTGAAATAGATTAGAAAGTTG	2	438
IOH10710	glutathione S-transferase mu 1 (GSTM1), transcript variant 2, mRNA.	2944	GSTM1	AGTGAGATTATGAGTATTGATTTA	2	546
IOH13207	aspartate beta-hydroxylase, mRNA (cDNA clone IMAGE:5090911), complete cds.	444	ASPH	ATGTAATTGTGAATAATGTATGTG	2	813
IOH7241	vesicle-associated membrane protein 4, mRNA (cDNA clone MGC:12355 IMAGE:3961237), complete cds	8674	VAMP4	AAATAAGAATAGAGAGAGAAAGTT	2	423
IOH7463	vesicle-associated membrane protein 4 (VAMP4), mRNA.	8674	VAMP4	AATGTAAAGTAAAGAAAGTGATGA	2	426
IOH7524	NUF2, NDC80 kinetochore complex component, homolog (S. cerevisiae) (NUF2), transcript variant 2, mRNA.	83540	NUF2	GTTAGTTATGATGAATATTGTGTA	2	1395
IOH5077	ADP-ribosylation factor-like 4A (ARL4A), transcript variant 1, mRNA.	10124	ARL4A	GTGATTGAATAGTAGATTGTTTAA	2	603
IOH6630	HERPUD family member 2, mRNA (cDNA clone MGC:32126 IMAGE:4878523), complete cds	64224	HERPUD2	TATTGTTGAATGTGTTTAAAGAGA	2	1221
IOH7017	gasdermin D (GSDMD), mRNA.	79792	GSDMD	TATGAATGTTATTGTGTGTTGATT	2	1455
IOH6825	LIM and SH3 protein 1, mRNA (cDNA clone MGC:15487 IMAGE:2988698), complete cds	3927	LASP1	TGTAAGTTTAAAGTAAGAAATGTG	2	972
IOH5349	thyroid hormone receptor, alpha (erythroblastic leukemia viral (v-erb-a) oncogene homolog, avian) (THRA), transcript variant 2, mRNA.	7067	THRA	AGAGATATTAGAATGTAAGAATAG	2	1473
IOH4419	carnitine palmitoyltransferase 1A (liver) (CPT1A), nuclear gene encoding mitochondrial protein, transcript variant 2, mRNA.	1374	CPT1A	GATAAGAAAGTGAAATGTAAATTG	3	2271
IOH3696	osteosarcoma amplified 9, endoplasmic reticulum associated protein (OS9), transcript variant 2, mRNA.	10956	OS9	GTAAGATTAGAAGTTAATGAAGAA	3	1839
IOH3580	lamin A/C (LMNA), transcript variant 2, mRNA.	4000	LMNA	GTTTGTGTTTGTATAAGTTGTTAA	3	1719
IOH3534	heterogeneous nuclear ribonucleoprotein A2/B1, mRNA (cDNA clone MGC:8493 IMAGE:2822109), complete cds	3181	HNRNPA2B1	TAGAGAAAGAGAGAATTGTATTAA	3	750
IOH3603	thyroid hormone receptor interactor 13 (TRIP13), mRNA.	9319	TRIP13	GAAGATATTGAAAGAATTTGATGT	3	1299
IOH3467	peroxisomal biogenesis factor 19 (PEX19), transcript variant 1, mRNA.	5824	PEX19	AATTAGAAGTAAGTAGAGTTTAAG	3	900
IOH6776	enhancer of yellow 2 homolog (Drosophila) (ENY2), mRNA.	56943	ENY2	AGAGTATTAGTAGTTATTGTAAGT	3	306
IOH6044	myeloid/lymphoid or mixed-lineage leukemia (trithorax homolog, Drosophila); translocated to, 11 (MLLT11), mRNA.	10962	MLLT11	TGAGAATGTAAAGAATGTTTATTG	3	273
IOH5849	KDEL (Lys-Asp-Glu-Leu) endoplasmic reticulum protein retention receptor 2 (KDELR2), transcript variant 1, mRNA.	11014	KDELR2	ATTTAAGTAAAGTGTAGAGATAAG	3	639
IOH23009	MAP3K12 binding inhibitory protein 1, mRNA (cDNA clone MGC:24514 IMAGE:4097046), complete cds	51562	MBIP	GTTATGTAGAGATGAAAGAAATTA	3	1032
IOH22466	transmembrane protein 106B (TMEM106B), transcript variant 1, mRNA.	54664	TMEM106B	TATTAGAGAGAAATTGTAGAGATT	3	825
IOH14198	cofilin 2 (muscle) (CFL2), transcript variant 1, mRNA.	1073	CFL2	TGAAATGTGTATTTGTATGTTTAG	3	501
IOH13326	forkhead box O3 (FOXO3), transcript variant 1, mRNA.	2309	FOXO3	TTTGTTGTTAAGTATGTGATTTAG	3	2022
IOH12509	insulin-like growth factor binding protein 4 (IGFBP4), mRNA.	3487	IGFBP4	ATGATGTGTTTGATTTGAATTGAA	3	777
IOH12580	MAF1 homolog (S. cerevisiae), mRNA (cDNA clone MGC:39758 IMAGE:5288176), complete cds	84232	MAF1	TGAGTAAGTTTGTATGTTTAAGTA	3	771
IOH12533	v-myc myelocytomatosis viral oncogene homolog 1, lung carcinoma derived (avian) (MYCL1), transcript variant 3, mRNA.	4610	MYCL1	GTAAGAGTATTGAAATTAGTAAGA	3	621	Y
IOH5496	H2A histone family, member V (H2AFV), transcript variant 1, mRNA.	94239	H2AFV	TTTGTGTGTTATTGTAATTGAGAT	3	387
IOH4842	WW domain containing oxidoreductase, mRNA (cDNA clone MGC:666 IMAGE:3535809), complete cds	51741	WWOX	TATTTGATAAGAGAATGAAGAAGT	3	705
IOH5544	chromosome 19 open reading frame 12, mRNA (cDNA clone MGC:14213 IMAGE:4125477), complete cds	83636	C19orf12	ATGAAAGATTTAGTTGTGAGATAT	3	234
IOH22539	neuropeptide Y (NPY), mRNA.	4852	NPY	GATTAGTATTTAGTAGTAATAGAG	3	294
IOH22393	PTK2 protein tyrosine kinase 2, mRNA (cDNA clone MGC:33483 IMAGE:4812915), complete cds	5747	PTK2	AATTGAGAAAGAGATAAATGATAG	4	2043
IOH21042	budding uninhibited by benzimidazoles 1 homolog (yeast) (BUB1), mRNA.	699	BUB1	GTTGAGAATTAGAATTTGATAAAG	4	3258	Y
IOH21449	cysteine-rich secretory protein LCCL domain containing 1 (CRISPLD1), mRNA.	83690	CRISPLD1	AATGAAATAGTGTTAAATGAGTGT	4	1503
IOH22263	CD46 molecule, complement regulatory protein (CD46), transcript variant d, mRNA.	4179	CD46	TTTGTTAGAATGAGAAGATTTATG	4	1155
IOH22524	oxidative stress induced growth inhibitor family member 2 (OSGIN2), transcript variant 2, mRNA.	734	OSGIN2	AAAGAATTAGTATGATAGATGAGA	4	1518
IOH21695	nicotinate phosphoribosyltransferase domain containing 1, mRNA (cDNA clone MGC:40546 IMAGE:5210589), complete cds	93100	NAPRT1	GTTATGATATAGTGAGTTGTTATT	4	933
IOH13911	transcription elongation factor A (SII), 2 (TCEA2), transcript variant 1, mRNA.	6919	TCEA2	GTATAGTGTGATTAGATTTGTAAA	4	900
IOH6734	thyroid hormone receptor, alpha (erythroblastic leukemia viral (v-erb-a) oncogene homolog, avian) (THRA), transcript variant 1, mRNA.	7067	THRA	TAGTAGAATTGTTGTTAAAGAATG	4	1233
IOH5656	WD repeat domain, phosphoinositide interacting 2 (WIPI2), transcript variant 1, mRNA.	26100	WIPI2	GATGAATATAGTAAGTATTGAGTA	4	1365
IOH3809	ribosomal protein L30 (RPL30), mRNA.	6156	RPL30	ATTTGTATAAAGTGAAGAAGAGAA	4	348
IOH5338	GNAS complex locus (GNAS), transcript variant 1, mRNA.	2778	GNAS	GAAAGTTTAAGTGATGTATATTGT	4	1185	Y
IOH5516	synaptotagmin XI, mRNA (cDNA clone MGC:10881 IMAGE:3621175), complete cds	23208	SYT11	TGAATTGAATAAGAATTTGTTGTG	4	1296
IOH3724	SNAP-associated protein (SNAPIN), mRNA.	23557	SNAPIN	GTTATGAAAGAGTATGTGTTAAAT	4	411
IOH11641	G protein-coupled receptor 161 (GPR161), transcript variant 2, mRNA.	23432	GPR161	GTTTGTTGAAAGTGTAAAGTATAT	4	1590
IOH21872	Fc receptor-like 1 (FCRL1), transcript variant 1, mRNA.	115350	FCRL1	TAGATAATGTGAAGTAATAAGTGA	4	1290
IOH3350	islet cell autoantigen 1, 69kDa, mRNA (cDNA clone MGC:9360 IMAGE:3854722), complete cds	3382	ICA1	TAGATTAGTTGATAAGTGTGTAAT	4	1449
IOH13218	scinderin, mRNA (cDNA clone MGC:31749 IMAGE:4877906), complete cds	85477	SCIN	GTTTAGTGATTAAAGATAGATTAG	4	2148
IOH22477	Ras association (RalGDS/AF-6) domain family (N-terminal) member 8 (RASSF8), mRNA.	11228	RASSF8	TATGTGTATGAAGATTATAGTTAG	4	1179
IOH26177	transmembrane protein 106B, mRNA (cDNA clone MGC:47633 IMAGE:6066301), complete cds	54664	TMEM106B	AAATGTGTGTTTAGTAGTTGTAAA	4	825
IOH26268	myocyte enhancer factor 2D, mRNA (cDNA clone MGC:48824 IMAGE:6044434), complete cds	4209	MEF2D	GTTAGAATGTATATAGAGTTAGAT	5	1545
IOH26418	jerky homolog (mouse), mRNA (cDNA clone MGC:49934 IMAGE:6156875), complete cds	8629	JRK	TTAAGAAGAATTGTATATGAGAGT	5	1707
IOH26620	trafficking protein particle complex 6B (TRAPPC6B), transcript variant 2, mRNA.	122553	TRAPPC6B	TTTAGAGTTTGATTAGTATGTTTG	5	393
IOH26207	v-ral simian leukemia viral oncogene homolog A (ras related) (RALA), mRNA.	5898	RALA	GATGTATAATGATGTGTGTAAATT	5	621
IOH26707	ankyrin repeat domain 46, mRNA (cDNA clone MGC:52011 IMAGE:6065488), complete cds	157567	ANKRD46	TAAAGAGTGATGTAAATAGAAGTT	5	699
IOH25729	mitogen-activated protein kinase 6, mRNA (cDNA clone MGC:5156 IMAGE:2984834), complete cds	5597	MAPK6	TGTAGTGTTTAGAGTAAGTTATTA	5	2166	Y
IOH25814	denticleless homolog (Drosophila), mRNA (cDNA clone MGC:24863 IMAGE:4342989), complete cds	51514	DTL	GTAATAAGTTGTGAAAGAAGATTA	5	2193
IOH26211	kelch-like 7 (Drosophila), mRNA (cDNA clone MGC:48764 IMAGE:5527346), complete cds	55975	KLHL7	TTTATGTGTGATTGAGTGTTTAAT	5	1761
IOH27850	cyclin E1 (CCNE1), transcript variant 1, mRNA.	898	CCNE1	TATTTAGTTAGATAGATAGAGAGT	5	1233
IOH26692	RAD21 homolog (S. pombe) (RAD21), mRNA.	5885	RAD21	ATGTGTTTATGTGAAAGATTTGTA	5	1896
IOH27007	transcription elongation factor A (SII), 2, mRNA (cDNA clone MGC:60091 IMAGE:5171174), complete cds	6919	TCEA2	GAGAATGTTGAATAAGAAGTAATT	5	729
IOH2954	Myc proto-oncogene protein.	4609	MYC	AGTTATAAGTAAATGATGTTGATG	5	1320
IOH3267	lactamase, beta 2 (LACTB2), mRNA.	51110	LACTB2	TTGTATGTGAGTTTAGATTAATGA	5	867
IOH28874	selenoprotein P, plasma, 1, mRNA (cDNA clone MGC:57675 IMAGE:6192976), complete cds	6414	SEPP1	TAGTTAAAGTATAGTTGTTTGAGT	5	1146
IOH3638	SMAD family member 4 (SMAD4), mRNA.	4089	SMAD4	AAATTTGTGTTGAGATTTGTATAG	5	1659	Y
IOH29463	keratinocyte associated protein 2, mRNA (cDNA clone MGC:62028 IMAGE:6463372), complete cds	200185	KRTCAP2	TTTGATTTATGTGTTATGTTGAGT	5	489
IOH29678	mitogen-activated protein kinase 6 (MAPK6), mRNA.	5597	MAPK6	TATTATGAGAAAGTTGAATAGTAG	5	2166	Y
IOH28352	cholinergic receptor, muscarinic 3 (CHRM3), mRNA.	1131	CHRM3	ATGAAAGTTAGAGTTTATGATAAG	5	1773
IOH29373	carbonic anhydrase XIII (CA13), mRNA.	377677	CA13	AATAGATAAGATTGATTGTGTTTG	6	789
IOH29196	ankyrin repeat domain 46 (ANKRD46), mRNA.	157567	ANKRD46	TGTTAAATGTATGTAGTAATTGAG	6	687
IOH9738	serine/threonine kinase 3 (STE20 homolog, yeast) (STK3), mRNA.	6788	STK3	GAATGTTTGTAAATGTATAGATAG	6	1476
IOH29217	zinc finger protein 281 (ZNF281), mRNA.	23528	ZNF281	AAATTGTGAAAGATTGTTTGTGTA	6	2688
IOH28900	myocyte enhancer factor 2D (MEF2D), mRNA.	4209	MEF2D	TGTAAGTGAAATAGTGAGTTATTT	6	1566
IOH29102	ring finger protein 115 (RNF115), mRNA.	27246	RNF115	AGTGAGATTATGAGTATTGATTTA	6	915
IOH27426	PTK2 protein tyrosine kinase 2, mRNA (cDNA clone MGC:34721 IMAGE:4999680), complete cds	5747	PTK2	GTGTAAATGTTTGAGATGTATATT	6	3021
IOH29414	ATPase, Na+/K+ transporting, alpha 2 (+) polypeptide (ATP1A2), mRNA.	477	ATP1A2	GTAGTAGTAATTTGAATGTTTGAA	6	3063
IOH27168	Cas-Br-M (murine) ecotropic retroviral transforming sequence b, mRNA (cDNA clone MGC:33110 IMAGE:5269036), complete cds	868	CBLB	TTGTGAATGATTAATGAATAGAAG	6	2949	Y
IOH4596	disabled homolog 2, mitogen-responsive phosphoprotein (Drosophila) (DAB2), mRNA.	1601	DAB2	GTGTGTTATTTGTTTGTAAAGTAT	6	2313
IOH27348	Cdk5 and Abl enzyme substrate 1 (CABLES1), transcript variant 1, mRNA.	91768	CABLES1	AAATTAGTTGAAAGTATGAGAAAG	6	1107
IOH14214	S100 calcium binding protein A1 (S100A1), mRNA.	6271	S100A1	TAGTGTAGATATTTGATAGTTATG	6	285
IOH27313	fibromodulin (FMOD), mRNA.	2331	FMOD	AATAATGTTGTGAAATAGATGTGA	6	1131
IOH22175	Fc fragment of IgG, low affinity IIb, receptor (CD32) (FCGR2B), transcript variant 1, mRNA.	2213	FCGR2B	AAGATGATAGTTAAGTGTAAGTTA	6	933
IOH22704	keratinocyte associated protein 2 (KRTCAP2), mRNA.	200185	KRTCAP2	GATAGATTTAGAATGAATTAAGTG	6	489
IOH22176	anillin, actin binding protein, mRNA (cDNA clone IMAGE:4753061), complete cds.	54443	ANLN	TTTAAGTGAGTTATAGAAGTAGTA	6	1218
IOH10996	zinc finger and BTB domain containing 32, mRNA (cDNA clone MGC:21109 IMAGE:4419776), complete cds	27033	ZBTB32	AAGTGTTTAATGTAAGAGAATGAA	6	909
IOH14791	SET domain, bifurcated 1, mRNA (cDNA clone MGC:16563 IMAGE:4098658), complete cds	9869	SETDB1	TATTAGAGTTTGAGAATAAGTAGT	6	3873
IOH12862	inositol monophosphatase domain containing 1 (IMPAD1), mRNA.	54928	IMPAD1	AATAAGAGAATTGATATGAAGATG	6	1080
IOH6745	fascin homolog 1, actin-bundling protein (Strongylocentrotus purpuratus) (FSCN1), mRNA.	6624	FSCN1	TGTATATGTTAATGAGATGTTGTA	7	1482
IOH22915	twist homolog 1 (Drosophila) (TWIST1), mRNA.	7291	TWIST1	AGTAAGTGTTAGATAGTATTGAAT	7	609
IOH23213	prune homolog (Drosophila) (PRUNE), mRNA.	58497	PRUNE	TTGTGATAGTAGTTAGATATTTGT	7	1362
IOH39616	GNAS complex locus (GNAS), transcript variant 3, mRNA.	2778	GNAS	AGATTGAAATAGATTAGAAAGTTG	7	1143	Y
IOH12314	musashi homolog 2 (Drosophila) (MSI2), transcript variant 1, mRNA.	124540	MSI2	ATGTAATTGTGAATAATGTATGTG	7	987
IOH21992	homeobox A1 (HOXA1), transcript variant 1, mRNA.	3198	HOXA1	AAATAAGAATAGAGAGAGAAAGTT	7	1008
IOH4418	activin A receptor, type IB (ACVR1B), transcript variant 1, mRNA.	91	ACVR1B	AATGTAAAGTAAAGAAAGTGATGA	7	1518	Y
IOH22000	protein-L-isoaspartate (D-aspartate) O-methyltransferase domain containing 1, mRNA (cDNA clone MGC:45385 IMAGE:5539318), complete cds	115294	PCMTD1	GTTAGTTATGATGAATATTGTGTA	7	1074
IOH13750	armadillo repeat containing 1 (ARMC1), mRNA.	55156	ARMC1	GTGATTGAATAGTAGATTGTTTAA	7	849
IOH4309	translocation associated membrane protein 1 (TRAM1), mRNA.	23471	TRAM1	TATTGTTGAATGTGTTTAAAGAGA	7	1125
IOH27520	copine III, mRNA (cDNA clone MGC:39823 IMAGE:5300530), complete cds	8895	CPNE3	TATGAATGTTATTGTGTGTTGATT	7	1614
IOH40620	solute carrier family 35, member E3 (SLC35E3), mRNA.	55508	SLC35E3	TGTAAGTTTAAAGTAAGAAATGTG	7	942
IOH40176	ORM1-like 3 (S. cerevisiae) (ORMDL3), mRNA.	94103	ORMDL3	AGAGATATTAGAATGTAAGAATAG	7	462
IOH27698	thyroid hormone receptor, alpha (erythroblastic leukemia viral (v-erb-a) oncogene homolog, avian), mRNA (cDNA clone MGC:43240 IMAGE:5264048), complete cds	7067	THRA	GATAAGAAAGTGAAATGTAAATTG	7	1356
IOH39985	thioesterase superfamily member 4, mRNA (cDNA clone MGC:74423 IMAGE:6163471), complete cds	117145	THEM4	GTAAGATTAGAAGTTAATGAAGAA	7	723
IOH36343	telomerase reverse transcriptase (TERT), transcript variant 1, mRNA.	7015	TERT	GTTTGTGTTTGTATAAGTTGTTAA	7	3399
IOH45203	LATS, large tumor suppressor, homolog 1 (Drosophila) (LATS1), mRNA.	9113	LATS1	TAGAGAAAGAGAGAATTGTATTAA	7	3393	Y
IOH39934	CTD (carboxy-terminal domain, RNA polymerase II, polypeptide A) small phosphatase 2 (CTDSP2), mRNA.	10106	CTDSP2	GAAGATATTGAAAGAATTTGATGT	7	816
IOH29070	secreted frizzled-related protein 4 (SFRP4), mRNA.	6424	SFRP4	AATTAGAAGTAAGTAGAGTTTAAG	7	1041
IOH38999	IQ motif containing GTPase activating protein 3 (IQGAP3), mRNA.	128239	IQGAP3	AGAGTATTAGTAGTTATTGTAAGT	8	4896
IOH43526	cyclin E2 (CCNE2), mRNA.	9134	CCNE2	TGAGAATGTAAAGAATGTTTATTG	8	1215
IOH43680	pogo transposable element with KRAB domain (POGK), mRNA.	57645	POGK	ATTTAAGTAAAGTGTAGAGATAAG	8	1830
IOH43354	zinc finger protein 124 (ZNF124), mRNA.	7678	ZNF124	GTTATGTAGAGATGAAAGAAATTA	8	870
IOH44934	SRY (sex determining region Y)-box 13 (SOX13), mRNA.	9580	SOX13	TATTAGAGAGAAATTGTAGAGATT	8	1869
IOH41193	brain protein 44 (BRP44), transcript variant 2, mRNA.	25874	BRP44	TGAAATGTGTATTTGTATGTTTAG	8	384
IOH43070	v-akt murine thymoma viral oncogene homolog 3 (protein kinase B, gamma) (AKT3), transcript variant 2, mRNA.	10000	AKT3	TTTGTTGTTAAGTATGTGATTTAG	8	1398	Y
IOH42376	F-box and WD repeat domain containing 7 (FBXW7), transcript variant 2, mRNA.	55294	FBXW7	ATGATGTGTTTGATTTGAATTGAA	8	1884	Y
IOH37801	v-akt murine thymoma viral oncogene homolog 3 (protein kinase B, gamma) (AKT3), transcript variant 1, mRNA.	10000	AKT3	TGAGTAAGTTTGTATGTTTAAGTA	8	1440	Y
IOH36320	phosphoinositide-3-kinase, catalytic, alpha polypeptide (PIK3CA), mRNA.	5290	PIK3CA	GTAAGAGTATTGAAATTAGTAAGA	8	3207	Y
IOH41300	WW domain containing oxidoreductase (WWOX), transcript variant 3, mRNA.	51741	WWOX	TTTGTGTGTTATTGTAATTGAGAT	8	111
IOH36664	paired related homeobox 1 (PRRX1), transcript variant pmx-1a, mRNA.	5396	PRRX1	TATTTGATAAGAGAATGAAGAAGT	8	654
IOH45764	transcription elongation factor A (SII), 2 (TCEA2), transcript variant 2, mRNA.	6919	TCEA2	ATGAAAGATTTAGTTGTGAGATAT	8	819
IOH45789	scinderin (SCIN), transcript variant 2, mRNA.	85477	SCIN	GATTAGTATTTAGTAGTAATAGAG	8	1407
IOH45927	E3 ubiquitin-protein ligase Mdm2 (EC 6.3.2.-)(p53-binding protein Mdm2)(Oncoprotein Mdm2)(Double minute 2 protein)(Hdm2) [Source:UniProtKB/Swiss-Prot;Acc:Q00987]	4193	MDM2	GTGATAGAATTTGTGTTTAATGAA	8	1476	Y
IOH44611	v-Ki-ras2 Kirsten rat sarcoma viral oncogene homolog (KRAS), transcript variant a, mRNA.	3845	KRAS	AATTGAGAAAGAGATAAATGATAG	8	570
IOH45833	H2A histone family, member V (H2AFV), transcript variant 4, mRNA.	94239	H2AFV	GTTGAGAATTAGAATTTGATAAAG	8	201
IOH44360	2,4-dienoyl CoA reductase 1, mitochondrial (DECR1), nuclear gene encoding mitochondrial protein, mRNA.	1666	DECR1	AATGAAATAGTGTTAAATGAGTGT	8	1008
IOH41276	deafness, autosomal dominant 5 (DFNA5), transcript variant 1, mRNA.	1687	DFNA5	TTTGTTAGAATGAGAAGATTTATG	8	1491
IOH42646	CWF19-like 2, cell cycle control (S. pombe), mRNA (cDNA clone MGC:141685 IMAGE:40012545), complete cds	143884	CWF19L2	AAAGAATTAGTATGATAGATGAGA	9	2223
IOH41769	lamin A/C (LMNA), transcript variant 1, mRNA.	4000	LMNA	GTTATGATATAGTGAGTTGTTATT	9	1995
IOH41474	CD46 molecule, complement regulatory protein (CD46), transcript variant f, mRNA.	4179	CD46	GTATAGTGTGATTAGATTTGTAAA	9	1110
IOH41911	matrilin 2 (MATN2), transcript variant 2, mRNA.	4147	MATN2	TAGTAGAATTGTTGTTAAAGAATG	9	2814
IOH36723	GATA zinc finger domain containing 2B (GATAD2B), mRNA.	57459	GATAD2B	GATGAATATAGTAAGTATTGAGTA	9	1782
IOH27251	WW domain containing E3 ubiquitin protein ligase 1 (WWP1), mRNA.	11059	WWP1	ATTTGTATAAAGTGAAGAAGAGAA	9	2769
IOH28765	selenoprotein P, plasma, 1 (SEPP1), transcript variant 1, mRNA.	6414	SEPP1	GAAAGTTTAAGTGATGTATATTGT	9	1146
IOH29584	Ras-like without CAAX 1 (RIT1), mRNA.	6016	RIT1	TGAATTGAATAAGAATTTGTTGTG	9	660
IOH9644	neurotrophic tyrosine kinase, receptor, type 3 (NTRK3), transcript variant 3, mRNA.	4916	NTRK3	GTTATGAAAGAGTATGTGTTAAAT	9	1839	Y
IOH25913	chromosome 5 open reading frame 34 (C5orf34), mRNA.	375444	C5orf34	GTTTGTTGAAAGTGTAAAGTATAT	9	1917
IOH50166	H2A histone family, member V (H2AFV), transcript variant 5, mRNA.	94239	H2AFV	TAGATAATGTGAAGTAATAAGTGA	9	273
IOH6572	cysteine/histidine-rich 1 (CYHR1), transcript variant 2, mRNA.	50626	CYHR1	TAGATTAGTTGATAAGTGTGTAAT	9	579
IOH4096	misato homolog 1 (Drosophila) (MSTO1), mRNA.	55154	MSTO1	GTTTAGTGATTAAAGATAGATTAG	9	1713
IOH6421	mitochondrial ribosomal protein S30 (MRPS30), nuclear gene encoding mitochondrial protein, mRNA.	10884	MRPS30	TATGTGTATGAAGATTATAGTTAG	9	1320
IOH53827	cyclin-dependent kinase inhibitor 2C (p18, inhibits CDK4) (CDKN2C), transcript variant 1, mRNA.	1031	CDKN2C	AAATGTGTGTTTAGTAGTTGTAAA	9	507	Y
IOH46473	v-ets erythroblastosis virus E26 oncogene homolog 1 (avian) (ETS1), transcript variant 2, mRNA.	2113	ETS1	GTTAGAATGTATATAGAGTTAGAT	9	1326	Y
IOH46533	nuclear receptor subfamily 5, group A, member 2 (NR5A2), transcript variant 2, mRNA.	2494	NR5A2	TTAAGAAGAATTGTATATGAGAGT	9	1488
IOH39564	cytochrome P450, family 7, subfamily B, polypeptide 1 (CYP7B1), mRNA.	9420	CYP7B1	TTTAGAGTTTGATTAGTATGTTTG	9	1521
IOH6886	v-myb myeloblastosis viral oncogene homolog (avian)-like 2 (MYBL2), mRNA.	4605	MYBL2	GATGTATAATGATGTGTGTAAATT	9	2103	Y
IOH57317	heat shock protein, alpha-crystallin-related, B6, mRNA (cDNA clone MGC:78426 IMAGE:6074542), complete cds	126393	HSPB6	TAAAGAGTGATGTAAATAGAAGTT	11	483
IOH53851	v-Ki-ras2 Kirsten rat sarcoma viral oncogene homolog (KRAS), transcript variant b, mRNA.	3845	KRAS	TGTAGTGTTTAGAGTAAGTTATTA	11	567
IOH53938	protein kinase, cAMP-dependent, catalytic, beta (PRKACB), transcript variant 2, mRNA.	5567	PRKACB	GTAATAAGTTGTGAAAGAAGATTA	10	1056	Y
IOH46438	epidermal growth factor receptor (erythroblastic leukemia viral (v-erb-b) oncogene homolog, avian) (EGFR), transcript variant 3, mRNA.	1956	EGFR	TTTATGTGTGATTGAGTGTTTAAT	10	1218
IOH57144	zinc finger CCCH-type containing 11A (ZC3H11A), mRNA.	9877	ZC3H11A	TATTTAGTTAGATAGATAGAGAGT	10	2433
IOH57146	golgi phosphoprotein 3-like (GOLPH3L), mRNA.	55204	GOLPH3L	ATGTGTTTATGTGAAAGATTTGTA	10	858
IOH57183	chromosome 5 open reading frame 22 (C5orf22), mRNA.	55322	C5orf22	GAGAATGTTGAATAAGAAGTAATT	10	1329
IOH54159	neurotrophic tyrosine kinase, receptor, type 3 (NTRK3), transcript variant 2, mRNA.	4916	NTRK3	AGTTATAAGTAAATGATGTTGATG	10	2478	Y
IOH57242	calsequestrin 1 (fast-twitch, skeletal muscle), mRNA (cDNA clone MGC:22462 IMAGE:4338020), complete cds	844	CASQ1	TTGTATGTGAGTTTAGATTAATGA	10	1173
IOH56926	phosphatase and tensin homolog (PTEN), mRNA.	5728	PTEN	TAGTTAAAGTATAGTTGTTTGAGT	11	1212	Y
IOH56970	inhibin, beta A (INHBA), mRNA.	3624	INHBA	AAATTTGTGTTGAGATTTGTATAG	10	1281
IOH56183	family with sequence similarity 63, member A (FAM63A), transcript variant 1, mRNA.	55793	FAM63A	TATAAGAAGTAATTTGAGAAGAGT	10	1410
IOH55430	growth factor receptor-bound protein 7 (GRB7), transcript variant 2, mRNA.	2886	GRB7	TTTGATTTATGTGTTATGTTGAGT	10	1599
IOH52104	solute carrier family 19 (thiamine transporter), member 2 (SLC19A2), mRNA.	10560	SLC19A2	TATTATGAGAAAGTTGAATAGTAG	10	1494
IOH55729	zinc fingers and homeoboxes 1 (ZHX1), transcript variant 1, mRNA.	11244	ZHX1	ATGAAAGTTAGAGTTTATGATAAG	10	2622
IOH58591	H2A histone family, member V (H2AFV), transcript variant 3, mRNA.	94239	H2AFV	AATAGATAAGATTGATTGTGTTTG	10	309
IOH46203	tumor necrosis factor (ligand) superfamily, member 4 (TNFSF4), mRNA.	7292	TNFSF4	TGTTAAATGTATGTAGTAATTGAG	10	552
IOH11862	pyruvate kinase, liver and RBC (PKLR), nuclear gene encoding mitochondrial protein, transcript variant 1, mRNA.	5313	PKLR	ATAGATTTAAGTGAAGAGAGTTAT	10	1725
IOH26219	tumor protein p63 (TP63), transcript variant 1, mRNA.	8626	TP63	GAATGTTTGTAAATGTATAGATAG	10	2043
IOH28909	discoidin domain receptor tyrosine kinase 2 (DDR2), transcript variant 1, mRNA.	4921	DDR2	AAATTGTGAAAGATTGTTTGTGTA	11	2568
IOH11742	serine/threonine kinase 38 like (STK38L), mRNA.	23012	STK38L	TGTAAGTGAAATAGTGAGTTATTT	11	1395
IOH59078	mitogen-activated protein kinase kinase 6 (MAP2K6), mRNA.	5608	MAP2K6	AGTGAGATTATGAGTATTGATTTA	11	1005	Y
IOH54875	LIM and SH3 protein 1 (LASP1), mRNA.	3927	LASP1	GTGTAAATGTTTGAGATGTATATT	11	786
IOH53453	aspartate beta-hydroxylase (ASPH), transcript variant 4, mRNA.	444	ASPH	GTAGTAGTAATTTGAATGTTTGAA	11	633
IOH59559	WW domain containing oxidoreductase (WWOX), transcript variant 2, mRNA.	51741	WWOX	TTGTGAATGATTAATGAATAGAAG	10	570
IOH52786	carnitine palmitoyltransferase 1A (liver) (CPT1A), nuclear gene encoding mitochondrial protein, transcript variant 1, mRNA.	1374	CPT1A	AAATTAGTTGAAAGTATGAGAAAG	11	2322
IOH63148	COX19 cytochrome c oxidase assembly homolog (S. cerevisiae) (COX19), mRNA.	90639	COX19	TAGTGTAGATATTTGATAGTTATG	11	273
IOH62917	RecQ protein-like 4, mRNA (cDNA clone MGC:16164 IMAGE:3634266), complete cds	9401	RECQL4	AAGATGATAGTTAAGTGTAAGTTA	11	1959
IOH62906	nicotinate phosphoribosyltransferase domain containing 1, mRNA (cDNA clone MGC:11382 IMAGE:3957135), complete cds	93100	NAPRT1	GATAGATTTAGAATGAATTAAGTG	11	1545
IOH44432	phosphatidylinositol 4-kinase, catalytic, beta (PI4KB), mRNA.	5298	PI4KB	TTTAAGTGAGTTATAGAAGTAGTA	11	2487
IOH62464	tyrosine 3-monooxygenase/tryptophan 5-monooxygenase activation protein, zeta polypeptide, mRNA (cDNA clone MGC:87045 IMAGE:4793291), complete cds	7534	YWHAZ	AAGTGTTTAATGTAAGAGAATGAA	11	738
IOH61516	chromosome 19 open reading frame 12, mRNA (cDNA clone MGC:74504 IMAGE:4340755), complete cds	83636	C19orf12	TATTAGAGTTTGAGAATAAGTAGT	11	324
ccsbBroadEn_13351	transmembrane protein 64	169200	TMEM64	TGATATAGTAGTGAAGAAATAAGT	11	357
ccsbBroadEn_08304	denticleless homolog (Drosophila)	51514	DTL	AATAAGAGAATTGATATGAAGATG	11	2190
ccsbBroadEn_11537	advillin	10677	AVIL	TGTATATGTTAATGAGATGTTGTA	11	2436
ccsbBroadEn_01583	Sp4 transcription factor	6671	SP4	AGTAAGTGTTAGATAGTATTGAAT	11	2352
ccsbBroadEn_12244	upregulator of cell proliferation	55665	URGCP	TTGTGATAGTAGTTAGATATTTGT	11	2568
ccsbBroadEn_09301	zinc finger, AN1-type domain 2A	90637	ZFAND2A	AGATTGAAATAGATTAGAAAGTTG	12	435
ccsbBroadEn_10811	MDS1 and EVI1 complex locus	2122	MECOM	ATGTAATTGTGAATAATGTATGTG	12	507
ccsbBroadEn_09158	MAF1 homolog (S. cerevisiae)	84232	MAF1	AAATAAGAATAGAGAGAGAAAGTT	12	768
ccsbBroadEn_03214	family with sequence similarity 82, member B	51115	FAM82B	GTTAGTTATGATGAATATTGTGTA	12	942
ccsbBroadEn_05709	acyl-CoA thioesterase 1	641371	ACOT1	GTGATTGAATAGTAGATTGTTTAA	12	1263
ccsbBroadEn_07974	keratin 23 (histone deacetylase inducible)	25984	KRT23	TATTGTTGAATGTGTTTAAAGAGA	12	1266
ccsbBroadEn_11583	receptor-interacting serine-threonine kinase 3	11035	RIPK3	TATGAATGTTATTGTGTGTTGATT	12	519	Y
ccsbBroadEn_01531	SHC (Src homology 2 domain containing) transforming protein 1	6464	SHC1	TGTAAGTTTAAAGTAAGAAATGTG	12	1422
ccsbBroadEn_00460	dihydropyrimidinase	1807	DPYS	AGAGATATTAGAATGTAAGAATAG	12	1557
ccsbBroadEn_07728	tudor and KH domain containing	11022	TDRKH	GATAAGAAAGTGAAATGTAAATTG	12	1683

## Sheet: BC Reads
Pool	Mouse	Sample (IN=input, L_# = Lung, SQ# = subcutaneous	Gene	BC	BC Reads
Pool 3	N/A	IN1	mCherry	AATGTAGAGATTGTAGTGAATATT	7680
Pool 3	N/A	IN1	ADIPOR1	TTGTGATAGTAGTTAGATATTTGT	1547
Pool 3	N/A	IN1	CPT1A	GATAAGAAAGTGAAATGTAAATTG	1190
Pool 3	N/A	IN1	HNRNPA2B1	TAGAGAAAGAGAGAATTGTATTAA	3074
Pool 3	N/A	IN1	TRIP13	GAAGATATTGAAAGAATTTGATGT	8468
Pool 3	N/A	IN1	PEX19	AATTAGAAGTAAGTAGAGTTTAAG	2589
Pool 3	N/A	IN1	ENY2	AGAGTATTAGTAGTTATTGTAAGT	5408
Pool 3	N/A	IN1	MLLT11	TGAGAATGTAAAGAATGTTTATTG	2527
Pool 3	N/A	IN1	KDELR2	ATTTAAGTAAAGTGTAGAGATAAG	1116
Pool 3	N/A	IN1	MBIP	GTTATGTAGAGATGAAAGAAATTA	62
Pool 3	N/A	IN1	TMEM106B	TATTAGAGAGAAATTGTAGAGATT	5452
Pool 3	N/A	IN1	CFL2	TGAAATGTGTATTTGTATGTTTAG	5879
Pool 3	N/A	IN1	FOXO3	TTTGTTGTTAAGTATGTGATTTAG	2090
Pool 3	N/A	IN1	IGFBP4	ATGATGTGTTTGATTTGAATTGAA	3973
Pool 3	N/A	IN1	MAF1	TGAGTAAGTTTGTATGTTTAAGTA	481
Pool 3	N/A	IN1	MYCL1	GTAAGAGTATTGAAATTAGTAAGA	1726
Pool 3	N/A	IN1	H2AFV	TTTGTGTGTTATTGTAATTGAGAT	8494
Pool 3	N/A	IN1	WWOX	TATTTGATAAGAGAATGAAGAAGT	1952
Pool 3	N/A	IN1	C19orf12	ATGAAAGATTTAGTTGTGAGATAT	8065
Pool 3	N/A	IN1	NPY	GATTAGTATTTAGTAGTAATAGAG	5010
Pool 3	N/A	IN2	mCherry	AATGTAGAGATTGTAGTGAATATT	8699
Pool 3	N/A	IN2	ADIPOR1	TTGTGATAGTAGTTAGATATTTGT	933
Pool 3	N/A	IN2	CPT1A	GATAAGAAAGTGAAATGTAAATTG	1642
Pool 3	N/A	IN2	HNRNPA2B1	TAGAGAAAGAGAGAATTGTATTAA	2312
Pool 3	N/A	IN2	TRIP13	GAAGATATTGAAAGAATTTGATGT	7860
Pool 3	N/A	IN2	PEX19	AATTAGAAGTAAGTAGAGTTTAAG	1755
Pool 3	N/A	IN2	ENY2	AGAGTATTAGTAGTTATTGTAAGT	5955
Pool 3	N/A	IN2	MLLT11	TGAGAATGTAAAGAATGTTTATTG	2636
Pool 3	N/A	IN2	KDELR2	ATTTAAGTAAAGTGTAGAGATAAG	964
Pool 3	N/A	IN2	MBIP	GTTATGTAGAGATGAAAGAAATTA	52
Pool 3	N/A	IN2	TMEM106B	TATTAGAGAGAAATTGTAGAGATT	2592
Pool 3	N/A	IN2	CFL2	TGAAATGTGTATTTGTATGTTTAG	6111
Pool 3	N/A	IN2	FOXO3	TTTGTTGTTAAGTATGTGATTTAG	3508
Pool 3	N/A	IN2	IGFBP4	ATGATGTGTTTGATTTGAATTGAA	3126
Pool 3	N/A	IN2	MAF1	TGAGTAAGTTTGTATGTTTAAGTA	656
Pool 3	N/A	IN2	MYCL1	GTAAGAGTATTGAAATTAGTAAGA	1310
Pool 3	N/A	IN2	H2AFV	TTTGTGTGTTATTGTAATTGAGAT	8956
Pool 3	N/A	IN2	WWOX	TATTTGATAAGAGAATGAAGAAGT	3081
Pool 3	N/A	IN2	C19orf12	ATGAAAGATTTAGTTGTGAGATAT	6272
Pool 3	N/A	IN2	NPY	GATTAGTATTTAGTAGTAATAGAG	5394
Pool 3	N/A	IN3	mCherry	AATGTAGAGATTGTAGTGAATATT	6484
Pool 3	N/A	IN3	ADIPOR1	TTGTGATAGTAGTTAGATATTTGT	981
Pool 3	N/A	IN3	CPT1A	GATAAGAAAGTGAAATGTAAATTG	994
Pool 3	N/A	IN3	HNRNPA2B1	TAGAGAAAGAGAGAATTGTATTAA	768
Pool 3	N/A	IN3	TRIP13	GAAGATATTGAAAGAATTTGATGT	6678
Pool 3	N/A	IN3	PEX19	AATTAGAAGTAAGTAGAGTTTAAG	1738
Pool 3	N/A	IN3	ENY2	AGAGTATTAGTAGTTATTGTAAGT	5699
Pool 3	N/A	IN3	MLLT11	TGAGAATGTAAAGAATGTTTATTG	2443
Pool 3	N/A	IN3	KDELR2	ATTTAAGTAAAGTGTAGAGATAAG	379
Pool 3	N/A	IN3	MBIP	GTTATGTAGAGATGAAAGAAATTA	28
Pool 3	N/A	IN3	TMEM106B	TATTAGAGAGAAATTGTAGAGATT	3286
Pool 3	N/A	IN3	CFL2	TGAAATGTGTATTTGTATGTTTAG	4991
Pool 3	N/A	IN3	FOXO3	TTTGTTGTTAAGTATGTGATTTAG	1897
Pool 3	N/A	IN3	IGFBP4	ATGATGTGTTTGATTTGAATTGAA	3265
Pool 3	N/A	IN3	MAF1	TGAGTAAGTTTGTATGTTTAAGTA	488
Pool 3	N/A	IN3	MYCL1	GTAAGAGTATTGAAATTAGTAAGA	2098
Pool 3	N/A	IN3	H2AFV	TTTGTGTGTTATTGTAATTGAGAT	7064
Pool 3	N/A	IN3	WWOX	TATTTGATAAGAGAATGAAGAAGT	2118
Pool 3	N/A	IN3	C19orf12	ATGAAAGATTTAGTTGTGAGATAT	7511
Pool 3	N/A	IN3	NPY	GATTAGTATTTAGTAGTAATAGAG	5337
Pool 3	A134	L_1	mCherry	AATGTAGAGATTGTAGTGAATATT	0
Pool 3	A134	L_1	ADIPOR1	TTGTGATAGTAGTTAGATATTTGT	0
Pool 3	A134	L_1	CPT1A	GATAAGAAAGTGAAATGTAAATTG	1
Pool 3	A134	L_1	HNRNPA2B1	TAGAGAAAGAGAGAATTGTATTAA	3
Pool 3	A134	L_1	TRIP13	GAAGATATTGAAAGAATTTGATGT	0
Pool 3	A134	L_1	PEX19	AATTAGAAGTAAGTAGAGTTTAAG	0
Pool 3	A134	L_1	ENY2	AGAGTATTAGTAGTTATTGTAAGT	0
Pool 3	A134	L_1	MLLT11	TGAGAATGTAAAGAATGTTTATTG	1712
Pool 3	A134	L_1	KDELR2	ATTTAAGTAAAGTGTAGAGATAAG	0
Pool 3	A134	L_1	MBIP	GTTATGTAGAGATGAAAGAAATTA	1575
Pool 3	A134	L_1	TMEM106B	TATTAGAGAGAAATTGTAGAGATT	0
Pool 3	A134	L_1	CFL2	TGAAATGTGTATTTGTATGTTTAG	0
Pool 3	A134	L_1	FOXO3	TTTGTTGTTAAGTATGTGATTTAG	0
Pool 3	A134	L_1	IGFBP4	ATGATGTGTTTGATTTGAATTGAA	0
Pool 3	A134	L_1	MAF1	TGAGTAAGTTTGTATGTTTAAGTA	0
Pool 3	A134	L_1	MYCL1	GTAAGAGTATTGAAATTAGTAAGA	0
Pool 3	A134	L_1	H2AFV	TTTGTGTGTTATTGTAATTGAGAT	0
Pool 3	A134	L_1	WWOX	TATTTGATAAGAGAATGAAGAAGT	0
Pool 3	A134	L_1	C19orf12	ATGAAAGATTTAGTTGTGAGATAT	1
Pool 3	A134	L_1	NPY	GATTAGTATTTAGTAGTAATAGAG	0
Pool 3	A134	L_2	mCherry	AATGTAGAGATTGTAGTGAATATT	0
Pool 3	A134	L_2	ADIPOR1	TTGTGATAGTAGTTAGATATTTGT	0
Pool 3	A134	L_2	CPT1A	GATAAGAAAGTGAAATGTAAATTG	0
Pool 3	A134	L_2	HNRNPA2B1	TAGAGAAAGAGAGAATTGTATTAA	3
Pool 3	A134	L_2	TRIP13	GAAGATATTGAAAGAATTTGATGT	0
Pool 3	A134	L_2	PEX19	AATTAGAAGTAAGTAGAGTTTAAG	0
Pool 3	A134	L_2	ENY2	AGAGTATTAGTAGTTATTGTAAGT	0
Pool 3	A134	L_2	MLLT11	TGAGAATGTAAAGAATGTTTATTG	107
Pool 3	A134	L_2	KDELR2	ATTTAAGTAAAGTGTAGAGATAAG	0
Pool 3	A134	L_2	MBIP	GTTATGTAGAGATGAAAGAAATTA	145
Pool 3	A134	L_2	TMEM106B	TATTAGAGAGAAATTGTAGAGATT	1
Pool 3	A134	L_2	CFL2	TGAAATGTGTATTTGTATGTTTAG	0
Pool 3	A134	L_2	FOXO3	TTTGTTGTTAAGTATGTGATTTAG	0
Pool 3	A134	L_2	IGFBP4	ATGATGTGTTTGATTTGAATTGAA	0
Pool 3	A134	L_2	MAF1	TGAGTAAGTTTGTATGTTTAAGTA	0
Pool 3	A134	L_2	MYCL1	GTAAGAGTATTGAAATTAGTAAGA	0
Pool 3	A134	L_2	H2AFV	TTTGTGTGTTATTGTAATTGAGAT	0
Pool 3	A134	L_2	WWOX	TATTTGATAAGAGAATGAAGAAGT	2
Pool 3	A134	L_2	C19orf12	ATGAAAGATTTAGTTGTGAGATAT	0
Pool 3	A134	L_2	NPY	GATTAGTATTTAGTAGTAATAGAG	0
Pool 3	A134	SQ1	mCherry	AATGTAGAGATTGTAGTGAATATT	285
Pool 3	A134	SQ1	ADIPOR1	TTGTGATAGTAGTTAGATATTTGT	0
Pool 3	A134	SQ1	CPT1A	GATAAGAAAGTGAAATGTAAATTG	400
Pool 3	A134	SQ1	HNRNPA2B1	TAGAGAAAGAGAGAATTGTATTAA	0
Pool 3	A134	SQ1	TRIP13	GAAGATATTGAAAGAATTTGATGT	0
Pool 3	A134	SQ1	PEX19	AATTAGAAGTAAGTAGAGTTTAAG	0
Pool 3	A134	SQ1	ENY2	AGAGTATTAGTAGTTATTGTAAGT	1431
Pool 3	A134	SQ1	MLLT11	TGAGAATGTAAAGAATGTTTATTG	250
Pool 3	A134	SQ1	KDELR2	ATTTAAGTAAAGTGTAGAGATAAG	0
Pool 3	A134	SQ1	MBIP	GTTATGTAGAGATGAAAGAAATTA	3370
Pool 3	A134	SQ1	TMEM106B	TATTAGAGAGAAATTGTAGAGATT	176
Pool 3	A134	SQ1	CFL2	TGAAATGTGTATTTGTATGTTTAG	0
Pool 3	A134	SQ1	FOXO3	TTTGTTGTTAAGTATGTGATTTAG	446
Pool 3	A134	SQ1	IGFBP4	ATGATGTGTTTGATTTGAATTGAA	15854
Pool 3	A134	SQ1	MAF1	TGAGTAAGTTTGTATGTTTAAGTA	0
Pool 3	A134	SQ1	MYCL1	GTAAGAGTATTGAAATTAGTAAGA	1080
Pool 3	A134	SQ1	H2AFV	TTTGTGTGTTATTGTAATTGAGAT	0
Pool 3	A134	SQ1	WWOX	TATTTGATAAGAGAATGAAGAAGT	16336
Pool 3	A134	SQ1	C19orf12	ATGAAAGATTTAGTTGTGAGATAT	59
Pool 3	A134	SQ1	NPY	GATTAGTATTTAGTAGTAATAGAG	334
Pool 3	A134	SQ2	mCherry	AATGTAGAGATTGTAGTGAATATT	0
Pool 3	A134	SQ2	ADIPOR1	TTGTGATAGTAGTTAGATATTTGT	0
Pool 3	A134	SQ2	CPT1A	GATAAGAAAGTGAAATGTAAATTG	0
Pool 3	A134	SQ2	HNRNPA2B1	TAGAGAAAGAGAGAATTGTATTAA	2
Pool 3	A134	SQ2	TRIP13	GAAGATATTGAAAGAATTTGATGT	0
Pool 3	A134	SQ2	PEX19	AATTAGAAGTAAGTAGAGTTTAAG	488
Pool 3	A134	SQ2	ENY2	AGAGTATTAGTAGTTATTGTAAGT	1336
Pool 3	A134	SQ2	MLLT11	TGAGAATGTAAAGAATGTTTATTG	59
Pool 3	A134	SQ2	KDELR2	ATTTAAGTAAAGTGTAGAGATAAG	0
Pool 3	A134	SQ2	MBIP	GTTATGTAGAGATGAAAGAAATTA	9730
Pool 3	A134	SQ2	TMEM106B	TATTAGAGAGAAATTGTAGAGATT	4244
Pool 3	A134	SQ2	CFL2	TGAAATGTGTATTTGTATGTTTAG	0
Pool 3	A134	SQ2	FOXO3	TTTGTTGTTAAGTATGTGATTTAG	7265
Pool 3	A134	SQ2	IGFBP4	ATGATGTGTTTGATTTGAATTGAA	51
Pool 3	A134	SQ2	MAF1	TGAGTAAGTTTGTATGTTTAAGTA	0
Pool 3	A134	SQ2	MYCL1	GTAAGAGTATTGAAATTAGTAAGA	110
Pool 3	A134	SQ2	H2AFV	TTTGTGTGTTATTGTAATTGAGAT	0
Pool 3	A134	SQ2	WWOX	TATTTGATAAGAGAATGAAGAAGT	24203
Pool 3	A134	SQ2	C19orf12	ATGAAAGATTTAGTTGTGAGATAT	1
Pool 3	A134	SQ2	NPY	GATTAGTATTTAGTAGTAATAGAG	17911
Pool 3	A135	L_1	mCherry	AATGTAGAGATTGTAGTGAATATT	51
Pool 3	A135	L_1	ADIPOR1	TTGTGATAGTAGTTAGATATTTGT	0
Pool 3	A135	L_1	CPT1A	GATAAGAAAGTGAAATGTAAATTG	0
Pool 3	A135	L_1	HNRNPA2B1	TAGAGAAAGAGAGAATTGTATTAA	0
Pool 3	A135	L_1	TRIP13	GAAGATATTGAAAGAATTTGATGT	1627
Pool 3	A135	L_1	PEX19	AATTAGAAGTAAGTAGAGTTTAAG	10697
Pool 3	A135	L_1	ENY2	AGAGTATTAGTAGTTATTGTAAGT	0
Pool 3	A135	L_1	MLLT11	TGAGAATGTAAAGAATGTTTATTG	1
Pool 3	A135	L_1	KDELR2	ATTTAAGTAAAGTGTAGAGATAAG	0
Pool 3	A135	L_1	MBIP	GTTATGTAGAGATGAAAGAAATTA	1
Pool 3	A135	L_1	TMEM106B	TATTAGAGAGAAATTGTAGAGATT	59
Pool 3	A135	L_1	CFL2	TGAAATGTGTATTTGTATGTTTAG	0
Pool 3	A135	L_1	FOXO3	TTTGTTGTTAAGTATGTGATTTAG	0
Pool 3	A135	L_1	IGFBP4	ATGATGTGTTTGATTTGAATTGAA	0
Pool 3	A135	L_1	MAF1	TGAGTAAGTTTGTATGTTTAAGTA	9
Pool 3	A135	L_1	MYCL1	GTAAGAGTATTGAAATTAGTAAGA	0
Pool 3	A135	L_1	H2AFV	TTTGTGTGTTATTGTAATTGAGAT	0
Pool 3	A135	L_1	WWOX	TATTTGATAAGAGAATGAAGAAGT	0
Pool 3	A135	L_1	C19orf12	ATGAAAGATTTAGTTGTGAGATAT	0
Pool 3	A135	L_1	NPY	GATTAGTATTTAGTAGTAATAGAG	5
Pool 3	A135	L_2	mCherry	AATGTAGAGATTGTAGTGAATATT	14
Pool 3	A135	L_2	ADIPOR1	TTGTGATAGTAGTTAGATATTTGT	0
Pool 3	A135	L_2	CPT1A	GATAAGAAAGTGAAATGTAAATTG	17
Pool 3	A135	L_2	HNRNPA2B1	TAGAGAAAGAGAGAATTGTATTAA	0
Pool 3	A135	L_2	TRIP13	GAAGATATTGAAAGAATTTGATGT	2391
Pool 3	A135	L_2	PEX19	AATTAGAAGTAAGTAGAGTTTAAG	1005
Pool 3	A135	L_2	ENY2	AGAGTATTAGTAGTTATTGTAAGT	0
Pool 3	A135	L_2	MLLT11	TGAGAATGTAAAGAATGTTTATTG	1
Pool 3	A135	L_2	KDELR2	ATTTAAGTAAAGTGTAGAGATAAG	7
Pool 3	A135	L_2	MBIP	GTTATGTAGAGATGAAAGAAATTA	0
Pool 3	A135	L_2	TMEM106B	TATTAGAGAGAAATTGTAGAGATT	0
Pool 3	A135	L_2	CFL2	TGAAATGTGTATTTGTATGTTTAG	0
Pool 3	A135	L_2	FOXO3	TTTGTTGTTAAGTATGTGATTTAG	0
Pool 3	A135	L_2	IGFBP4	ATGATGTGTTTGATTTGAATTGAA	0
Pool 3	A135	L_2	MAF1	TGAGTAAGTTTGTATGTTTAAGTA	3
Pool 3	A135	L_2	MYCL1	GTAAGAGTATTGAAATTAGTAAGA	0
Pool 3	A135	L_2	H2AFV	TTTGTGTGTTATTGTAATTGAGAT	0
Pool 3	A135	L_2	WWOX	TATTTGATAAGAGAATGAAGAAGT	1
Pool 3	A135	L_2	C19orf12	ATGAAAGATTTAGTTGTGAGATAT	2
Pool 3	A135	L_2	NPY	GATTAGTATTTAGTAGTAATAGAG	19
Pool 3	A135	SQ1	mCherry	AATGTAGAGATTGTAGTGAATATT	2149
Pool 3	A135	SQ1	ADIPOR1	TTGTGATAGTAGTTAGATATTTGT	0
Pool 3	A135	SQ1	CPT1A	GATAAGAAAGTGAAATGTAAATTG	22
Pool 3	A135	SQ1	HNRNPA2B1	TAGAGAAAGAGAGAATTGTATTAA	0
Pool 3	A135	SQ1	TRIP13	GAAGATATTGAAAGAATTTGATGT	2033
Pool 3	A135	SQ1	PEX19	AATTAGAAGTAAGTAGAGTTTAAG	39084
Pool 3	A135	SQ1	ENY2	AGAGTATTAGTAGTTATTGTAAGT	672
Pool 3	A135	SQ1	MLLT11	TGAGAATGTAAAGAATGTTTATTG	306
Pool 3	A135	SQ1	KDELR2	ATTTAAGTAAAGTGTAGAGATAAG	0
Pool 3	A135	SQ1	MBIP	GTTATGTAGAGATGAAAGAAATTA	0
Pool 3	A135	SQ1	TMEM106B	TATTAGAGAGAAATTGTAGAGATT	611
Pool 3	A135	SQ1	CFL2	TGAAATGTGTATTTGTATGTTTAG	0
Pool 3	A135	SQ1	FOXO3	TTTGTTGTTAAGTATGTGATTTAG	0
Pool 3	A135	SQ1	IGFBP4	ATGATGTGTTTGATTTGAATTGAA	13
Pool 3	A135	SQ1	MAF1	TGAGTAAGTTTGTATGTTTAAGTA	6
Pool 3	A135	SQ1	MYCL1	GTAAGAGTATTGAAATTAGTAAGA	20
Pool 3	A135	SQ1	H2AFV	TTTGTGTGTTATTGTAATTGAGAT	54
Pool 3	A135	SQ1	WWOX	TATTTGATAAGAGAATGAAGAAGT	1964
Pool 3	A135	SQ1	C19orf12	ATGAAAGATTTAGTTGTGAGATAT	39
Pool 3	A135	SQ1	NPY	GATTAGTATTTAGTAGTAATAGAG	6
Pool 3	A135	SQ2	mCherry	AATGTAGAGATTGTAGTGAATATT	1
Pool 3	A135	SQ2	ADIPOR1	TTGTGATAGTAGTTAGATATTTGT	0
Pool 3	A135	SQ2	CPT1A	GATAAGAAAGTGAAATGTAAATTG	240
Pool 3	A135	SQ2	HNRNPA2B1	TAGAGAAAGAGAGAATTGTATTAA	0
Pool 3	A135	SQ2	TRIP13	GAAGATATTGAAAGAATTTGATGT	28418
Pool 3	A135	SQ2	PEX19	AATTAGAAGTAAGTAGAGTTTAAG	14723
Pool 3	A135	SQ2	ENY2	AGAGTATTAGTAGTTATTGTAAGT	73
Pool 3	A135	SQ2	MLLT11	TGAGAATGTAAAGAATGTTTATTG	18569
Pool 3	A135	SQ2	KDELR2	ATTTAAGTAAAGTGTAGAGATAAG	371
Pool 3	A135	SQ2	MBIP	GTTATGTAGAGATGAAAGAAATTA	234
Pool 3	A135	SQ2	TMEM106B	TATTAGAGAGAAATTGTAGAGATT	1045
Pool 3	A135	SQ2	CFL2	TGAAATGTGTATTTGTATGTTTAG	1966
Pool 3	A135	SQ2	FOXO3	TTTGTTGTTAAGTATGTGATTTAG	0
Pool 3	A135	SQ2	IGFBP4	ATGATGTGTTTGATTTGAATTGAA	247
Pool 3	A135	SQ2	MAF1	TGAGTAAGTTTGTATGTTTAAGTA	2
Pool 3	A135	SQ2	MYCL1	GTAAGAGTATTGAAATTAGTAAGA	1468
Pool 3	A135	SQ2	H2AFV	TTTGTGTGTTATTGTAATTGAGAT	0
Pool 3	A135	SQ2	WWOX	TATTTGATAAGAGAATGAAGAAGT	6910
Pool 3	A135	SQ2	C19orf12	ATGAAAGATTTAGTTGTGAGATAT	5093
Pool 3	A135	SQ2	NPY	GATTAGTATTTAGTAGTAATAGAG	11
Pool 3	A148	L_1	mCherry	AATGTAGAGATTGTAGTGAATATT	39
Pool 3	A148	L_1	ADIPOR1	TTGTGATAGTAGTTAGATATTTGT	0
Pool 3	A148	L_1	CPT1A	GATAAGAAAGTGAAATGTAAATTG	1504
Pool 3	A148	L_1	HNRNPA2B1	TAGAGAAAGAGAGAATTGTATTAA	2
Pool 3	A148	L_1	TRIP13	GAAGATATTGAAAGAATTTGATGT	0
Pool 3	A148	L_1	PEX19	AATTAGAAGTAAGTAGAGTTTAAG	3344
Pool 3	A148	L_1	ENY2	AGAGTATTAGTAGTTATTGTAAGT	2373
Pool 3	A148	L_1	MLLT11	TGAGAATGTAAAGAATGTTTATTG	0
Pool 3	A148	L_1	KDELR2	ATTTAAGTAAAGTGTAGAGATAAG	0
Pool 3	A148	L_1	MBIP	GTTATGTAGAGATGAAAGAAATTA	3
Pool 3	A148	L_1	TMEM106B	TATTAGAGAGAAATTGTAGAGATT	2594
Pool 3	A148	L_1	CFL2	TGAAATGTGTATTTGTATGTTTAG	3081
Pool 3	A148	L_1	FOXO3	TTTGTTGTTAAGTATGTGATTTAG	0
Pool 3	A148	L_1	IGFBP4	ATGATGTGTTTGATTTGAATTGAA	0
Pool 3	A148	L_1	MAF1	TGAGTAAGTTTGTATGTTTAAGTA	74
Pool 3	A148	L_1	MYCL1	GTAAGAGTATTGAAATTAGTAAGA	0
Pool 3	A148	L_1	H2AFV	TTTGTGTGTTATTGTAATTGAGAT	734
Pool 3	A148	L_1	WWOX	TATTTGATAAGAGAATGAAGAAGT	3103
Pool 3	A148	L_1	C19orf12	ATGAAAGATTTAGTTGTGAGATAT	806
Pool 3	A148	L_1	NPY	GATTAGTATTTAGTAGTAATAGAG	35
Pool 3	A148	L_2	mCherry	AATGTAGAGATTGTAGTGAATATT	0
Pool 3	A148	L_2	ADIPOR1	TTGTGATAGTAGTTAGATATTTGT	0
Pool 3	A148	L_2	CPT1A	GATAAGAAAGTGAAATGTAAATTG	0
Pool 3	A148	L_2	HNRNPA2B1	TAGAGAAAGAGAGAATTGTATTAA	1
Pool 3	A148	L_2	TRIP13	GAAGATATTGAAAGAATTTGATGT	0
Pool 3	A148	L_2	PEX19	AATTAGAAGTAAGTAGAGTTTAAG	0
Pool 3	A148	L_2	ENY2	AGAGTATTAGTAGTTATTGTAAGT	1
Pool 3	A148	L_2	MLLT11	TGAGAATGTAAAGAATGTTTATTG	0
Pool 3	A148	L_2	KDELR2	ATTTAAGTAAAGTGTAGAGATAAG	0
Pool 3	A148	L_2	MBIP	GTTATGTAGAGATGAAAGAAATTA	8
Pool 3	A148	L_2	TMEM106B	TATTAGAGAGAAATTGTAGAGATT	0
Pool 3	A148	L_2	CFL2	TGAAATGTGTATTTGTATGTTTAG	0
Pool 3	A148	L_2	FOXO3	TTTGTTGTTAAGTATGTGATTTAG	0
Pool 3	A148	L_2	IGFBP4	ATGATGTGTTTGATTTGAATTGAA	0
Pool 3	A148	L_2	MAF1	TGAGTAAGTTTGTATGTTTAAGTA	368
Pool 3	A148	L_2	MYCL1	GTAAGAGTATTGAAATTAGTAAGA	0
Pool 3	A148	L_2	H2AFV	TTTGTGTGTTATTGTAATTGAGAT	3
Pool 3	A148	L_2	WWOX	TATTTGATAAGAGAATGAAGAAGT	61341
Pool 3	A148	L_2	C19orf12	ATGAAAGATTTAGTTGTGAGATAT	0
Pool 3	A148	L_2	NPY	GATTAGTATTTAGTAGTAATAGAG	9
Pool 3	A148	SQ1	mCherry	AATGTAGAGATTGTAGTGAATATT	1
Pool 3	A148	SQ1	ADIPOR1	TTGTGATAGTAGTTAGATATTTGT	149
Pool 3	A148	SQ1	CPT1A	GATAAGAAAGTGAAATGTAAATTG	152
Pool 3	A148	SQ1	HNRNPA2B1	TAGAGAAAGAGAGAATTGTATTAA	1245
Pool 3	A148	SQ1	TRIP13	GAAGATATTGAAAGAATTTGATGT	587
Pool 3	A148	SQ1	PEX19	AATTAGAAGTAAGTAGAGTTTAAG	0
Pool 3	A148	SQ1	ENY2	AGAGTATTAGTAGTTATTGTAAGT	19222
Pool 3	A148	SQ1	MLLT11	TGAGAATGTAAAGAATGTTTATTG	570
Pool 3	A148	SQ1	KDELR2	ATTTAAGTAAAGTGTAGAGATAAG	0
Pool 3	A148	SQ1	MBIP	GTTATGTAGAGATGAAAGAAATTA	168
Pool 3	A148	SQ1	TMEM106B	TATTAGAGAGAAATTGTAGAGATT	5394
Pool 3	A148	SQ1	CFL2	TGAAATGTGTATTTGTATGTTTAG	3681
Pool 3	A148	SQ1	FOXO3	TTTGTTGTTAAGTATGTGATTTAG	54
Pool 3	A148	SQ1	IGFBP4	ATGATGTGTTTGATTTGAATTGAA	635
Pool 3	A148	SQ1	MAF1	TGAGTAAGTTTGTATGTTTAAGTA	326
Pool 3	A148	SQ1	MYCL1	GTAAGAGTATTGAAATTAGTAAGA	127
Pool 3	A148	SQ1	H2AFV	TTTGTGTGTTATTGTAATTGAGAT	1746
Pool 3	A148	SQ1	WWOX	TATTTGATAAGAGAATGAAGAAGT	21995
Pool 3	A148	SQ1	C19orf12	ATGAAAGATTTAGTTGTGAGATAT	682
Pool 3	A148	SQ1	NPY	GATTAGTATTTAGTAGTAATAGAG	1365
Pool 3	A148	SQ2	mCherry	AATGTAGAGATTGTAGTGAATATT	1
Pool 3	A148	SQ2	ADIPOR1	TTGTGATAGTAGTTAGATATTTGT	0
Pool 3	A148	SQ2	CPT1A	GATAAGAAAGTGAAATGTAAATTG	0
Pool 3	A148	SQ2	HNRNPA2B1	TAGAGAAAGAGAGAATTGTATTAA	239
Pool 3	A148	SQ2	TRIP13	GAAGATATTGAAAGAATTTGATGT	377
Pool 3	A148	SQ2	PEX19	AATTAGAAGTAAGTAGAGTTTAAG	247
Pool 3	A148	SQ2	ENY2	AGAGTATTAGTAGTTATTGTAAGT	1148
Pool 3	A148	SQ2	MLLT11	TGAGAATGTAAAGAATGTTTATTG	2
Pool 3	A148	SQ2	KDELR2	ATTTAAGTAAAGTGTAGAGATAAG	0
Pool 3	A148	SQ2	MBIP	GTTATGTAGAGATGAAAGAAATTA	31008
Pool 3	A148	SQ2	TMEM106B	TATTAGAGAGAAATTGTAGAGATT	699
Pool 3	A148	SQ2	CFL2	TGAAATGTGTATTTGTATGTTTAG	3103
Pool 3	A148	SQ2	FOXO3	TTTGTTGTTAAGTATGTGATTTAG	77
Pool 3	A148	SQ2	IGFBP4	ATGATGTGTTTGATTTGAATTGAA	49
Pool 3	A148	SQ2	MAF1	TGAGTAAGTTTGTATGTTTAAGTA	1208
Pool 3	A148	SQ2	MYCL1	GTAAGAGTATTGAAATTAGTAAGA	17
Pool 3	A148	SQ2	H2AFV	TTTGTGTGTTATTGTAATTGAGAT	1219
Pool 3	A148	SQ2	WWOX	TATTTGATAAGAGAATGAAGAAGT	31698
Pool 3	A148	SQ2	C19orf12	ATGAAAGATTTAGTTGTGAGATAT	0
Pool 3	A148	SQ2	NPY	GATTAGTATTTAGTAGTAATAGAG	102
Pool 3	A149	L_1	mCherry	AATGTAGAGATTGTAGTGAATATT	1
Pool 3	A149	L_1	ADIPOR1	TTGTGATAGTAGTTAGATATTTGT	0
Pool 3	A149	L_1	CPT1A	GATAAGAAAGTGAAATGTAAATTG	507
Pool 3	A149	L_1	HNRNPA2B1	TAGAGAAAGAGAGAATTGTATTAA	63068
Pool 3	A149	L_1	TRIP13	GAAGATATTGAAAGAATTTGATGT	0
Pool 3	A149	L_1	PEX19	AATTAGAAGTAAGTAGAGTTTAAG	0
Pool 3	A149	L_1	ENY2	AGAGTATTAGTAGTTATTGTAAGT	720
Pool 3	A149	L_1	MLLT11	TGAGAATGTAAAGAATGTTTATTG	1
Pool 3	A149	L_1	KDELR2	ATTTAAGTAAAGTGTAGAGATAAG	0
Pool 3	A149	L_1	MBIP	GTTATGTAGAGATGAAAGAAATTA	2
Pool 3	A149	L_1	TMEM106B	TATTAGAGAGAAATTGTAGAGATT	212
Pool 3	A149	L_1	CFL2	TGAAATGTGTATTTGTATGTTTAG	34
Pool 3	A149	L_1	FOXO3	TTTGTTGTTAAGTATGTGATTTAG	0
Pool 3	A149	L_1	IGFBP4	ATGATGTGTTTGATTTGAATTGAA	266
Pool 3	A149	L_1	MAF1	TGAGTAAGTTTGTATGTTTAAGTA	0
Pool 3	A149	L_1	MYCL1	GTAAGAGTATTGAAATTAGTAAGA	0
Pool 3	A149	L_1	H2AFV	TTTGTGTGTTATTGTAATTGAGAT	4
Pool 3	A149	L_1	WWOX	TATTTGATAAGAGAATGAAGAAGT	2396
Pool 3	A149	L_1	C19orf12	ATGAAAGATTTAGTTGTGAGATAT	4
Pool 3	A149	L_1	NPY	GATTAGTATTTAGTAGTAATAGAG	2
Pool 3	A149	L_2	mCherry	AATGTAGAGATTGTAGTGAATATT	0
Pool 3	A149	L_2	ADIPOR1	TTGTGATAGTAGTTAGATATTTGT	0
Pool 3	A149	L_2	CPT1A	GATAAGAAAGTGAAATGTAAATTG	0
Pool 3	A149	L_2	HNRNPA2B1	TAGAGAAAGAGAGAATTGTATTAA	17012
Pool 3	A149	L_2	TRIP13	GAAGATATTGAAAGAATTTGATGT	0
Pool 3	A149	L_2	PEX19	AATTAGAAGTAAGTAGAGTTTAAG	0
Pool 3	A149	L_2	ENY2	AGAGTATTAGTAGTTATTGTAAGT	375
Pool 3	A149	L_2	MLLT11	TGAGAATGTAAAGAATGTTTATTG	0
Pool 3	A149	L_2	KDELR2	ATTTAAGTAAAGTGTAGAGATAAG	0
Pool 3	A149	L_2	MBIP	GTTATGTAGAGATGAAAGAAATTA	1574
Pool 3	A149	L_2	TMEM106B	TATTAGAGAGAAATTGTAGAGATT	749
Pool 3	A149	L_2	CFL2	TGAAATGTGTATTTGTATGTTTAG	10
Pool 3	A149	L_2	FOXO3	TTTGTTGTTAAGTATGTGATTTAG	0
Pool 3	A149	L_2	IGFBP4	ATGATGTGTTTGATTTGAATTGAA	206
Pool 3	A149	L_2	MAF1	TGAGTAAGTTTGTATGTTTAAGTA	0
Pool 3	A149	L_2	MYCL1	GTAAGAGTATTGAAATTAGTAAGA	0
Pool 3	A149	L_2	H2AFV	TTTGTGTGTTATTGTAATTGAGAT	0
Pool 3	A149	L_2	WWOX	TATTTGATAAGAGAATGAAGAAGT	204
Pool 3	A149	L_2	C19orf12	ATGAAAGATTTAGTTGTGAGATAT	0
Pool 3	A149	L_2	NPY	GATTAGTATTTAGTAGTAATAGAG	42228
Pool 3	A149	SQ1	mCherry	AATGTAGAGATTGTAGTGAATATT	0
Pool 3	A149	SQ1	ADIPOR1	TTGTGATAGTAGTTAGATATTTGT	0
Pool 3	A149	SQ1	CPT1A	GATAAGAAAGTGAAATGTAAATTG	0
Pool 3	A149	SQ1	HNRNPA2B1	TAGAGAAAGAGAGAATTGTATTAA	6800
Pool 3	A149	SQ1	TRIP13	GAAGATATTGAAAGAATTTGATGT	14
Pool 3	A149	SQ1	PEX19	AATTAGAAGTAAGTAGAGTTTAAG	47
Pool 3	A149	SQ1	ENY2	AGAGTATTAGTAGTTATTGTAAGT	126
Pool 3	A149	SQ1	MLLT11	TGAGAATGTAAAGAATGTTTATTG	0
Pool 3	A149	SQ1	KDELR2	ATTTAAGTAAAGTGTAGAGATAAG	0
Pool 3	A149	SQ1	MBIP	GTTATGTAGAGATGAAAGAAATTA	21
Pool 3	A149	SQ1	TMEM106B	TATTAGAGAGAAATTGTAGAGATT	3164
Pool 3	A149	SQ1	CFL2	TGAAATGTGTATTTGTATGTTTAG	51
Pool 3	A149	SQ1	FOXO3	TTTGTTGTTAAGTATGTGATTTAG	4
Pool 3	A149	SQ1	IGFBP4	ATGATGTGTTTGATTTGAATTGAA	582
Pool 3	A149	SQ1	MAF1	TGAGTAAGTTTGTATGTTTAAGTA	0
Pool 3	A149	SQ1	MYCL1	GTAAGAGTATTGAAATTAGTAAGA	14
Pool 3	A149	SQ1	H2AFV	TTTGTGTGTTATTGTAATTGAGAT	2091
Pool 3	A149	SQ1	WWOX	TATTTGATAAGAGAATGAAGAAGT	27829
Pool 3	A149	SQ1	C19orf12	ATGAAAGATTTAGTTGTGAGATAT	143
Pool 3	A149	SQ1	NPY	GATTAGTATTTAGTAGTAATAGAG	3861
Pool 3	A149	SQ2	mCherry	AATGTAGAGATTGTAGTGAATATT	21
Pool 3	A149	SQ2	ADIPOR1	TTGTGATAGTAGTTAGATATTTGT	0
Pool 3	A149	SQ2	CPT1A	GATAAGAAAGTGAAATGTAAATTG	32
Pool 3	A149	SQ2	HNRNPA2B1	TAGAGAAAGAGAGAATTGTATTAA	3195
Pool 3	A149	SQ2	TRIP13	GAAGATATTGAAAGAATTTGATGT	2
Pool 3	A149	SQ2	PEX19	AATTAGAAGTAAGTAGAGTTTAAG	25
Pool 3	A149	SQ2	ENY2	AGAGTATTAGTAGTTATTGTAAGT	14190
Pool 3	A149	SQ2	MLLT11	TGAGAATGTAAAGAATGTTTATTG	15
Pool 3	A149	SQ2	KDELR2	ATTTAAGTAAAGTGTAGAGATAAG	0
Pool 3	A149	SQ2	MBIP	GTTATGTAGAGATGAAAGAAATTA	0
Pool 3	A149	SQ2	TMEM106B	TATTAGAGAGAAATTGTAGAGATT	6559
Pool 3	A149	SQ2	CFL2	TGAAATGTGTATTTGTATGTTTAG	438
Pool 3	A149	SQ2	FOXO3	TTTGTTGTTAAGTATGTGATTTAG	5
Pool 3	A149	SQ2	IGFBP4	ATGATGTGTTTGATTTGAATTGAA	309
Pool 3	A149	SQ2	MAF1	TGAGTAAGTTTGTATGTTTAAGTA	0
Pool 3	A149	SQ2	MYCL1	GTAAGAGTATTGAAATTAGTAAGA	1269
Pool 3	A149	SQ2	H2AFV	TTTGTGTGTTATTGTAATTGAGAT	98
Pool 3	A149	SQ2	WWOX	TATTTGATAAGAGAATGAAGAAGT	17827
Pool 3	A149	SQ2	C19orf12	ATGAAAGATTTAGTTGTGAGATAT	99
Pool 3	A149	SQ2	NPY	GATTAGTATTTAGTAGTAATAGAG	8810
Pool 3	A150	L_1	mCherry	AATGTAGAGATTGTAGTGAATATT	2
Pool 3	A150	L_1	ADIPOR1	TTGTGATAGTAGTTAGATATTTGT	0
Pool 3	A150	L_1	CPT1A	GATAAGAAAGTGAAATGTAAATTG	0
Pool 3	A150	L_1	HNRNPA2B1	TAGAGAAAGAGAGAATTGTATTAA	0
Pool 3	A150	L_1	TRIP13	GAAGATATTGAAAGAATTTGATGT	0
Pool 3	A150	L_1	PEX19	AATTAGAAGTAAGTAGAGTTTAAG	0
Pool 3	A150	L_1	ENY2	AGAGTATTAGTAGTTATTGTAAGT	1
Pool 3	A150	L_1	MLLT11	TGAGAATGTAAAGAATGTTTATTG	0
Pool 3	A150	L_1	KDELR2	ATTTAAGTAAAGTGTAGAGATAAG	0
Pool 3	A150	L_1	MBIP	GTTATGTAGAGATGAAAGAAATTA	0
Pool 3	A150	L_1	TMEM106B	TATTAGAGAGAAATTGTAGAGATT	0
Pool 3	A150	L_1	CFL2	TGAAATGTGTATTTGTATGTTTAG	0
Pool 3	A150	L_1	FOXO3	TTTGTTGTTAAGTATGTGATTTAG	0
Pool 3	A150	L_1	IGFBP4	ATGATGTGTTTGATTTGAATTGAA	0
Pool 3	A150	L_1	MAF1	TGAGTAAGTTTGTATGTTTAAGTA	0
Pool 3	A150	L_1	MYCL1	GTAAGAGTATTGAAATTAGTAAGA	0
Pool 3	A150	L_1	H2AFV	TTTGTGTGTTATTGTAATTGAGAT	0
Pool 3	A150	L_1	WWOX	TATTTGATAAGAGAATGAAGAAGT	0
Pool 3	A150	L_1	C19orf12	ATGAAAGATTTAGTTGTGAGATAT	42542
Pool 3	A150	L_1	NPY	GATTAGTATTTAGTAGTAATAGAG	20051
Pool 3	A150	L_2	mCherry	AATGTAGAGATTGTAGTGAATATT	0
Pool 3	A150	L_2	ADIPOR1	TTGTGATAGTAGTTAGATATTTGT	0
Pool 3	A150	L_2	CPT1A	GATAAGAAAGTGAAATGTAAATTG	0
Pool 3	A150	L_2	HNRNPA2B1	TAGAGAAAGAGAGAATTGTATTAA	0
Pool 3	A150	L_2	TRIP13	GAAGATATTGAAAGAATTTGATGT	0
Pool 3	A150	L_2	PEX19	AATTAGAAGTAAGTAGAGTTTAAG	0
Pool 3	A150	L_2	ENY2	AGAGTATTAGTAGTTATTGTAAGT	0
Pool 3	A150	L_2	MLLT11	TGAGAATGTAAAGAATGTTTATTG	0
Pool 3	A150	L_2	KDELR2	ATTTAAGTAAAGTGTAGAGATAAG	0
Pool 3	A150	L_2	MBIP	GTTATGTAGAGATGAAAGAAATTA	0
Pool 3	A150	L_2	TMEM106B	TATTAGAGAGAAATTGTAGAGATT	0
Pool 3	A150	L_2	CFL2	TGAAATGTGTATTTGTATGTTTAG	1
Pool 3	A150	L_2	FOXO3	TTTGTTGTTAAGTATGTGATTTAG	0
Pool 3	A150	L_2	IGFBP4	ATGATGTGTTTGATTTGAATTGAA	0
Pool 3	A150	L_2	MAF1	TGAGTAAGTTTGTATGTTTAAGTA	0
Pool 3	A150	L_2	MYCL1	GTAAGAGTATTGAAATTAGTAAGA	1
Pool 3	A150	L_2	H2AFV	TTTGTGTGTTATTGTAATTGAGAT	3
Pool 3	A150	L_2	WWOX	TATTTGATAAGAGAATGAAGAAGT	2
Pool 3	A150	L_2	C19orf12	ATGAAAGATTTAGTTGTGAGATAT	1753
Pool 3	A150	L_2	NPY	GATTAGTATTTAGTAGTAATAGAG	5
Pool 3	A150	SQ1	mCherry	AATGTAGAGATTGTAGTGAATATT	0
Pool 3	A150	SQ1	ADIPOR1	TTGTGATAGTAGTTAGATATTTGT	0
Pool 3	A150	SQ1	CPT1A	GATAAGAAAGTGAAATGTAAATTG	71
Pool 3	A150	SQ1	HNRNPA2B1	TAGAGAAAGAGAGAATTGTATTAA	13
Pool 3	A150	SQ1	TRIP13	GAAGATATTGAAAGAATTTGATGT	0
Pool 3	A150	SQ1	PEX19	AATTAGAAGTAAGTAGAGTTTAAG	0
Pool 3	A150	SQ1	ENY2	AGAGTATTAGTAGTTATTGTAAGT	9
Pool 3	A150	SQ1	MLLT11	TGAGAATGTAAAGAATGTTTATTG	0
Pool 3	A150	SQ1	KDELR2	ATTTAAGTAAAGTGTAGAGATAAG	0
Pool 3	A150	SQ1	MBIP	GTTATGTAGAGATGAAAGAAATTA	0
Pool 3	A150	SQ1	TMEM106B	TATTAGAGAGAAATTGTAGAGATT	1304
Pool 3	A150	SQ1	CFL2	TGAAATGTGTATTTGTATGTTTAG	0
Pool 3	A150	SQ1	FOXO3	TTTGTTGTTAAGTATGTGATTTAG	0
Pool 3	A150	SQ1	IGFBP4	ATGATGTGTTTGATTTGAATTGAA	0
Pool 3	A150	SQ1	MAF1	TGAGTAAGTTTGTATGTTTAAGTA	149
Pool 3	A150	SQ1	MYCL1	GTAAGAGTATTGAAATTAGTAAGA	1
Pool 3	A150	SQ1	H2AFV	TTTGTGTGTTATTGTAATTGAGAT	0
Pool 3	A150	SQ1	WWOX	TATTTGATAAGAGAATGAAGAAGT	27
Pool 3	A150	SQ1	C19orf12	ATGAAAGATTTAGTTGTGAGATAT	23
Pool 3	A150	SQ1	NPY	GATTAGTATTTAGTAGTAATAGAG	86115
Pool 3	A150	SQ2	mCherry	AATGTAGAGATTGTAGTGAATATT	0
Pool 3	A150	SQ2	ADIPOR1	TTGTGATAGTAGTTAGATATTTGT	0
Pool 3	A150	SQ2	CPT1A	GATAAGAAAGTGAAATGTAAATTG	2250
Pool 3	A150	SQ2	HNRNPA2B1	TAGAGAAAGAGAGAATTGTATTAA	2703
Pool 3	A150	SQ2	TRIP13	GAAGATATTGAAAGAATTTGATGT	0
Pool 3	A150	SQ2	PEX19	AATTAGAAGTAAGTAGAGTTTAAG	0
Pool 3	A150	SQ2	ENY2	AGAGTATTAGTAGTTATTGTAAGT	1103
Pool 3	A150	SQ2	MLLT11	TGAGAATGTAAAGAATGTTTATTG	0
Pool 3	A150	SQ2	KDELR2	ATTTAAGTAAAGTGTAGAGATAAG	0
Pool 3	A150	SQ2	MBIP	GTTATGTAGAGATGAAAGAAATTA	4
Pool 3	A150	SQ2	TMEM106B	TATTAGAGAGAAATTGTAGAGATT	1255
Pool 3	A150	SQ2	CFL2	TGAAATGTGTATTTGTATGTTTAG	11
Pool 3	A150	SQ2	FOXO3	TTTGTTGTTAAGTATGTGATTTAG	0
Pool 3	A150	SQ2	IGFBP4	ATGATGTGTTTGATTTGAATTGAA	0
Pool 3	A150	SQ2	MAF1	TGAGTAAGTTTGTATGTTTAAGTA	1
Pool 3	A150	SQ2	MYCL1	GTAAGAGTATTGAAATTAGTAAGA	0
Pool 3	A150	SQ2	H2AFV	TTTGTGTGTTATTGTAATTGAGAT	0
Pool 3	A150	SQ2	WWOX	TATTTGATAAGAGAATGAAGAAGT	1138
Pool 3	A150	SQ2	C19orf12	ATGAAAGATTTAGTTGTGAGATAT	5931
Pool 3	A150	SQ2	NPY	GATTAGTATTTAGTAGTAATAGAG	66702
Pool 3	A151	L_1	mCherry	AATGTAGAGATTGTAGTGAATATT	4
Pool 3	A151	L_1	ADIPOR1	TTGTGATAGTAGTTAGATATTTGT	0
Pool 3	A151	L_1	CPT1A	GATAAGAAAGTGAAATGTAAATTG	0
Pool 3	A151	L_1	HNRNPA2B1	TAGAGAAAGAGAGAATTGTATTAA	0
Pool 3	A151	L_1	TRIP13	GAAGATATTGAAAGAATTTGATGT	1
Pool 3	A151	L_1	PEX19	AATTAGAAGTAAGTAGAGTTTAAG	1
Pool 3	A151	L_1	ENY2	AGAGTATTAGTAGTTATTGTAAGT	1
Pool 3	A151	L_1	MLLT11	TGAGAATGTAAAGAATGTTTATTG	0
Pool 3	A151	L_1	KDELR2	ATTTAAGTAAAGTGTAGAGATAAG	0
Pool 3	A151	L_1	MBIP	GTTATGTAGAGATGAAAGAAATTA	0
Pool 3	A151	L_1	TMEM106B	TATTAGAGAGAAATTGTAGAGATT	1
Pool 3	A151	L_1	CFL2	TGAAATGTGTATTTGTATGTTTAG	8616
Pool 3	A151	L_1	FOXO3	TTTGTTGTTAAGTATGTGATTTAG	0
Pool 3	A151	L_1	IGFBP4	ATGATGTGTTTGATTTGAATTGAA	7595
Pool 3	A151	L_1	MAF1	TGAGTAAGTTTGTATGTTTAAGTA	0
Pool 3	A151	L_1	MYCL1	GTAAGAGTATTGAAATTAGTAAGA	0
Pool 3	A151	L_1	H2AFV	TTTGTGTGTTATTGTAATTGAGAT	4525
Pool 3	A151	L_1	WWOX	TATTTGATAAGAGAATGAAGAAGT	0
Pool 3	A151	L_1	C19orf12	ATGAAAGATTTAGTTGTGAGATAT	70390
Pool 3	A151	L_1	NPY	GATTAGTATTTAGTAGTAATAGAG	5
Pool 3	A151	L_2	mCherry	AATGTAGAGATTGTAGTGAATATT	3
Pool 3	A151	L_2	ADIPOR1	TTGTGATAGTAGTTAGATATTTGT	0
Pool 3	A151	L_2	CPT1A	GATAAGAAAGTGAAATGTAAATTG	0
Pool 3	A151	L_2	HNRNPA2B1	TAGAGAAAGAGAGAATTGTATTAA	4
Pool 3	A151	L_2	TRIP13	GAAGATATTGAAAGAATTTGATGT	0
Pool 3	A151	L_2	PEX19	AATTAGAAGTAAGTAGAGTTTAAG	0
Pool 3	A151	L_2	ENY2	AGAGTATTAGTAGTTATTGTAAGT	0
Pool 3	A151	L_2	MLLT11	TGAGAATGTAAAGAATGTTTATTG	0
Pool 3	A151	L_2	KDELR2	ATTTAAGTAAAGTGTAGAGATAAG	0
Pool 3	A151	L_2	MBIP	GTTATGTAGAGATGAAAGAAATTA	0
Pool 3	A151	L_2	TMEM106B	TATTAGAGAGAAATTGTAGAGATT	0
Pool 3	A151	L_2	CFL2	TGAAATGTGTATTTGTATGTTTAG	1
Pool 3	A151	L_2	FOXO3	TTTGTTGTTAAGTATGTGATTTAG	0
Pool 3	A151	L_2	IGFBP4	ATGATGTGTTTGATTTGAATTGAA	1
Pool 3	A151	L_2	MAF1	TGAGTAAGTTTGTATGTTTAAGTA	0
Pool 3	A151	L_2	MYCL1	GTAAGAGTATTGAAATTAGTAAGA	0
Pool 3	A151	L_2	H2AFV	TTTGTGTGTTATTGTAATTGAGAT	390
Pool 3	A151	L_2	WWOX	TATTTGATAAGAGAATGAAGAAGT	5
Pool 3	A151	L_2	C19orf12	ATGAAAGATTTAGTTGTGAGATAT	78585
Pool 3	A151	L_2	NPY	GATTAGTATTTAGTAGTAATAGAG	16
Pool 3	A151	SQ1	mCherry	AATGTAGAGATTGTAGTGAATATT	2637
Pool 3	A151	SQ1	ADIPOR1	TTGTGATAGTAGTTAGATATTTGT	9
Pool 3	A151	SQ1	CPT1A	GATAAGAAAGTGAAATGTAAATTG	1315
Pool 3	A151	SQ1	HNRNPA2B1	TAGAGAAAGAGAGAATTGTATTAA	127
Pool 3	A151	SQ1	TRIP13	GAAGATATTGAAAGAATTTGATGT	0
Pool 3	A151	SQ1	PEX19	AATTAGAAGTAAGTAGAGTTTAAG	0
Pool 3	A151	SQ1	ENY2	AGAGTATTAGTAGTTATTGTAAGT	1962
Pool 3	A151	SQ1	MLLT11	TGAGAATGTAAAGAATGTTTATTG	7
Pool 3	A151	SQ1	KDELR2	ATTTAAGTAAAGTGTAGAGATAAG	0
Pool 3	A151	SQ1	MBIP	GTTATGTAGAGATGAAAGAAATTA	80
Pool 3	A151	SQ1	TMEM106B	TATTAGAGAGAAATTGTAGAGATT	110
Pool 3	A151	SQ1	CFL2	TGAAATGTGTATTTGTATGTTTAG	13911
Pool 3	A151	SQ1	FOXO3	TTTGTTGTTAAGTATGTGATTTAG	0
Pool 3	A151	SQ1	IGFBP4	ATGATGTGTTTGATTTGAATTGAA	27331
Pool 3	A151	SQ1	MAF1	TGAGTAAGTTTGTATGTTTAAGTA	438
Pool 3	A151	SQ1	MYCL1	GTAAGAGTATTGAAATTAGTAAGA	62
Pool 3	A151	SQ1	H2AFV	TTTGTGTGTTATTGTAATTGAGAT	18613
Pool 3	A151	SQ1	WWOX	TATTTGATAAGAGAATGAAGAAGT	2813
Pool 3	A151	SQ1	C19orf12	ATGAAAGATTTAGTTGTGAGATAT	2
Pool 3	A151	SQ1	NPY	GATTAGTATTTAGTAGTAATAGAG	792
Pool 3	A151	SQ2	mCherry	AATGTAGAGATTGTAGTGAATATT	40628
Pool 3	A151	SQ2	ADIPOR1	TTGTGATAGTAGTTAGATATTTGT	0
Pool 3	A151	SQ2	CPT1A	GATAAGAAAGTGAAATGTAAATTG	0
Pool 3	A151	SQ2	HNRNPA2B1	TAGAGAAAGAGAGAATTGTATTAA	0
Pool 3	A151	SQ2	TRIP13	GAAGATATTGAAAGAATTTGATGT	0
Pool 3	A151	SQ2	PEX19	AATTAGAAGTAAGTAGAGTTTAAG	0
Pool 3	A151	SQ2	ENY2	AGAGTATTAGTAGTTATTGTAAGT	159
Pool 3	A151	SQ2	MLLT11	TGAGAATGTAAAGAATGTTTATTG	0
Pool 3	A151	SQ2	KDELR2	ATTTAAGTAAAGTGTAGAGATAAG	0
Pool 3	A151	SQ2	MBIP	GTTATGTAGAGATGAAAGAAATTA	0
Pool 3	A151	SQ2	TMEM106B	TATTAGAGAGAAATTGTAGAGATT	0
Pool 3	A151	SQ2	CFL2	TGAAATGTGTATTTGTATGTTTAG	0
Pool 3	A151	SQ2	FOXO3	TTTGTTGTTAAGTATGTGATTTAG	0
Pool 3	A151	SQ2	IGFBP4	ATGATGTGTTTGATTTGAATTGAA	44
Pool 3	A151	SQ2	MAF1	TGAGTAAGTTTGTATGTTTAAGTA	25
Pool 3	A151	SQ2	MYCL1	GTAAGAGTATTGAAATTAGTAAGA	0
Pool 3	A151	SQ2	H2AFV	TTTGTGTGTTATTGTAATTGAGAT	64795
Pool 3	A151	SQ2	WWOX	TATTTGATAAGAGAATGAAGAAGT	138
Pool 3	A151	SQ2	C19orf12	ATGAAAGATTTAGTTGTGAGATAT	2
Pool 3	A151	SQ2	NPY	GATTAGTATTTAGTAGTAATAGAG	254
Pool 3	A162	L_1	mCherry	AATGTAGAGATTGTAGTGAATATT	32314
Pool 3	A162	L_1	ADIPOR1	TTGTGATAGTAGTTAGATATTTGT	213
Pool 3	A162	L_1	CPT1A	GATAAGAAAGTGAAATGTAAATTG	661
Pool 3	A162	L_1	HNRNPA2B1	TAGAGAAAGAGAGAATTGTATTAA	0
Pool 3	A162	L_1	TRIP13	GAAGATATTGAAAGAATTTGATGT	576
Pool 3	A162	L_1	PEX19	AATTAGAAGTAAGTAGAGTTTAAG	75
Pool 3	A162	L_1	ENY2	AGAGTATTAGTAGTTATTGTAAGT	66
Pool 3	A162	L_1	MLLT11	TGAGAATGTAAAGAATGTTTATTG	95
Pool 3	A162	L_1	KDELR2	ATTTAAGTAAAGTGTAGAGATAAG	1351
Pool 3	A162	L_1	MBIP	GTTATGTAGAGATGAAAGAAATTA	1071
Pool 3	A162	L_1	TMEM106B	TATTAGAGAGAAATTGTAGAGATT	875
Pool 3	A162	L_1	CFL2	TGAAATGTGTATTTGTATGTTTAG	0
Pool 3	A162	L_1	FOXO3	TTTGTTGTTAAGTATGTGATTTAG	0
Pool 3	A162	L_1	IGFBP4	ATGATGTGTTTGATTTGAATTGAA	638
Pool 3	A162	L_1	MAF1	TGAGTAAGTTTGTATGTTTAAGTA	0
Pool 3	A162	L_1	MYCL1	GTAAGAGTATTGAAATTAGTAAGA	56
Pool 3	A162	L_1	H2AFV	TTTGTGTGTTATTGTAATTGAGAT	38002
Pool 3	A162	L_1	WWOX	TATTTGATAAGAGAATGAAGAAGT	40
Pool 3	A162	L_1	C19orf12	ATGAAAGATTTAGTTGTGAGATAT	0
Pool 3	A162	L_1	NPY	GATTAGTATTTAGTAGTAATAGAG	1367
Pool 3	A162	L_2	mCherry	AATGTAGAGATTGTAGTGAATATT	3329
Pool 3	A162	L_2	ADIPOR1	TTGTGATAGTAGTTAGATATTTGT	22
Pool 3	A162	L_2	CPT1A	GATAAGAAAGTGAAATGTAAATTG	213
Pool 3	A162	L_2	HNRNPA2B1	TAGAGAAAGAGAGAATTGTATTAA	0
Pool 3	A162	L_2	TRIP13	GAAGATATTGAAAGAATTTGATGT	52
Pool 3	A162	L_2	PEX19	AATTAGAAGTAAGTAGAGTTTAAG	19
Pool 3	A162	L_2	ENY2	AGAGTATTAGTAGTTATTGTAAGT	56
Pool 3	A162	L_2	MLLT11	TGAGAATGTAAAGAATGTTTATTG	50
Pool 3	A162	L_2	KDELR2	ATTTAAGTAAAGTGTAGAGATAAG	895
Pool 3	A162	L_2	MBIP	GTTATGTAGAGATGAAAGAAATTA	741
Pool 3	A162	L_2	TMEM106B	TATTAGAGAGAAATTGTAGAGATT	22
Pool 3	A162	L_2	CFL2	TGAAATGTGTATTTGTATGTTTAG	430
Pool 3	A162	L_2	FOXO3	TTTGTTGTTAAGTATGTGATTTAG	0
Pool 3	A162	L_2	IGFBP4	ATGATGTGTTTGATTTGAATTGAA	255
Pool 3	A162	L_2	MAF1	TGAGTAAGTTTGTATGTTTAAGTA	16
Pool 3	A162	L_2	MYCL1	GTAAGAGTATTGAAATTAGTAAGA	63
Pool 3	A162	L_2	H2AFV	TTTGTGTGTTATTGTAATTGAGAT	62098
Pool 3	A162	L_2	WWOX	TATTTGATAAGAGAATGAAGAAGT	18
Pool 3	A162	L_2	C19orf12	ATGAAAGATTTAGTTGTGAGATAT	0
Pool 3	A162	L_2	NPY	GATTAGTATTTAGTAGTAATAGAG	106
Pool 3	A162	SQ1	mCherry	AATGTAGAGATTGTAGTGAATATT	7638
Pool 3	A162	SQ1	ADIPOR1	TTGTGATAGTAGTTAGATATTTGT	0
Pool 3	A162	SQ1	CPT1A	GATAAGAAAGTGAAATGTAAATTG	0
Pool 3	A162	SQ1	HNRNPA2B1	TAGAGAAAGAGAGAATTGTATTAA	0
Pool 3	A162	SQ1	TRIP13	GAAGATATTGAAAGAATTTGATGT	251
Pool 3	A162	SQ1	PEX19	AATTAGAAGTAAGTAGAGTTTAAG	1
Pool 3	A162	SQ1	ENY2	AGAGTATTAGTAGTTATTGTAAGT	54
Pool 3	A162	SQ1	MLLT11	TGAGAATGTAAAGAATGTTTATTG	1856
Pool 3	A162	SQ1	KDELR2	ATTTAAGTAAAGTGTAGAGATAAG	0
Pool 3	A162	SQ1	MBIP	GTTATGTAGAGATGAAAGAAATTA	115
Pool 3	A162	SQ1	TMEM106B	TATTAGAGAGAAATTGTAGAGATT	247
Pool 3	A162	SQ1	CFL2	TGAAATGTGTATTTGTATGTTTAG	0
Pool 3	A162	SQ1	FOXO3	TTTGTTGTTAAGTATGTGATTTAG	1
Pool 3	A162	SQ1	IGFBP4	ATGATGTGTTTGATTTGAATTGAA	611
Pool 3	A162	SQ1	MAF1	TGAGTAAGTTTGTATGTTTAAGTA	53
Pool 3	A162	SQ1	MYCL1	GTAAGAGTATTGAAATTAGTAAGA	41
Pool 3	A162	SQ1	H2AFV	TTTGTGTGTTATTGTAATTGAGAT	3353
Pool 3	A162	SQ1	WWOX	TATTTGATAAGAGAATGAAGAAGT	3947
Pool 3	A162	SQ1	C19orf12	ATGAAAGATTTAGTTGTGAGATAT	1
Pool 3	A162	SQ1	NPY	GATTAGTATTTAGTAGTAATAGAG	2918
Pool 3	A162	SQ2	mCherry	AATGTAGAGATTGTAGTGAATATT	15639
Pool 3	A162	SQ2	ADIPOR1	TTGTGATAGTAGTTAGATATTTGT	1
Pool 3	A162	SQ2	CPT1A	GATAAGAAAGTGAAATGTAAATTG	135
Pool 3	A162	SQ2	HNRNPA2B1	TAGAGAAAGAGAGAATTGTATTAA	0
Pool 3	A162	SQ2	TRIP13	GAAGATATTGAAAGAATTTGATGT	14596
Pool 3	A162	SQ2	PEX19	AATTAGAAGTAAGTAGAGTTTAAG	0
Pool 3	A162	SQ2	ENY2	AGAGTATTAGTAGTTATTGTAAGT	5185
Pool 3	A162	SQ2	MLLT11	TGAGAATGTAAAGAATGTTTATTG	1359
Pool 3	A162	SQ2	KDELR2	ATTTAAGTAAAGTGTAGAGATAAG	0
Pool 3	A162	SQ2	MBIP	GTTATGTAGAGATGAAAGAAATTA	0
Pool 3	A162	SQ2	TMEM106B	TATTAGAGAGAAATTGTAGAGATT	0
Pool 3	A162	SQ2	CFL2	TGAAATGTGTATTTGTATGTTTAG	0
Pool 3	A162	SQ2	FOXO3	TTTGTTGTTAAGTATGTGATTTAG	0
Pool 3	A162	SQ2	IGFBP4	ATGATGTGTTTGATTTGAATTGAA	51
Pool 3	A162	SQ2	MAF1	TGAGTAAGTTTGTATGTTTAAGTA	40
Pool 3	A162	SQ2	MYCL1	GTAAGAGTATTGAAATTAGTAAGA	0
Pool 3	A162	SQ2	H2AFV	TTTGTGTGTTATTGTAATTGAGAT	344
Pool 3	A162	SQ2	WWOX	TATTTGATAAGAGAATGAAGAAGT	13555
Pool 3	A162	SQ2	C19orf12	ATGAAAGATTTAGTTGTGAGATAT	0
Pool 3	A162	SQ2	NPY	GATTAGTATTTAGTAGTAATAGAG	39
Pool 3	A324	L_1	mCherry	AATGTAGAGATTGTAGTGAATATT	0
Pool 3	A324	L_1	ADIPOR1	TTGTGATAGTAGTTAGATATTTGT	0
Pool 3	A324	L_1	CPT1A	GATAAGAAAGTGAAATGTAAATTG	0
Pool 3	A324	L_1	HNRNPA2B1	TAGAGAAAGAGAGAATTGTATTAA	494
Pool 3	A324	L_1	TRIP13	GAAGATATTGAAAGAATTTGATGT	166
Pool 3	A324	L_1	PEX19	AATTAGAAGTAAGTAGAGTTTAAG	0
Pool 3	A324	L_1	ENY2	AGAGTATTAGTAGTTATTGTAAGT	0
Pool 3	A324	L_1	MLLT11	TGAGAATGTAAAGAATGTTTATTG	970
Pool 3	A324	L_1	KDELR2	ATTTAAGTAAAGTGTAGAGATAAG	0
Pool 3	A324	L_1	MBIP	GTTATGTAGAGATGAAAGAAATTA	0
Pool 3	A324	L_1	TMEM106B	TATTAGAGAGAAATTGTAGAGATT	0
Pool 3	A324	L_1	CFL2	TGAAATGTGTATTTGTATGTTTAG	4264
Pool 3	A324	L_1	FOXO3	TTTGTTGTTAAGTATGTGATTTAG	0
Pool 3	A324	L_1	IGFBP4	ATGATGTGTTTGATTTGAATTGAA	0
Pool 3	A324	L_1	MAF1	TGAGTAAGTTTGTATGTTTAAGTA	0
Pool 3	A324	L_1	MYCL1	GTAAGAGTATTGAAATTAGTAAGA	0
Pool 3	A324	L_1	H2AFV	TTTGTGTGTTATTGTAATTGAGAT	0
Pool 3	A324	L_1	WWOX	TATTTGATAAGAGAATGAAGAAGT	555
Pool 3	A324	L_1	C19orf12	ATGAAAGATTTAGTTGTGAGATAT	0
Pool 3	A324	L_1	NPY	GATTAGTATTTAGTAGTAATAGAG	49009
Pool 3	A324	L_2	mCherry	AATGTAGAGATTGTAGTGAATATT	0
Pool 3	A324	L_2	ADIPOR1	TTGTGATAGTAGTTAGATATTTGT	0
Pool 3	A324	L_2	CPT1A	GATAAGAAAGTGAAATGTAAATTG	0
Pool 3	A324	L_2	HNRNPA2B1	TAGAGAAAGAGAGAATTGTATTAA	0
Pool 3	A324	L_2	TRIP13	GAAGATATTGAAAGAATTTGATGT	0
Pool 3	A324	L_2	PEX19	AATTAGAAGTAAGTAGAGTTTAAG	0
Pool 3	A324	L_2	ENY2	AGAGTATTAGTAGTTATTGTAAGT	1
Pool 3	A324	L_2	MLLT11	TGAGAATGTAAAGAATGTTTATTG	699
Pool 3	A324	L_2	KDELR2	ATTTAAGTAAAGTGTAGAGATAAG	0
Pool 3	A324	L_2	MBIP	GTTATGTAGAGATGAAAGAAATTA	0
Pool 3	A324	L_2	TMEM106B	TATTAGAGAGAAATTGTAGAGATT	0
Pool 3	A324	L_2	CFL2	TGAAATGTGTATTTGTATGTTTAG	822
Pool 3	A324	L_2	FOXO3	TTTGTTGTTAAGTATGTGATTTAG	0
Pool 3	A324	L_2	IGFBP4	ATGATGTGTTTGATTTGAATTGAA	0
Pool 3	A324	L_2	MAF1	TGAGTAAGTTTGTATGTTTAAGTA	0
Pool 3	A324	L_2	MYCL1	GTAAGAGTATTGAAATTAGTAAGA	0
Pool 3	A324	L_2	H2AFV	TTTGTGTGTTATTGTAATTGAGAT	0
Pool 3	A324	L_2	WWOX	TATTTGATAAGAGAATGAAGAAGT	4902
Pool 3	A324	L_2	C19orf12	ATGAAAGATTTAGTTGTGAGATAT	694
Pool 3	A324	L_2	NPY	GATTAGTATTTAGTAGTAATAGAG	38912
Pool 3	A324	SQ1	mCherry	AATGTAGAGATTGTAGTGAATATT	11
Pool 3	A324	SQ1	ADIPOR1	TTGTGATAGTAGTTAGATATTTGT	0
Pool 3	A324	SQ1	CPT1A	GATAAGAAAGTGAAATGTAAATTG	620
Pool 3	A324	SQ1	HNRNPA2B1	TAGAGAAAGAGAGAATTGTATTAA	0
Pool 3	A324	SQ1	TRIP13	GAAGATATTGAAAGAATTTGATGT	45
Pool 3	A324	SQ1	PEX19	AATTAGAAGTAAGTAGAGTTTAAG	211
Pool 3	A324	SQ1	ENY2	AGAGTATTAGTAGTTATTGTAAGT	1219
Pool 3	A324	SQ1	MLLT11	TGAGAATGTAAAGAATGTTTATTG	59
Pool 3	A324	SQ1	KDELR2	ATTTAAGTAAAGTGTAGAGATAAG	0
Pool 3	A324	SQ1	MBIP	GTTATGTAGAGATGAAAGAAATTA	4
Pool 3	A324	SQ1	TMEM106B	TATTAGAGAGAAATTGTAGAGATT	494
Pool 3	A324	SQ1	CFL2	TGAAATGTGTATTTGTATGTTTAG	8
Pool 3	A324	SQ1	FOXO3	TTTGTTGTTAAGTATGTGATTTAG	0
Pool 3	A324	SQ1	IGFBP4	ATGATGTGTTTGATTTGAATTGAA	3474
Pool 3	A324	SQ1	MAF1	TGAGTAAGTTTGTATGTTTAAGTA	0
Pool 3	A324	SQ1	MYCL1	GTAAGAGTATTGAAATTAGTAAGA	7
Pool 3	A324	SQ1	H2AFV	TTTGTGTGTTATTGTAATTGAGAT	827
Pool 3	A324	SQ1	WWOX	TATTTGATAAGAGAATGAAGAAGT	3366
Pool 3	A324	SQ1	C19orf12	ATGAAAGATTTAGTTGTGAGATAT	192
Pool 3	A324	SQ1	NPY	GATTAGTATTTAGTAGTAATAGAG	65718
Pool 3	A324	SQ2	mCherry	AATGTAGAGATTGTAGTGAATATT	0
Pool 3	A324	SQ2	ADIPOR1	TTGTGATAGTAGTTAGATATTTGT	0
Pool 3	A324	SQ2	CPT1A	GATAAGAAAGTGAAATGTAAATTG	0
Pool 3	A324	SQ2	HNRNPA2B1	TAGAGAAAGAGAGAATTGTATTAA	60
Pool 3	A324	SQ2	TRIP13	GAAGATATTGAAAGAATTTGATGT	51
Pool 3	A324	SQ2	PEX19	AATTAGAAGTAAGTAGAGTTTAAG	0
Pool 3	A324	SQ2	ENY2	AGAGTATTAGTAGTTATTGTAAGT	6083
Pool 3	A324	SQ2	MLLT11	TGAGAATGTAAAGAATGTTTATTG	4082
Pool 3	A324	SQ2	KDELR2	ATTTAAGTAAAGTGTAGAGATAAG	0
Pool 3	A324	SQ2	MBIP	GTTATGTAGAGATGAAAGAAATTA	3
Pool 3	A324	SQ2	TMEM106B	TATTAGAGAGAAATTGTAGAGATT	1353
Pool 3	A324	SQ2	CFL2	TGAAATGTGTATTTGTATGTTTAG	79
Pool 3	A324	SQ2	FOXO3	TTTGTTGTTAAGTATGTGATTTAG	23
Pool 3	A324	SQ2	IGFBP4	ATGATGTGTTTGATTTGAATTGAA	278
Pool 3	A324	SQ2	MAF1	TGAGTAAGTTTGTATGTTTAAGTA	1
Pool 3	A324	SQ2	MYCL1	GTAAGAGTATTGAAATTAGTAAGA	176
Pool 3	A324	SQ2	H2AFV	TTTGTGTGTTATTGTAATTGAGAT	7
Pool 3	A324	SQ2	WWOX	TATTTGATAAGAGAATGAAGAAGT	26198
Pool 3	A324	SQ2	C19orf12	ATGAAAGATTTAGTTGTGAGATAT	17
Pool 3	A324	SQ2	NPY	GATTAGTATTTAGTAGTAATAGAG	19372
Pool 4	N/A	IN1	mCherry	AATGTAGAGATTGTAGTGAATATT	5053
Pool 4	N/A	IN1	PTK2	AATTGAGAAAGAGATAAATGATAG	2105
Pool 4	N/A	IN1	BUB1	GTTGAGAATTAGAATTTGATAAAG	462
Pool 4	N/A	IN1	CRISPLD1	AATGAAATAGTGTTAAATGAGTGT	2037
Pool 4	N/A	IN1	CD46	TTTGTTAGAATGAGAAGATTTATG	3091
Pool 4	N/A	IN1	OSGIN2	AAAGAATTAGTATGATAGATGAGA	2247
Pool 4	N/A	IN1	NAPRT1	GTTATGATATAGTGAGTTGTTATT	84
Pool 4	N/A	IN1	TCEA2	GTATAGTGTGATTAGATTTGTAAA	680
Pool 4	N/A	IN1	THRA	TAGTAGAATTGTTGTTAAAGAATG	2302
Pool 4	N/A	IN1	WIPI2	GATGAATATAGTAAGTATTGAGTA	1710
Pool 4	N/A	IN1	RPL30	ATTTGTATAAAGTGAAGAAGAGAA	4523
Pool 4	N/A	IN1	GNAS	GAAAGTTTAAGTGATGTATATTGT	1672
Pool 4	N/A	IN1	SYT11	TGAATTGAATAAGAATTTGTTGTG	0
Pool 4	N/A	IN1	SNAPIN	GTTATGAAAGAGTATGTGTTAAAT	44
Pool 4	N/A	IN1	GPR161	GTTTGTTGAAAGTGTAAAGTATAT	124
Pool 4	N/A	IN1	FCRL1	TAGATAATGTGAAGTAATAAGTGA	651
Pool 4	N/A	IN1	ICA1	TAGATTAGTTGATAAGTGTGTAAT	3435
Pool 4	N/A	IN1	SCIN	GTTTAGTGATTAAAGATAGATTAG	182
Pool 4	N/A	IN1	RASSF8	TATGTGTATGAAGATTATAGTTAG	7601
Pool 4	N/A	IN1	TMEM106B	AAATGTGTGTTTAGTAGTTGTAAA	308
Pool 4	N/A	IN2	mCherry	AATGTAGAGATTGTAGTGAATATT	5033
Pool 4	N/A	IN2	PTK2	AATTGAGAAAGAGATAAATGATAG	2114
Pool 4	N/A	IN2	BUB1	GTTGAGAATTAGAATTTGATAAAG	188
Pool 4	N/A	IN2	CRISPLD1	AATGAAATAGTGTTAAATGAGTGT	2373
Pool 4	N/A	IN2	CD46	TTTGTTAGAATGAGAAGATTTATG	3990
Pool 4	N/A	IN2	OSGIN2	AAAGAATTAGTATGATAGATGAGA	3124
Pool 4	N/A	IN2	NAPRT1	GTTATGATATAGTGAGTTGTTATT	50
Pool 4	N/A	IN2	TCEA2	GTATAGTGTGATTAGATTTGTAAA	422
Pool 4	N/A	IN2	THRA	TAGTAGAATTGTTGTTAAAGAATG	1735
Pool 4	N/A	IN2	WIPI2	GATGAATATAGTAAGTATTGAGTA	3179
Pool 4	N/A	IN2	RPL30	ATTTGTATAAAGTGAAGAAGAGAA	4462
Pool 4	N/A	IN2	GNAS	GAAAGTTTAAGTGATGTATATTGT	1547
Pool 4	N/A	IN2	SYT11	TGAATTGAATAAGAATTTGTTGTG	0
Pool 4	N/A	IN2	SNAPIN	GTTATGAAAGAGTATGTGTTAAAT	40
Pool 4	N/A	IN2	GPR161	GTTTGTTGAAAGTGTAAAGTATAT	96
Pool 4	N/A	IN2	FCRL1	TAGATAATGTGAAGTAATAAGTGA	1024
Pool 4	N/A	IN2	ICA1	TAGATTAGTTGATAAGTGTGTAAT	2474
Pool 4	N/A	IN2	SCIN	GTTTAGTGATTAAAGATAGATTAG	94
Pool 4	N/A	IN2	RASSF8	TATGTGTATGAAGATTATAGTTAG	9631
Pool 4	N/A	IN2	TMEM106B	AAATGTGTGTTTAGTAGTTGTAAA	1102
Pool 4	N/A	IN3	mCherry	AATGTAGAGATTGTAGTGAATATT	6026
Pool 4	N/A	IN3	PTK2	AATTGAGAAAGAGATAAATGATAG	2637
Pool 4	N/A	IN3	BUB1	GTTGAGAATTAGAATTTGATAAAG	354
Pool 4	N/A	IN3	CRISPLD1	AATGAAATAGTGTTAAATGAGTGT	2537
Pool 4	N/A	IN3	CD46	TTTGTTAGAATGAGAAGATTTATG	4648
Pool 4	N/A	IN3	OSGIN2	AAAGAATTAGTATGATAGATGAGA	2716
Pool 4	N/A	IN3	NAPRT1	GTTATGATATAGTGAGTTGTTATT	166
Pool 4	N/A	IN3	TCEA2	GTATAGTGTGATTAGATTTGTAAA	750
Pool 4	N/A	IN3	THRA	TAGTAGAATTGTTGTTAAAGAATG	2580
Pool 4	N/A	IN3	WIPI2	GATGAATATAGTAAGTATTGAGTA	3023
Pool 4	N/A	IN3	RPL30	ATTTGTATAAAGTGAAGAAGAGAA	4365
Pool 4	N/A	IN3	GNAS	GAAAGTTTAAGTGATGTATATTGT	866
Pool 4	N/A	IN3	SYT11	TGAATTGAATAAGAATTTGTTGTG	0
Pool 4	N/A	IN3	SNAPIN	GTTATGAAAGAGTATGTGTTAAAT	117
Pool 4	N/A	IN3	GPR161	GTTTGTTGAAAGTGTAAAGTATAT	133
Pool 4	N/A	IN3	FCRL1	TAGATAATGTGAAGTAATAAGTGA	1293
Pool 4	N/A	IN3	ICA1	TAGATTAGTTGATAAGTGTGTAAT	3814
Pool 4	N/A	IN3	SCIN	GTTTAGTGATTAAAGATAGATTAG	232
Pool 4	N/A	IN3	RASSF8	TATGTGTATGAAGATTATAGTTAG	11010
Pool 4	N/A	IN3	TMEM106B	AAATGTGTGTTTAGTAGTTGTAAA	825
Pool 4	A171	L_1	mCherry	AATGTAGAGATTGTAGTGAATATT	63
Pool 4	A171	L_1	PTK2	AATTGAGAAAGAGATAAATGATAG	139
Pool 4	A171	L_1	BUB1	GTTGAGAATTAGAATTTGATAAAG	0
Pool 4	A171	L_1	CRISPLD1	AATGAAATAGTGTTAAATGAGTGT	295
Pool 4	A171	L_1	CD46	TTTGTTAGAATGAGAAGATTTATG	0
Pool 4	A171	L_1	OSGIN2	AAAGAATTAGTATGATAGATGAGA	0
Pool 4	A171	L_1	NAPRT1	GTTATGATATAGTGAGTTGTTATT	0
Pool 4	A171	L_1	TCEA2	GTATAGTGTGATTAGATTTGTAAA	0
Pool 4	A171	L_1	THRA	TAGTAGAATTGTTGTTAAAGAATG	3
Pool 4	A171	L_1	WIPI2	GATGAATATAGTAAGTATTGAGTA	0
Pool 4	A171	L_1	RPL30	ATTTGTATAAAGTGAAGAAGAGAA	0
Pool 4	A171	L_1	GNAS	GAAAGTTTAAGTGATGTATATTGT	0
Pool 4	A171	L_1	SYT11	TGAATTGAATAAGAATTTGTTGTG	0
Pool 4	A171	L_1	SNAPIN	GTTATGAAAGAGTATGTGTTAAAT	654
Pool 4	A171	L_1	GPR161	GTTTGTTGAAAGTGTAAAGTATAT	0
Pool 4	A171	L_1	FCRL1	TAGATAATGTGAAGTAATAAGTGA	0
Pool 4	A171	L_1	ICA1	TAGATTAGTTGATAAGTGTGTAAT	0
Pool 4	A171	L_1	SCIN	GTTTAGTGATTAAAGATAGATTAG	0
Pool 4	A171	L_1	RASSF8	TATGTGTATGAAGATTATAGTTAG	778
Pool 4	A171	L_1	TMEM106B	AAATGTGTGTTTAGTAGTTGTAAA	58364
Pool 4	A171	L_2	mCherry	AATGTAGAGATTGTAGTGAATATT	2119
Pool 4	A171	L_2	PTK2	AATTGAGAAAGAGATAAATGATAG	1
Pool 4	A171	L_2	BUB1	GTTGAGAATTAGAATTTGATAAAG	0
Pool 4	A171	L_2	CRISPLD1	AATGAAATAGTGTTAAATGAGTGT	0
Pool 4	A171	L_2	CD46	TTTGTTAGAATGAGAAGATTTATG	0
Pool 4	A171	L_2	OSGIN2	AAAGAATTAGTATGATAGATGAGA	2
Pool 4	A171	L_2	NAPRT1	GTTATGATATAGTGAGTTGTTATT	0
Pool 4	A171	L_2	TCEA2	GTATAGTGTGATTAGATTTGTAAA	0
Pool 4	A171	L_2	THRA	TAGTAGAATTGTTGTTAAAGAATG	3
Pool 4	A171	L_2	WIPI2	GATGAATATAGTAAGTATTGAGTA	0
Pool 4	A171	L_2	RPL30	ATTTGTATAAAGTGAAGAAGAGAA	0
Pool 4	A171	L_2	GNAS	GAAAGTTTAAGTGATGTATATTGT	2
Pool 4	A171	L_2	SYT11	TGAATTGAATAAGAATTTGTTGTG	0
Pool 4	A171	L_2	SNAPIN	GTTATGAAAGAGTATGTGTTAAAT	155
Pool 4	A171	L_2	GPR161	GTTTGTTGAAAGTGTAAAGTATAT	0
Pool 4	A171	L_2	FCRL1	TAGATAATGTGAAGTAATAAGTGA	0
Pool 4	A171	L_2	ICA1	TAGATTAGTTGATAAGTGTGTAAT	0
Pool 4	A171	L_2	SCIN	GTTTAGTGATTAAAGATAGATTAG	0
Pool 4	A171	L_2	RASSF8	TATGTGTATGAAGATTATAGTTAG	66206
Pool 4	A171	L_2	TMEM106B	AAATGTGTGTTTAGTAGTTGTAAA	8603
Pool 4	A171	SQ1	mCherry	AATGTAGAGATTGTAGTGAATATT	90570
Pool 4	A171	SQ1	PTK2	AATTGAGAAAGAGATAAATGATAG	204
Pool 4	A171	SQ1	BUB1	GTTGAGAATTAGAATTTGATAAAG	24
Pool 4	A171	SQ1	CRISPLD1	AATGAAATAGTGTTAAATGAGTGT	23
Pool 4	A171	SQ1	CD46	TTTGTTAGAATGAGAAGATTTATG	0
Pool 4	A171	SQ1	OSGIN2	AAAGAATTAGTATGATAGATGAGA	239
Pool 4	A171	SQ1	NAPRT1	GTTATGATATAGTGAGTTGTTATT	2
Pool 4	A171	SQ1	TCEA2	GTATAGTGTGATTAGATTTGTAAA	26
Pool 4	A171	SQ1	THRA	TAGTAGAATTGTTGTTAAAGAATG	118
Pool 4	A171	SQ1	WIPI2	GATGAATATAGTAAGTATTGAGTA	9
Pool 4	A171	SQ1	RPL30	ATTTGTATAAAGTGAAGAAGAGAA	0
Pool 4	A171	SQ1	GNAS	GAAAGTTTAAGTGATGTATATTGT	0
Pool 4	A171	SQ1	SYT11	TGAATTGAATAAGAATTTGTTGTG	0
Pool 4	A171	SQ1	SNAPIN	GTTATGAAAGAGTATGTGTTAAAT	5
Pool 4	A171	SQ1	GPR161	GTTTGTTGAAAGTGTAAAGTATAT	0
Pool 4	A171	SQ1	FCRL1	TAGATAATGTGAAGTAATAAGTGA	0
Pool 4	A171	SQ1	ICA1	TAGATTAGTTGATAAGTGTGTAAT	30
Pool 4	A171	SQ1	SCIN	GTTTAGTGATTAAAGATAGATTAG	0
Pool 4	A171	SQ1	RASSF8	TATGTGTATGAAGATTATAGTTAG	139
Pool 4	A171	SQ1	TMEM106B	AAATGTGTGTTTAGTAGTTGTAAA	19188
Pool 4	A171	SQ2	mCherry	AATGTAGAGATTGTAGTGAATATT	229
Pool 4	A171	SQ2	PTK2	AATTGAGAAAGAGATAAATGATAG	162
Pool 4	A171	SQ2	BUB1	GTTGAGAATTAGAATTTGATAAAG	14
Pool 4	A171	SQ2	CRISPLD1	AATGAAATAGTGTTAAATGAGTGT	3
Pool 4	A171	SQ2	CD46	TTTGTTAGAATGAGAAGATTTATG	3
Pool 4	A171	SQ2	OSGIN2	AAAGAATTAGTATGATAGATGAGA	1796
Pool 4	A171	SQ2	NAPRT1	GTTATGATATAGTGAGTTGTTATT	19
Pool 4	A171	SQ2	TCEA2	GTATAGTGTGATTAGATTTGTAAA	6174
Pool 4	A171	SQ2	THRA	TAGTAGAATTGTTGTTAAAGAATG	13825
Pool 4	A171	SQ2	WIPI2	GATGAATATAGTAAGTATTGAGTA	0
Pool 4	A171	SQ2	RPL30	ATTTGTATAAAGTGAAGAAGAGAA	61
Pool 4	A171	SQ2	GNAS	GAAAGTTTAAGTGATGTATATTGT	7
Pool 4	A171	SQ2	SYT11	TGAATTGAATAAGAATTTGTTGTG	0
Pool 4	A171	SQ2	SNAPIN	GTTATGAAAGAGTATGTGTTAAAT	1
Pool 4	A171	SQ2	GPR161	GTTTGTTGAAAGTGTAAAGTATAT	0
Pool 4	A171	SQ2	FCRL1	TAGATAATGTGAAGTAATAAGTGA	0
Pool 4	A171	SQ2	ICA1	TAGATTAGTTGATAAGTGTGTAAT	122
Pool 4	A171	SQ2	SCIN	GTTTAGTGATTAAAGATAGATTAG	163
Pool 4	A171	SQ2	RASSF8	TATGTGTATGAAGATTATAGTTAG	13644
Pool 4	A171	SQ2	TMEM106B	AAATGTGTGTTTAGTAGTTGTAAA	51645
Pool 4	A175	L_1	mCherry	AATGTAGAGATTGTAGTGAATATT	0
Pool 4	A175	L_1	PTK2	AATTGAGAAAGAGATAAATGATAG	0
Pool 4	A175	L_1	BUB1	GTTGAGAATTAGAATTTGATAAAG	0
Pool 4	A175	L_1	CRISPLD1	AATGAAATAGTGTTAAATGAGTGT	0
Pool 4	A175	L_1	CD46	TTTGTTAGAATGAGAAGATTTATG	0
Pool 4	A175	L_1	OSGIN2	AAAGAATTAGTATGATAGATGAGA	0
Pool 4	A175	L_1	NAPRT1	GTTATGATATAGTGAGTTGTTATT	192
Pool 4	A175	L_1	TCEA2	GTATAGTGTGATTAGATTTGTAAA	0
Pool 4	A175	L_1	THRA	TAGTAGAATTGTTGTTAAAGAATG	0
Pool 4	A175	L_1	WIPI2	GATGAATATAGTAAGTATTGAGTA	0
Pool 4	A175	L_1	RPL30	ATTTGTATAAAGTGAAGAAGAGAA	0
Pool 4	A175	L_1	GNAS	GAAAGTTTAAGTGATGTATATTGT	1
Pool 4	A175	L_1	SYT11	TGAATTGAATAAGAATTTGTTGTG	0
Pool 4	A175	L_1	SNAPIN	GTTATGAAAGAGTATGTGTTAAAT	662
Pool 4	A175	L_1	GPR161	GTTTGTTGAAAGTGTAAAGTATAT	0
Pool 4	A175	L_1	FCRL1	TAGATAATGTGAAGTAATAAGTGA	1297
Pool 4	A175	L_1	ICA1	TAGATTAGTTGATAAGTGTGTAAT	0
Pool 4	A175	L_1	SCIN	GTTTAGTGATTAAAGATAGATTAG	0
Pool 4	A175	L_1	RASSF8	TATGTGTATGAAGATTATAGTTAG	485
Pool 4	A175	L_1	TMEM106B	AAATGTGTGTTTAGTAGTTGTAAA	285
Pool 4	A175	L_2	mCherry	AATGTAGAGATTGTAGTGAATATT	0
Pool 4	A175	L_2	PTK2	AATTGAGAAAGAGATAAATGATAG	0
Pool 4	A175	L_2	BUB1	GTTGAGAATTAGAATTTGATAAAG	1
Pool 4	A175	L_2	CRISPLD1	AATGAAATAGTGTTAAATGAGTGT	0
Pool 4	A175	L_2	CD46	TTTGTTAGAATGAGAAGATTTATG	0
Pool 4	A175	L_2	OSGIN2	AAAGAATTAGTATGATAGATGAGA	1
Pool 4	A175	L_2	NAPRT1	GTTATGATATAGTGAGTTGTTATT	0
Pool 4	A175	L_2	TCEA2	GTATAGTGTGATTAGATTTGTAAA	0
Pool 4	A175	L_2	THRA	TAGTAGAATTGTTGTTAAAGAATG	1
Pool 4	A175	L_2	WIPI2	GATGAATATAGTAAGTATTGAGTA	0
Pool 4	A175	L_2	RPL30	ATTTGTATAAAGTGAAGAAGAGAA	10
Pool 4	A175	L_2	GNAS	GAAAGTTTAAGTGATGTATATTGT	0
Pool 4	A175	L_2	SYT11	TGAATTGAATAAGAATTTGTTGTG	0
Pool 4	A175	L_2	SNAPIN	GTTATGAAAGAGTATGTGTTAAAT	178
Pool 4	A175	L_2	GPR161	GTTTGTTGAAAGTGTAAAGTATAT	0
Pool 4	A175	L_2	FCRL1	TAGATAATGTGAAGTAATAAGTGA	0
Pool 4	A175	L_2	ICA1	TAGATTAGTTGATAAGTGTGTAAT	0
Pool 4	A175	L_2	SCIN	GTTTAGTGATTAAAGATAGATTAG	0
Pool 4	A175	L_2	RASSF8	TATGTGTATGAAGATTATAGTTAG	0
Pool 4	A175	L_2	TMEM106B	AAATGTGTGTTTAGTAGTTGTAAA	63313
Pool 4	A175	SQ1	mCherry	AATGTAGAGATTGTAGTGAATATT	0
Pool 4	A175	SQ1	PTK2	AATTGAGAAAGAGATAAATGATAG	2
Pool 4	A175	SQ1	BUB1	GTTGAGAATTAGAATTTGATAAAG	0
Pool 4	A175	SQ1	CRISPLD1	AATGAAATAGTGTTAAATGAGTGT	0
Pool 4	A175	SQ1	CD46	TTTGTTAGAATGAGAAGATTTATG	0
Pool 4	A175	SQ1	OSGIN2	AAAGAATTAGTATGATAGATGAGA	46
Pool 4	A175	SQ1	NAPRT1	GTTATGATATAGTGAGTTGTTATT	2
Pool 4	A175	SQ1	TCEA2	GTATAGTGTGATTAGATTTGTAAA	11
Pool 4	A175	SQ1	THRA	TAGTAGAATTGTTGTTAAAGAATG	43
Pool 4	A175	SQ1	WIPI2	GATGAATATAGTAAGTATTGAGTA	3
Pool 4	A175	SQ1	RPL30	ATTTGTATAAAGTGAAGAAGAGAA	0
Pool 4	A175	SQ1	GNAS	GAAAGTTTAAGTGATGTATATTGT	3
Pool 4	A175	SQ1	SYT11	TGAATTGAATAAGAATTTGTTGTG	0
Pool 4	A175	SQ1	SNAPIN	GTTATGAAAGAGTATGTGTTAAAT	0
Pool 4	A175	SQ1	GPR161	GTTTGTTGAAAGTGTAAAGTATAT	0
Pool 4	A175	SQ1	FCRL1	TAGATAATGTGAAGTAATAAGTGA	0
Pool 4	A175	SQ1	ICA1	TAGATTAGTTGATAAGTGTGTAAT	3
Pool 4	A175	SQ1	SCIN	GTTTAGTGATTAAAGATAGATTAG	0
Pool 4	A175	SQ1	RASSF8	TATGTGTATGAAGATTATAGTTAG	14
Pool 4	A175	SQ1	TMEM106B	AAATGTGTGTTTAGTAGTTGTAAA	67319
Pool 4	A175	SQ2	mCherry	AATGTAGAGATTGTAGTGAATATT	0
Pool 4	A175	SQ2	PTK2	AATTGAGAAAGAGATAAATGATAG	117
Pool 4	A175	SQ2	BUB1	GTTGAGAATTAGAATTTGATAAAG	544
Pool 4	A175	SQ2	CRISPLD1	AATGAAATAGTGTTAAATGAGTGT	544
Pool 4	A175	SQ2	CD46	TTTGTTAGAATGAGAAGATTTATG	0
Pool 4	A175	SQ2	OSGIN2	AAAGAATTAGTATGATAGATGAGA	2970
Pool 4	A175	SQ2	NAPRT1	GTTATGATATAGTGAGTTGTTATT	690
Pool 4	A175	SQ2	TCEA2	GTATAGTGTGATTAGATTTGTAAA	0
Pool 4	A175	SQ2	THRA	TAGTAGAATTGTTGTTAAAGAATG	2554
Pool 4	A175	SQ2	WIPI2	GATGAATATAGTAAGTATTGAGTA	3227
Pool 4	A175	SQ2	RPL30	ATTTGTATAAAGTGAAGAAGAGAA	71
Pool 4	A175	SQ2	GNAS	GAAAGTTTAAGTGATGTATATTGT	268
Pool 4	A175	SQ2	SYT11	TGAATTGAATAAGAATTTGTTGTG	0
Pool 4	A175	SQ2	SNAPIN	GTTATGAAAGAGTATGTGTTAAAT	31
Pool 4	A175	SQ2	GPR161	GTTTGTTGAAAGTGTAAAGTATAT	0
Pool 4	A175	SQ2	FCRL1	TAGATAATGTGAAGTAATAAGTGA	0
Pool 4	A175	SQ2	ICA1	TAGATTAGTTGATAAGTGTGTAAT	785
Pool 4	A175	SQ2	SCIN	GTTTAGTGATTAAAGATAGATTAG	287
Pool 4	A175	SQ2	RASSF8	TATGTGTATGAAGATTATAGTTAG	21240
Pool 4	A175	SQ2	TMEM106B	AAATGTGTGTTTAGTAGTTGTAAA	25214
Pool 4	A182	L_1	mCherry	AATGTAGAGATTGTAGTGAATATT	1
Pool 4	A182	L_1	PTK2	AATTGAGAAAGAGATAAATGATAG	0
Pool 4	A182	L_1	BUB1	GTTGAGAATTAGAATTTGATAAAG	1
Pool 4	A182	L_1	CRISPLD1	AATGAAATAGTGTTAAATGAGTGT	0
Pool 4	A182	L_1	CD46	TTTGTTAGAATGAGAAGATTTATG	0
Pool 4	A182	L_1	OSGIN2	AAAGAATTAGTATGATAGATGAGA	171
Pool 4	A182	L_1	NAPRT1	GTTATGATATAGTGAGTTGTTATT	0
Pool 4	A182	L_1	TCEA2	GTATAGTGTGATTAGATTTGTAAA	0
Pool 4	A182	L_1	THRA	TAGTAGAATTGTTGTTAAAGAATG	4912
Pool 4	A182	L_1	WIPI2	GATGAATATAGTAAGTATTGAGTA	0
Pool 4	A182	L_1	RPL30	ATTTGTATAAAGTGAAGAAGAGAA	0
Pool 4	A182	L_1	GNAS	GAAAGTTTAAGTGATGTATATTGT	2
Pool 4	A182	L_1	SYT11	TGAATTGAATAAGAATTTGTTGTG	0
Pool 4	A182	L_1	SNAPIN	GTTATGAAAGAGTATGTGTTAAAT	822
Pool 4	A182	L_1	GPR161	GTTTGTTGAAAGTGTAAAGTATAT	0
Pool 4	A182	L_1	FCRL1	TAGATAATGTGAAGTAATAAGTGA	0
Pool 4	A182	L_1	ICA1	TAGATTAGTTGATAAGTGTGTAAT	1
Pool 4	A182	L_1	SCIN	GTTTAGTGATTAAAGATAGATTAG	1
Pool 4	A182	L_1	RASSF8	TATGTGTATGAAGATTATAGTTAG	1
Pool 4	A182	L_1	TMEM106B	AAATGTGTGTTTAGTAGTTGTAAA	65134
Pool 4	A182	L_2	mCherry	AATGTAGAGATTGTAGTGAATATT	2
Pool 4	A182	L_2	PTK2	AATTGAGAAAGAGATAAATGATAG	1
Pool 4	A182	L_2	BUB1	GTTGAGAATTAGAATTTGATAAAG	0
Pool 4	A182	L_2	CRISPLD1	AATGAAATAGTGTTAAATGAGTGT	37
Pool 4	A182	L_2	CD46	TTTGTTAGAATGAGAAGATTTATG	0
Pool 4	A182	L_2	OSGIN2	AAAGAATTAGTATGATAGATGAGA	93
Pool 4	A182	L_2	NAPRT1	GTTATGATATAGTGAGTTGTTATT	1
Pool 4	A182	L_2	TCEA2	GTATAGTGTGATTAGATTTGTAAA	0
Pool 4	A182	L_2	THRA	TAGTAGAATTGTTGTTAAAGAATG	10554
Pool 4	A182	L_2	WIPI2	GATGAATATAGTAAGTATTGAGTA	5
Pool 4	A182	L_2	RPL30	ATTTGTATAAAGTGAAGAAGAGAA	0
Pool 4	A182	L_2	GNAS	GAAAGTTTAAGTGATGTATATTGT	4
Pool 4	A182	L_2	SYT11	TGAATTGAATAAGAATTTGTTGTG	0
Pool 4	A182	L_2	SNAPIN	GTTATGAAAGAGTATGTGTTAAAT	0
Pool 4	A182	L_2	GPR161	GTTTGTTGAAAGTGTAAAGTATAT	0
Pool 4	A182	L_2	FCRL1	TAGATAATGTGAAGTAATAAGTGA	0
Pool 4	A182	L_2	ICA1	TAGATTAGTTGATAAGTGTGTAAT	1
Pool 4	A182	L_2	SCIN	GTTTAGTGATTAAAGATAGATTAG	169
Pool 4	A182	L_2	RASSF8	TATGTGTATGAAGATTATAGTTAG	0
Pool 4	A182	L_2	TMEM106B	AAATGTGTGTTTAGTAGTTGTAAA	62699
Pool 4	A182	SQ1	mCherry	AATGTAGAGATTGTAGTGAATATT	0
Pool 4	A182	SQ1	PTK2	AATTGAGAAAGAGATAAATGATAG	2652
Pool 4	A182	SQ1	BUB1	GTTGAGAATTAGAATTTGATAAAG	2294
Pool 4	A182	SQ1	CRISPLD1	AATGAAATAGTGTTAAATGAGTGT	597
Pool 4	A182	SQ1	CD46	TTTGTTAGAATGAGAAGATTTATG	19
Pool 4	A182	SQ1	OSGIN2	AAAGAATTAGTATGATAGATGAGA	52766
Pool 4	A182	SQ1	NAPRT1	GTTATGATATAGTGAGTTGTTATT	183
Pool 4	A182	SQ1	TCEA2	GTATAGTGTGATTAGATTTGTAAA	0
Pool 4	A182	SQ1	THRA	TAGTAGAATTGTTGTTAAAGAATG	12288
Pool 4	A182	SQ1	WIPI2	GATGAATATAGTAAGTATTGAGTA	32
Pool 4	A182	SQ1	RPL30	ATTTGTATAAAGTGAAGAAGAGAA	35
Pool 4	A182	SQ1	GNAS	GAAAGTTTAAGTGATGTATATTGT	492
Pool 4	A182	SQ1	SYT11	TGAATTGAATAAGAATTTGTTGTG	0
Pool 4	A182	SQ1	SNAPIN	GTTATGAAAGAGTATGTGTTAAAT	13
Pool 4	A182	SQ1	GPR161	GTTTGTTGAAAGTGTAAAGTATAT	0
Pool 4	A182	SQ1	FCRL1	TAGATAATGTGAAGTAATAAGTGA	0
Pool 4	A182	SQ1	ICA1	TAGATTAGTTGATAAGTGTGTAAT	687
Pool 4	A182	SQ1	SCIN	GTTTAGTGATTAAAGATAGATTAG	1682
Pool 4	A182	SQ1	RASSF8	TATGTGTATGAAGATTATAGTTAG	0
Pool 4	A182	SQ1	TMEM106B	AAATGTGTGTTTAGTAGTTGTAAA	13855
Pool 4	A182	SQ2	mCherry	AATGTAGAGATTGTAGTGAATATT	0
Pool 4	A182	SQ2	PTK2	AATTGAGAAAGAGATAAATGATAG	0
Pool 4	A182	SQ2	BUB1	GTTGAGAATTAGAATTTGATAAAG	2
Pool 4	A182	SQ2	CRISPLD1	AATGAAATAGTGTTAAATGAGTGT	0
Pool 4	A182	SQ2	CD46	TTTGTTAGAATGAGAAGATTTATG	0
Pool 4	A182	SQ2	OSGIN2	AAAGAATTAGTATGATAGATGAGA	5900
Pool 4	A182	SQ2	NAPRT1	GTTATGATATAGTGAGTTGTTATT	2
Pool 4	A182	SQ2	TCEA2	GTATAGTGTGATTAGATTTGTAAA	0
Pool 4	A182	SQ2	THRA	TAGTAGAATTGTTGTTAAAGAATG	2812
Pool 4	A182	SQ2	WIPI2	GATGAATATAGTAAGTATTGAGTA	0
Pool 4	A182	SQ2	RPL30	ATTTGTATAAAGTGAAGAAGAGAA	11
Pool 4	A182	SQ2	GNAS	GAAAGTTTAAGTGATGTATATTGT	24
Pool 4	A182	SQ2	SYT11	TGAATTGAATAAGAATTTGTTGTG	0
Pool 4	A182	SQ2	SNAPIN	GTTATGAAAGAGTATGTGTTAAAT	5
Pool 4	A182	SQ2	GPR161	GTTTGTTGAAAGTGTAAAGTATAT	0
Pool 4	A182	SQ2	FCRL1	TAGATAATGTGAAGTAATAAGTGA	0
Pool 4	A182	SQ2	ICA1	TAGATTAGTTGATAAGTGTGTAAT	256
Pool 4	A182	SQ2	SCIN	GTTTAGTGATTAAAGATAGATTAG	74
Pool 4	A182	SQ2	RASSF8	TATGTGTATGAAGATTATAGTTAG	3
Pool 4	A182	SQ2	TMEM106B	AAATGTGTGTTTAGTAGTTGTAAA	47946
Pool 4	A183	L_1	mCherry	AATGTAGAGATTGTAGTGAATATT	0
Pool 4	A183	L_1	PTK2	AATTGAGAAAGAGATAAATGATAG	0
Pool 4	A183	L_1	BUB1	GTTGAGAATTAGAATTTGATAAAG	0
Pool 4	A183	L_1	CRISPLD1	AATGAAATAGTGTTAAATGAGTGT	0
Pool 4	A183	L_1	CD46	TTTGTTAGAATGAGAAGATTTATG	0
Pool 4	A183	L_1	OSGIN2	AAAGAATTAGTATGATAGATGAGA	0
Pool 4	A183	L_1	NAPRT1	GTTATGATATAGTGAGTTGTTATT	0
Pool 4	A183	L_1	TCEA2	GTATAGTGTGATTAGATTTGTAAA	233
Pool 4	A183	L_1	THRA	TAGTAGAATTGTTGTTAAAGAATG	0
Pool 4	A183	L_1	WIPI2	GATGAATATAGTAAGTATTGAGTA	47
Pool 4	A183	L_1	RPL30	ATTTGTATAAAGTGAAGAAGAGAA	0
Pool 4	A183	L_1	GNAS	GAAAGTTTAAGTGATGTATATTGT	49223
Pool 4	A183	L_1	SYT11	TGAATTGAATAAGAATTTGTTGTG	0
Pool 4	A183	L_1	SNAPIN	GTTATGAAAGAGTATGTGTTAAAT	0
Pool 4	A183	L_1	GPR161	GTTTGTTGAAAGTGTAAAGTATAT	0
Pool 4	A183	L_1	FCRL1	TAGATAATGTGAAGTAATAAGTGA	0
Pool 4	A183	L_1	ICA1	TAGATTAGTTGATAAGTGTGTAAT	0
Pool 4	A183	L_1	SCIN	GTTTAGTGATTAAAGATAGATTAG	326
Pool 4	A183	L_1	RASSF8	TATGTGTATGAAGATTATAGTTAG	0
Pool 4	A183	L_1	TMEM106B	AAATGTGTGTTTAGTAGTTGTAAA	7040
Pool 4	A183	L_2	mCherry	AATGTAGAGATTGTAGTGAATATT	0
Pool 4	A183	L_2	PTK2	AATTGAGAAAGAGATAAATGATAG	1078
Pool 4	A183	L_2	BUB1	GTTGAGAATTAGAATTTGATAAAG	0
Pool 4	A183	L_2	CRISPLD1	AATGAAATAGTGTTAAATGAGTGT	2
Pool 4	A183	L_2	CD46	TTTGTTAGAATGAGAAGATTTATG	257
Pool 4	A183	L_2	OSGIN2	AAAGAATTAGTATGATAGATGAGA	0
Pool 4	A183	L_2	NAPRT1	GTTATGATATAGTGAGTTGTTATT	0
Pool 4	A183	L_2	TCEA2	GTATAGTGTGATTAGATTTGTAAA	44
Pool 4	A183	L_2	THRA	TAGTAGAATTGTTGTTAAAGAATG	0
Pool 4	A183	L_2	WIPI2	GATGAATATAGTAAGTATTGAGTA	1
Pool 4	A183	L_2	RPL30	ATTTGTATAAAGTGAAGAAGAGAA	2
Pool 4	A183	L_2	GNAS	GAAAGTTTAAGTGATGTATATTGT	42645
Pool 4	A183	L_2	SYT11	TGAATTGAATAAGAATTTGTTGTG	0
Pool 4	A183	L_2	SNAPIN	GTTATGAAAGAGTATGTGTTAAAT	674
Pool 4	A183	L_2	GPR161	GTTTGTTGAAAGTGTAAAGTATAT	72
Pool 4	A183	L_2	FCRL1	TAGATAATGTGAAGTAATAAGTGA	0
Pool 4	A183	L_2	ICA1	TAGATTAGTTGATAAGTGTGTAAT	0
Pool 4	A183	L_2	SCIN	GTTTAGTGATTAAAGATAGATTAG	597
Pool 4	A183	L_2	RASSF8	TATGTGTATGAAGATTATAGTTAG	2
Pool 4	A183	L_2	TMEM106B	AAATGTGTGTTTAGTAGTTGTAAA	11292
Pool 4	A183	SQ1	mCherry	AATGTAGAGATTGTAGTGAATATT	1370
Pool 4	A183	SQ1	PTK2	AATTGAGAAAGAGATAAATGATAG	20016
Pool 4	A183	SQ1	BUB1	GTTGAGAATTAGAATTTGATAAAG	448
Pool 4	A183	SQ1	CRISPLD1	AATGAAATAGTGTTAAATGAGTGT	2903
Pool 4	A183	SQ1	CD46	TTTGTTAGAATGAGAAGATTTATG	639
Pool 4	A183	SQ1	OSGIN2	AAAGAATTAGTATGATAGATGAGA	300
Pool 4	A183	SQ1	NAPRT1	GTTATGATATAGTGAGTTGTTATT	317
Pool 4	A183	SQ1	TCEA2	GTATAGTGTGATTAGATTTGTAAA	67
Pool 4	A183	SQ1	THRA	TAGTAGAATTGTTGTTAAAGAATG	235
Pool 4	A183	SQ1	WIPI2	GATGAATATAGTAAGTATTGAGTA	71
Pool 4	A183	SQ1	RPL30	ATTTGTATAAAGTGAAGAAGAGAA	2362
Pool 4	A183	SQ1	GNAS	GAAAGTTTAAGTGATGTATATTGT	3193
Pool 4	A183	SQ1	SYT11	TGAATTGAATAAGAATTTGTTGTG	0
Pool 4	A183	SQ1	SNAPIN	GTTATGAAAGAGTATGTGTTAAAT	250
Pool 4	A183	SQ1	GPR161	GTTTGTTGAAAGTGTAAAGTATAT	365
Pool 4	A183	SQ1	FCRL1	TAGATAATGTGAAGTAATAAGTGA	0
Pool 4	A183	SQ1	ICA1	TAGATTAGTTGATAAGTGTGTAAT	4516
Pool 4	A183	SQ1	SCIN	GTTTAGTGATTAAAGATAGATTAG	141
Pool 4	A183	SQ1	RASSF8	TATGTGTATGAAGATTATAGTTAG	5639
Pool 4	A183	SQ1	TMEM106B	AAATGTGTGTTTAGTAGTTGTAAA	47024
Pool 4	A183	SQ2	mCherry	AATGTAGAGATTGTAGTGAATATT	977
Pool 4	A183	SQ2	PTK2	AATTGAGAAAGAGATAAATGATAG	1277
Pool 4	A183	SQ2	BUB1	GTTGAGAATTAGAATTTGATAAAG	617
Pool 4	A183	SQ2	CRISPLD1	AATGAAATAGTGTTAAATGAGTGT	3874
Pool 4	A183	SQ2	CD46	TTTGTTAGAATGAGAAGATTTATG	5290
Pool 4	A183	SQ2	OSGIN2	AAAGAATTAGTATGATAGATGAGA	10657
Pool 4	A183	SQ2	NAPRT1	GTTATGATATAGTGAGTTGTTATT	188
Pool 4	A183	SQ2	TCEA2	GTATAGTGTGATTAGATTTGTAAA	1527
Pool 4	A183	SQ2	THRA	TAGTAGAATTGTTGTTAAAGAATG	5667
Pool 4	A183	SQ2	WIPI2	GATGAATATAGTAAGTATTGAGTA	232
Pool 4	A183	SQ2	RPL30	ATTTGTATAAAGTGAAGAAGAGAA	0
Pool 4	A183	SQ2	GNAS	GAAAGTTTAAGTGATGTATATTGT	6691
Pool 4	A183	SQ2	SYT11	TGAATTGAATAAGAATTTGTTGTG	0
Pool 4	A183	SQ2	SNAPIN	GTTATGAAAGAGTATGTGTTAAAT	76
Pool 4	A183	SQ2	GPR161	GTTTGTTGAAAGTGTAAAGTATAT	263
Pool 4	A183	SQ2	FCRL1	TAGATAATGTGAAGTAATAAGTGA	0
Pool 4	A183	SQ2	ICA1	TAGATTAGTTGATAAGTGTGTAAT	9311
Pool 4	A183	SQ2	SCIN	GTTTAGTGATTAAAGATAGATTAG	1701
Pool 4	A183	SQ2	RASSF8	TATGTGTATGAAGATTATAGTTAG	1188
Pool 4	A183	SQ2	TMEM106B	AAATGTGTGTTTAGTAGTTGTAAA	52893
Pool 4	A184	L_1	mCherry	AATGTAGAGATTGTAGTGAATATT	0
Pool 4	A184	L_1	PTK2	AATTGAGAAAGAGATAAATGATAG	0
Pool 4	A184	L_1	BUB1	GTTGAGAATTAGAATTTGATAAAG	0
Pool 4	A184	L_1	CRISPLD1	AATGAAATAGTGTTAAATGAGTGT	0
Pool 4	A184	L_1	CD46	TTTGTTAGAATGAGAAGATTTATG	0
Pool 4	A184	L_1	OSGIN2	AAAGAATTAGTATGATAGATGAGA	0
Pool 4	A184	L_1	NAPRT1	GTTATGATATAGTGAGTTGTTATT	0
Pool 4	A184	L_1	TCEA2	GTATAGTGTGATTAGATTTGTAAA	0
Pool 4	A184	L_1	THRA	TAGTAGAATTGTTGTTAAAGAATG	6271
Pool 4	A184	L_1	WIPI2	GATGAATATAGTAAGTATTGAGTA	11422
Pool 4	A184	L_1	RPL30	ATTTGTATAAAGTGAAGAAGAGAA	0
Pool 4	A184	L_1	GNAS	GAAAGTTTAAGTGATGTATATTGT	20722
Pool 4	A184	L_1	SYT11	TGAATTGAATAAGAATTTGTTGTG	0
Pool 4	A184	L_1	SNAPIN	GTTATGAAAGAGTATGTGTTAAAT	0
Pool 4	A184	L_1	GPR161	GTTTGTTGAAAGTGTAAAGTATAT	0
Pool 4	A184	L_1	FCRL1	TAGATAATGTGAAGTAATAAGTGA	0
Pool 4	A184	L_1	ICA1	TAGATTAGTTGATAAGTGTGTAAT	0
Pool 4	A184	L_1	SCIN	GTTTAGTGATTAAAGATAGATTAG	0
Pool 4	A184	L_1	RASSF8	TATGTGTATGAAGATTATAGTTAG	16904
Pool 4	A184	L_1	TMEM106B	AAATGTGTGTTTAGTAGTTGTAAA	0
Pool 4	A184	L_2	mCherry	AATGTAGAGATTGTAGTGAATATT	9
Pool 4	A184	L_2	PTK2	AATTGAGAAAGAGATAAATGATAG	0
Pool 4	A184	L_2	BUB1	GTTGAGAATTAGAATTTGATAAAG	0
Pool 4	A184	L_2	CRISPLD1	AATGAAATAGTGTTAAATGAGTGT	0
Pool 4	A184	L_2	CD46	TTTGTTAGAATGAGAAGATTTATG	0
Pool 4	A184	L_2	OSGIN2	AAAGAATTAGTATGATAGATGAGA	0
Pool 4	A184	L_2	NAPRT1	GTTATGATATAGTGAGTTGTTATT	0
Pool 4	A184	L_2	TCEA2	GTATAGTGTGATTAGATTTGTAAA	1
Pool 4	A184	L_2	THRA	TAGTAGAATTGTTGTTAAAGAATG	0
Pool 4	A184	L_2	WIPI2	GATGAATATAGTAAGTATTGAGTA	57981
Pool 4	A184	L_2	RPL30	ATTTGTATAAAGTGAAGAAGAGAA	0
Pool 4	A184	L_2	GNAS	GAAAGTTTAAGTGATGTATATTGT	318914
Pool 4	A184	L_2	SYT11	TGAATTGAATAAGAATTTGTTGTG	0
Pool 4	A184	L_2	SNAPIN	GTTATGAAAGAGTATGTGTTAAAT	0
Pool 4	A184	L_2	GPR161	GTTTGTTGAAAGTGTAAAGTATAT	0
Pool 4	A184	L_2	FCRL1	TAGATAATGTGAAGTAATAAGTGA	0
Pool 4	A184	L_2	ICA1	TAGATTAGTTGATAAGTGTGTAAT	0
Pool 4	A184	L_2	SCIN	GTTTAGTGATTAAAGATAGATTAG	0
Pool 4	A184	L_2	RASSF8	TATGTGTATGAAGATTATAGTTAG	631
Pool 4	A184	L_2	TMEM106B	AAATGTGTGTTTAGTAGTTGTAAA	300
Pool 4	A184	SQ1	mCherry	AATGTAGAGATTGTAGTGAATATT	23
Pool 4	A184	SQ1	PTK2	AATTGAGAAAGAGATAAATGATAG	630
Pool 4	A184	SQ1	BUB1	GTTGAGAATTAGAATTTGATAAAG	443
Pool 4	A184	SQ1	CRISPLD1	AATGAAATAGTGTTAAATGAGTGT	33
Pool 4	A184	SQ1	CD46	TTTGTTAGAATGAGAAGATTTATG	1574
Pool 4	A184	SQ1	OSGIN2	AAAGAATTAGTATGATAGATGAGA	39
Pool 4	A184	SQ1	NAPRT1	GTTATGATATAGTGAGTTGTTATT	143
Pool 4	A184	SQ1	TCEA2	GTATAGTGTGATTAGATTTGTAAA	9
Pool 4	A184	SQ1	THRA	TAGTAGAATTGTTGTTAAAGAATG	15200
Pool 4	A184	SQ1	WIPI2	GATGAATATAGTAAGTATTGAGTA	81860
Pool 4	A184	SQ1	RPL30	ATTTGTATAAAGTGAAGAAGAGAA	44
Pool 4	A184	SQ1	GNAS	GAAAGTTTAAGTGATGTATATTGT	1343
Pool 4	A184	SQ1	SYT11	TGAATTGAATAAGAATTTGTTGTG	0
Pool 4	A184	SQ1	SNAPIN	GTTATGAAAGAGTATGTGTTAAAT	73
Pool 4	A184	SQ1	GPR161	GTTTGTTGAAAGTGTAAAGTATAT	0
Pool 4	A184	SQ1	FCRL1	TAGATAATGTGAAGTAATAAGTGA	0
Pool 4	A184	SQ1	ICA1	TAGATTAGTTGATAAGTGTGTAAT	0
Pool 4	A184	SQ1	SCIN	GTTTAGTGATTAAAGATAGATTAG	166
Pool 4	A184	SQ1	RASSF8	TATGTGTATGAAGATTATAGTTAG	3731
Pool 4	A184	SQ1	TMEM106B	AAATGTGTGTTTAGTAGTTGTAAA	4362
Pool 4	A184	SQ2	mCherry	AATGTAGAGATTGTAGTGAATATT	36
Pool 4	A184	SQ2	PTK2	AATTGAGAAAGAGATAAATGATAG	963
Pool 4	A184	SQ2	BUB1	GTTGAGAATTAGAATTTGATAAAG	73
Pool 4	A184	SQ2	CRISPLD1	AATGAAATAGTGTTAAATGAGTGT	393
Pool 4	A184	SQ2	CD46	TTTGTTAGAATGAGAAGATTTATG	53
Pool 4	A184	SQ2	OSGIN2	AAAGAATTAGTATGATAGATGAGA	231
Pool 4	A184	SQ2	NAPRT1	GTTATGATATAGTGAGTTGTTATT	367
Pool 4	A184	SQ2	TCEA2	GTATAGTGTGATTAGATTTGTAAA	6196
Pool 4	A184	SQ2	THRA	TAGTAGAATTGTTGTTAAAGAATG	11909
Pool 4	A184	SQ2	WIPI2	GATGAATATAGTAAGTATTGAGTA	1742
Pool 4	A184	SQ2	RPL30	ATTTGTATAAAGTGAAGAAGAGAA	149
Pool 4	A184	SQ2	GNAS	GAAAGTTTAAGTGATGTATATTGT	823
Pool 4	A184	SQ2	SYT11	TGAATTGAATAAGAATTTGTTGTG	0
Pool 4	A184	SQ2	SNAPIN	GTTATGAAAGAGTATGTGTTAAAT	160
Pool 4	A184	SQ2	GPR161	GTTTGTTGAAAGTGTAAAGTATAT	0
Pool 4	A184	SQ2	FCRL1	TAGATAATGTGAAGTAATAAGTGA	0
Pool 4	A184	SQ2	ICA1	TAGATTAGTTGATAAGTGTGTAAT	576
Pool 4	A184	SQ2	SCIN	GTTTAGTGATTAAAGATAGATTAG	64
Pool 4	A184	SQ2	RASSF8	TATGTGTATGAAGATTATAGTTAG	9023
Pool 4	A184	SQ2	TMEM106B	AAATGTGTGTTTAGTAGTTGTAAA	5037
Pool 4	A185	L_1	mCherry	AATGTAGAGATTGTAGTGAATATT	1
Pool 4	A185	L_1	PTK2	AATTGAGAAAGAGATAAATGATAG	2529
Pool 4	A185	L_1	BUB1	GTTGAGAATTAGAATTTGATAAAG	0
Pool 4	A185	L_1	CRISPLD1	AATGAAATAGTGTTAAATGAGTGT	0
Pool 4	A185	L_1	CD46	TTTGTTAGAATGAGAAGATTTATG	1
Pool 4	A185	L_1	OSGIN2	AAAGAATTAGTATGATAGATGAGA	1907
Pool 4	A185	L_1	NAPRT1	GTTATGATATAGTGAGTTGTTATT	0
Pool 4	A185	L_1	TCEA2	GTATAGTGTGATTAGATTTGTAAA	0
Pool 4	A185	L_1	THRA	TAGTAGAATTGTTGTTAAAGAATG	2
Pool 4	A185	L_1	WIPI2	GATGAATATAGTAAGTATTGAGTA	3
Pool 4	A185	L_1	RPL30	ATTTGTATAAAGTGAAGAAGAGAA	2
Pool 4	A185	L_1	GNAS	GAAAGTTTAAGTGATGTATATTGT	103
Pool 4	A185	L_1	SYT11	TGAATTGAATAAGAATTTGTTGTG	0
Pool 4	A185	L_1	SNAPIN	GTTATGAAAGAGTATGTGTTAAAT	0
Pool 4	A185	L_1	GPR161	GTTTGTTGAAAGTGTAAAGTATAT	0
Pool 4	A185	L_1	FCRL1	TAGATAATGTGAAGTAATAAGTGA	1
Pool 4	A185	L_1	ICA1	TAGATTAGTTGATAAGTGTGTAAT	2
Pool 4	A185	L_1	SCIN	GTTTAGTGATTAAAGATAGATTAG	1
Pool 4	A185	L_1	RASSF8	TATGTGTATGAAGATTATAGTTAG	3
Pool 4	A185	L_1	TMEM106B	AAATGTGTGTTTAGTAGTTGTAAA	14100
Pool 4	A185	L_2	mCherry	AATGTAGAGATTGTAGTGAATATT	0
Pool 4	A185	L_2	PTK2	AATTGAGAAAGAGATAAATGATAG	0
Pool 4	A185	L_2	BUB1	GTTGAGAATTAGAATTTGATAAAG	0
Pool 4	A185	L_2	CRISPLD1	AATGAAATAGTGTTAAATGAGTGT	0
Pool 4	A185	L_2	CD46	TTTGTTAGAATGAGAAGATTTATG	0
Pool 4	A185	L_2	OSGIN2	AAAGAATTAGTATGATAGATGAGA	4
Pool 4	A185	L_2	NAPRT1	GTTATGATATAGTGAGTTGTTATT	15
Pool 4	A185	L_2	TCEA2	GTATAGTGTGATTAGATTTGTAAA	0
Pool 4	A185	L_2	THRA	TAGTAGAATTGTTGTTAAAGAATG	0
Pool 4	A185	L_2	WIPI2	GATGAATATAGTAAGTATTGAGTA	0
Pool 4	A185	L_2	RPL30	ATTTGTATAAAGTGAAGAAGAGAA	0
Pool 4	A185	L_2	GNAS	GAAAGTTTAAGTGATGTATATTGT	0
Pool 4	A185	L_2	SYT11	TGAATTGAATAAGAATTTGTTGTG	0
Pool 4	A185	L_2	SNAPIN	GTTATGAAAGAGTATGTGTTAAAT	0
Pool 4	A185	L_2	GPR161	GTTTGTTGAAAGTGTAAAGTATAT	0
Pool 4	A185	L_2	FCRL1	TAGATAATGTGAAGTAATAAGTGA	0
Pool 4	A185	L_2	ICA1	TAGATTAGTTGATAAGTGTGTAAT	0
Pool 4	A185	L_2	SCIN	GTTTAGTGATTAAAGATAGATTAG	1890
Pool 4	A185	L_2	RASSF8	TATGTGTATGAAGATTATAGTTAG	0
Pool 4	A185	L_2	TMEM106B	AAATGTGTGTTTAGTAGTTGTAAA	75694
Pool 4	A185	SQ1	mCherry	AATGTAGAGATTGTAGTGAATATT	39
Pool 4	A185	SQ1	PTK2	AATTGAGAAAGAGATAAATGATAG	0
Pool 4	A185	SQ1	BUB1	GTTGAGAATTAGAATTTGATAAAG	95
Pool 4	A185	SQ1	CRISPLD1	AATGAAATAGTGTTAAATGAGTGT	0
Pool 4	A185	SQ1	CD46	TTTGTTAGAATGAGAAGATTTATG	13
Pool 4	A185	SQ1	OSGIN2	AAAGAATTAGTATGATAGATGAGA	3852
Pool 4	A185	SQ1	NAPRT1	GTTATGATATAGTGAGTTGTTATT	101
Pool 4	A185	SQ1	TCEA2	GTATAGTGTGATTAGATTTGTAAA	18
Pool 4	A185	SQ1	THRA	TAGTAGAATTGTTGTTAAAGAATG	56
Pool 4	A185	SQ1	WIPI2	GATGAATATAGTAAGTATTGAGTA	609
Pool 4	A185	SQ1	RPL30	ATTTGTATAAAGTGAAGAAGAGAA	73
Pool 4	A185	SQ1	GNAS	GAAAGTTTAAGTGATGTATATTGT	114
Pool 4	A185	SQ1	SYT11	TGAATTGAATAAGAATTTGTTGTG	0
Pool 4	A185	SQ1	SNAPIN	GTTATGAAAGAGTATGTGTTAAAT	464
Pool 4	A185	SQ1	GPR161	GTTTGTTGAAAGTGTAAAGTATAT	0
Pool 4	A185	SQ1	FCRL1	TAGATAATGTGAAGTAATAAGTGA	0
Pool 4	A185	SQ1	ICA1	TAGATTAGTTGATAAGTGTGTAAT	3314
Pool 4	A185	SQ1	SCIN	GTTTAGTGATTAAAGATAGATTAG	2549
Pool 4	A185	SQ1	RASSF8	TATGTGTATGAAGATTATAGTTAG	0
Pool 4	A185	SQ1	TMEM106B	AAATGTGTGTTTAGTAGTTGTAAA	62228
Pool 4	A185	SQ2	mCherry	AATGTAGAGATTGTAGTGAATATT	0
Pool 4	A185	SQ2	PTK2	AATTGAGAAAGAGATAAATGATAG	0
Pool 4	A185	SQ2	BUB1	GTTGAGAATTAGAATTTGATAAAG	0
Pool 4	A185	SQ2	CRISPLD1	AATGAAATAGTGTTAAATGAGTGT	420
Pool 4	A185	SQ2	CD46	TTTGTTAGAATGAGAAGATTTATG	4
Pool 4	A185	SQ2	OSGIN2	AAAGAATTAGTATGATAGATGAGA	55
Pool 4	A185	SQ2	NAPRT1	GTTATGATATAGTGAGTTGTTATT	119
Pool 4	A185	SQ2	TCEA2	GTATAGTGTGATTAGATTTGTAAA	0
Pool 4	A185	SQ2	THRA	TAGTAGAATTGTTGTTAAAGAATG	40
Pool 4	A185	SQ2	WIPI2	GATGAATATAGTAAGTATTGAGTA	0
Pool 4	A185	SQ2	RPL30	ATTTGTATAAAGTGAAGAAGAGAA	13
Pool 4	A185	SQ2	GNAS	GAAAGTTTAAGTGATGTATATTGT	2
Pool 4	A185	SQ2	SYT11	TGAATTGAATAAGAATTTGTTGTG	0
Pool 4	A185	SQ2	SNAPIN	GTTATGAAAGAGTATGTGTTAAAT	5
Pool 4	A185	SQ2	GPR161	GTTTGTTGAAAGTGTAAAGTATAT	0
Pool 4	A185	SQ2	FCRL1	TAGATAATGTGAAGTAATAAGTGA	0
Pool 4	A185	SQ2	ICA1	TAGATTAGTTGATAAGTGTGTAAT	107
Pool 4	A185	SQ2	SCIN	GTTTAGTGATTAAAGATAGATTAG	1
Pool 4	A185	SQ2	RASSF8	TATGTGTATGAAGATTATAGTTAG	2
Pool 4	A185	SQ2	TMEM106B	AAATGTGTGTTTAGTAGTTGTAAA	78453
Pool 5	N/A	IN1	MapK6	TATTATGAGAAAGTTGAATAGTAG	6718
Pool 5	N/A	IN1	CHRM3	ATGAAAGTTAGAGTTTATGATAAG	1999
Pool 5	N/A	IN1	mCherry	AATGTAGAGATTGTAGTGAATATT	3507
Pool 5	N/A	IN1	SYT11	TGAATTGAATAAGAATTTGTTGTG	2021
Pool 5	N/A	IN1	MEF2D	GTTAGAATGTATATAGAGTTAGAT	0
Pool 5	N/A	IN1	JRK	TTAAGAAGAATTGTATATGAGAGT	6118
Pool 5	N/A	IN1	TRAPPC6B	TTTAGAGTTTGATTAGTATGTTTG	18523
Pool 5	N/A	IN1	RALA	GATGTATAATGATGTGTGTAAATT	14867
Pool 5	N/A	IN1	ANKRD46	TAAAGAGTGATGTAAATAGAAGTT	12985
Pool 5	N/A	IN1	MAPK6$	TGTAGTGTTTAGAGTAAGTTATTA	10536
Pool 5	N/A	IN1	DTL	GTAATAAGTTGTGAAAGAAGATTA	2501
Pool 5	N/A	IN1	KLHL7	TTTATGTGTGATTGAGTGTTTAAT	9664
Pool 5	N/A	IN1	CCNE1	TATTTAGTTAGATAGATAGAGAGT	8996
Pool 5	N/A	IN1	RAD21	ATGTGTTTATGTGAAAGATTTGTA	4405
Pool 5	N/A	IN1	TCEA2	GAGAATGTTGAATAAGAAGTAATT	4762
Pool 5	N/A	IN1	MYC	AGTTATAAGTAAATGATGTTGATG	1771
Pool 5	N/A	IN1	LACTB2	TTGTATGTGAGTTTAGATTAATGA	41839
Pool 5	N/A	IN1	SEPP1	TAGTTAAAGTATAGTTGTTTGAGT	20098
Pool 5	N/A	IN1	SMAD4	AAATTTGTGTTGAGATTTGTATAG	2412
Pool 5	N/A	IN1	KRTCAP2	TTTGATTTATGTGTTATGTTGAGT	4727
Pool 5	N/A	IN2	MapK6	TATTATGAGAAAGTTGAATAGTAG	11091
Pool 5	N/A	IN2	CHRM3	ATGAAAGTTAGAGTTTATGATAAG	2017
Pool 5	N/A	IN2	mCherry	AATGTAGAGATTGTAGTGAATATT	4817
Pool 5	N/A	IN2	SYT11	TGAATTGAATAAGAATTTGTTGTG	2290
Pool 5	N/A	IN2	MEF2D	GTTAGAATGTATATAGAGTTAGAT	13
Pool 5	N/A	IN2	JRK	TTAAGAAGAATTGTATATGAGAGT	4987
Pool 5	N/A	IN2	TRAPPC6B	TTTAGAGTTTGATTAGTATGTTTG	21384
Pool 5	N/A	IN2	RALA	GATGTATAATGATGTGTGTAAATT	18820
Pool 5	N/A	IN2	ANKRD46	TAAAGAGTGATGTAAATAGAAGTT	14244
Pool 5	N/A	IN2	MAPK6$	TGTAGTGTTTAGAGTAAGTTATTA	12474
Pool 5	N/A	IN2	DTL	GTAATAAGTTGTGAAAGAAGATTA	3784
Pool 5	N/A	IN2	KLHL7	TTTATGTGTGATTGAGTGTTTAAT	8884
Pool 5	N/A	IN2	CCNE1	TATTTAGTTAGATAGATAGAGAGT	10425
Pool 5	N/A	IN2	RAD21	ATGTGTTTATGTGAAAGATTTGTA	6710
Pool 5	N/A	IN2	TCEA2	GAGAATGTTGAATAAGAAGTAATT	3667
Pool 5	N/A	IN2	MYC	AGTTATAAGTAAATGATGTTGATG	1357
Pool 5	N/A	IN2	LACTB2	TTGTATGTGAGTTTAGATTAATGA	39199
Pool 5	N/A	IN2	SEPP1	TAGTTAAAGTATAGTTGTTTGAGT	19868
Pool 5	N/A	IN2	SMAD4	AAATTTGTGTTGAGATTTGTATAG	1557
Pool 5	N/A	IN2	KRTCAP2	TTTGATTTATGTGTTATGTTGAGT	5657
Pool 5	N/A	IN3	MapK6	TATTATGAGAAAGTTGAATAGTAG	9196
Pool 5	N/A	IN3	CHRM3	ATGAAAGTTAGAGTTTATGATAAG	1031
Pool 5	N/A	IN3	mCherry	AATGTAGAGATTGTAGTGAATATT	4111
Pool 5	N/A	IN3	SYT11	TGAATTGAATAAGAATTTGTTGTG	1897
Pool 5	N/A	IN3	MEF2D	GTTAGAATGTATATAGAGTTAGAT	0
Pool 5	N/A	IN3	JRK	TTAAGAAGAATTGTATATGAGAGT	5002
Pool 5	N/A	IN3	TRAPPC6B	TTTAGAGTTTGATTAGTATGTTTG	21976
Pool 5	N/A	IN3	RALA	GATGTATAATGATGTGTGTAAATT	19164
Pool 5	N/A	IN3	ANKRD46	TAAAGAGTGATGTAAATAGAAGTT	13925
Pool 5	N/A	IN3	MAPK6$	TGTAGTGTTTAGAGTAAGTTATTA	13370
Pool 5	N/A	IN3	DTL	GTAATAAGTTGTGAAAGAAGATTA	4574
Pool 5	N/A	IN3	KLHL7	TTTATGTGTGATTGAGTGTTTAAT	11438
Pool 5	N/A	IN3	CCNE1	TATTTAGTTAGATAGATAGAGAGT	9122
Pool 5	N/A	IN3	RAD21	ATGTGTTTATGTGAAAGATTTGTA	7172
Pool 5	N/A	IN3	TCEA2	GAGAATGTTGAATAAGAAGTAATT	4258
Pool 5	N/A	IN3	MYC	AGTTATAAGTAAATGATGTTGATG	2455
Pool 5	N/A	IN3	LACTB2	TTGTATGTGAGTTTAGATTAATGA	38217
Pool 5	N/A	IN3	SEPP1	TAGTTAAAGTATAGTTGTTTGAGT	26374
Pool 5	N/A	IN3	SMAD4	AAATTTGTGTTGAGATTTGTATAG	1657
Pool 5	N/A	IN3	KRTCAP2	TTTGATTTATGTGTTATGTTGAGT	6669
Pool 5	A356	L_1	MapK6	TATTATGAGAAAGTTGAATAGTAG	783
Pool 5	A356	L_1	CHRM3	ATGAAAGTTAGAGTTTATGATAAG	384
Pool 5	A356	L_1	mCherry	AATGTAGAGATTGTAGTGAATATT	136
Pool 5	A356	L_1	SYT11	TGAATTGAATAAGAATTTGTTGTG	0
Pool 5	A356	L_1	MEF2D	GTTAGAATGTATATAGAGTTAGAT	561
Pool 5	A356	L_1	JRK	TTAAGAAGAATTGTATATGAGAGT	0
Pool 5	A356	L_1	TRAPPC6B	TTTAGAGTTTGATTAGTATGTTTG	0
Pool 5	A356	L_1	RALA	GATGTATAATGATGTGTGTAAATT	5547
Pool 5	A356	L_1	ANKRD46	TAAAGAGTGATGTAAATAGAAGTT	0
Pool 5	A356	L_1	MAPK6$	TGTAGTGTTTAGAGTAAGTTATTA	96
Pool 5	A356	L_1	DTL	GTAATAAGTTGTGAAAGAAGATTA	0
Pool 5	A356	L_1	KLHL7	TTTATGTGTGATTGAGTGTTTAAT	630
Pool 5	A356	L_1	CCNE1	TATTTAGTTAGATAGATAGAGAGT	3510
Pool 5	A356	L_1	RAD21	ATGTGTTTATGTGAAAGATTTGTA	466
Pool 5	A356	L_1	TCEA2	GAGAATGTTGAATAAGAAGTAATT	254
Pool 5	A356	L_1	MYC	AGTTATAAGTAAATGATGTTGATG	3370
Pool 5	A356	L_1	LACTB2	TTGTATGTGAGTTTAGATTAATGA	1336
Pool 5	A356	L_1	SEPP1	TAGTTAAAGTATAGTTGTTTGAGT	0
Pool 5	A356	L_1	SMAD4	AAATTTGTGTTGAGATTTGTATAG	822
Pool 5	A356	L_1	KRTCAP2	TTTGATTTATGTGTTATGTTGAGT	216
Pool 5	A356	L_2	MapK6	TATTATGAGAAAGTTGAATAGTAG	345
Pool 5	A356	L_2	CHRM3	ATGAAAGTTAGAGTTTATGATAAG	90
Pool 5	A356	L_2	mCherry	AATGTAGAGATTGTAGTGAATATT	0
Pool 5	A356	L_2	SYT11	TGAATTGAATAAGAATTTGTTGTG	0
Pool 5	A356	L_2	MEF2D	GTTAGAATGTATATAGAGTTAGAT	31
Pool 5	A356	L_2	JRK	TTAAGAAGAATTGTATATGAGAGT	0
Pool 5	A356	L_2	TRAPPC6B	TTTAGAGTTTGATTAGTATGTTTG	0
Pool 5	A356	L_2	RALA	GATGTATAATGATGTGTGTAAATT	10544
Pool 5	A356	L_2	ANKRD46	TAAAGAGTGATGTAAATAGAAGTT	0
Pool 5	A356	L_2	MAPK6$	TGTAGTGTTTAGAGTAAGTTATTA	0
Pool 5	A356	L_2	DTL	GTAATAAGTTGTGAAAGAAGATTA	0
Pool 5	A356	L_2	KLHL7	TTTATGTGTGATTGAGTGTTTAAT	11
Pool 5	A356	L_2	CCNE1	TATTTAGTTAGATAGATAGAGAGT	94
Pool 5	A356	L_2	RAD21	ATGTGTTTATGTGAAAGATTTGTA	0
Pool 5	A356	L_2	TCEA2	GAGAATGTTGAATAAGAAGTAATT	0
Pool 5	A356	L_2	MYC	AGTTATAAGTAAATGATGTTGATG	2108
Pool 5	A356	L_2	LACTB2	TTGTATGTGAGTTTAGATTAATGA	1025
Pool 5	A356	L_2	SEPP1	TAGTTAAAGTATAGTTGTTTGAGT	0
Pool 5	A356	L_2	SMAD4	AAATTTGTGTTGAGATTTGTATAG	264
Pool 5	A356	L_2	KRTCAP2	TTTGATTTATGTGTTATGTTGAGT	37
Pool 5	A356	SQ1	MapK6	TATTATGAGAAAGTTGAATAGTAG	16
Pool 5	A356	SQ1	CHRM3	ATGAAAGTTAGAGTTTATGATAAG	0
Pool 5	A356	SQ1	mCherry	AATGTAGAGATTGTAGTGAATATT	3
Pool 5	A356	SQ1	SYT11	TGAATTGAATAAGAATTTGTTGTG	13
Pool 5	A356	SQ1	MEF2D	GTTAGAATGTATATAGAGTTAGAT	0
Pool 5	A356	SQ1	JRK	TTAAGAAGAATTGTATATGAGAGT	0
Pool 5	A356	SQ1	TRAPPC6B	TTTAGAGTTTGATTAGTATGTTTG	0
Pool 5	A356	SQ1	RALA	GATGTATAATGATGTGTGTAAATT	27518
Pool 5	A356	SQ1	ANKRD46	TAAAGAGTGATGTAAATAGAAGTT	2
Pool 5	A356	SQ1	MAPK6$	TGTAGTGTTTAGAGTAAGTTATTA	293
Pool 5	A356	SQ1	DTL	GTAATAAGTTGTGAAAGAAGATTA	0
Pool 5	A356	SQ1	KLHL7	TTTATGTGTGATTGAGTGTTTAAT	2
Pool 5	A356	SQ1	CCNE1	TATTTAGTTAGATAGATAGAGAGT	730
Pool 5	A356	SQ1	RAD21	ATGTGTTTATGTGAAAGATTTGTA	0
Pool 5	A356	SQ1	TCEA2	GAGAATGTTGAATAAGAAGTAATT	0
Pool 5	A356	SQ1	MYC	AGTTATAAGTAAATGATGTTGATG	275
Pool 5	A356	SQ1	LACTB2	TTGTATGTGAGTTTAGATTAATGA	1575
Pool 5	A356	SQ1	SEPP1	TAGTTAAAGTATAGTTGTTTGAGT	1
Pool 5	A356	SQ1	SMAD4	AAATTTGTGTTGAGATTTGTATAG	0
Pool 5	A356	SQ1	KRTCAP2	TTTGATTTATGTGTTATGTTGAGT	9744
Pool 5	A356	SQ2	MapK6	TATTATGAGAAAGTTGAATAGTAG	33
Pool 5	A356	SQ2	CHRM3	ATGAAAGTTAGAGTTTATGATAAG	11
Pool 5	A356	SQ2	mCherry	AATGTAGAGATTGTAGTGAATATT	34
Pool 5	A356	SQ2	SYT11	TGAATTGAATAAGAATTTGTTGTG	713
Pool 5	A356	SQ2	MEF2D	GTTAGAATGTATATAGAGTTAGAT	8
Pool 5	A356	SQ2	JRK	TTAAGAAGAATTGTATATGAGAGT	1152
Pool 5	A356	SQ2	TRAPPC6B	TTTAGAGTTTGATTAGTATGTTTG	9499
Pool 5	A356	SQ2	RALA	GATGTATAATGATGTGTGTAAATT	8838
Pool 5	A356	SQ2	ANKRD46	TAAAGAGTGATGTAAATAGAAGTT	9548
Pool 5	A356	SQ2	MAPK6$	TGTAGTGTTTAGAGTAAGTTATTA	2523
Pool 5	A356	SQ2	DTL	GTAATAAGTTGTGAAAGAAGATTA	99
Pool 5	A356	SQ2	KLHL7	TTTATGTGTGATTGAGTGTTTAAT	117
Pool 5	A356	SQ2	CCNE1	TATTTAGTTAGATAGATAGAGAGT	27463
Pool 5	A356	SQ2	RAD21	ATGTGTTTATGTGAAAGATTTGTA	30
Pool 5	A356	SQ2	TCEA2	GAGAATGTTGAATAAGAAGTAATT	17
Pool 5	A356	SQ2	MYC	AGTTATAAGTAAATGATGTTGATG	39
Pool 5	A356	SQ2	LACTB2	TTGTATGTGAGTTTAGATTAATGA	2741
Pool 5	A356	SQ2	SEPP1	TAGTTAAAGTATAGTTGTTTGAGT	201
Pool 5	A356	SQ2	SMAD4	AAATTTGTGTTGAGATTTGTATAG	12
Pool 5	A356	SQ2	KRTCAP2	TTTGATTTATGTGTTATGTTGAGT	27662
Pool 5	A382	L_1	MapK6	TATTATGAGAAAGTTGAATAGTAG	330
Pool 5	A382	L_1	CHRM3	ATGAAAGTTAGAGTTTATGATAAG	332
Pool 5	A382	L_1	mCherry	AATGTAGAGATTGTAGTGAATATT	1
Pool 5	A382	L_1	SYT11	TGAATTGAATAAGAATTTGTTGTG	80
Pool 5	A382	L_1	MEF2D	GTTAGAATGTATATAGAGTTAGAT	196
Pool 5	A382	L_1	JRK	TTAAGAAGAATTGTATATGAGAGT	0
Pool 5	A382	L_1	TRAPPC6B	TTTAGAGTTTGATTAGTATGTTTG	113
Pool 5	A382	L_1	RALA	GATGTATAATGATGTGTGTAAATT	68
Pool 5	A382	L_1	ANKRD46	TAAAGAGTGATGTAAATAGAAGTT	0
Pool 5	A382	L_1	MAPK6$	TGTAGTGTTTAGAGTAAGTTATTA	0
Pool 5	A382	L_1	DTL	GTAATAAGTTGTGAAAGAAGATTA	0
Pool 5	A382	L_1	KLHL7	TTTATGTGTGATTGAGTGTTTAAT	19
Pool 5	A382	L_1	CCNE1	TATTTAGTTAGATAGATAGAGAGT	85
Pool 5	A382	L_1	RAD21	ATGTGTTTATGTGAAAGATTTGTA	0
Pool 5	A382	L_1	TCEA2	GAGAATGTTGAATAAGAAGTAATT	150
Pool 5	A382	L_1	MYC	AGTTATAAGTAAATGATGTTGATG	4905
Pool 5	A382	L_1	LACTB2	TTGTATGTGAGTTTAGATTAATGA	2427
Pool 5	A382	L_1	SEPP1	TAGTTAAAGTATAGTTGTTTGAGT	0
Pool 5	A382	L_1	SMAD4	AAATTTGTGTTGAGATTTGTATAG	91
Pool 5	A382	L_1	KRTCAP2	TTTGATTTATGTGTTATGTTGAGT	2
Pool 5	A382	L_2	MapK6	TATTATGAGAAAGTTGAATAGTAG	791
Pool 5	A382	L_2	CHRM3	ATGAAAGTTAGAGTTTATGATAAG	11090
Pool 5	A382	L_2	mCherry	AATGTAGAGATTGTAGTGAATATT	4
Pool 5	A382	L_2	SYT11	TGAATTGAATAAGAATTTGTTGTG	1253
Pool 5	A382	L_2	MEF2D	GTTAGAATGTATATAGAGTTAGAT	211
Pool 5	A382	L_2	JRK	TTAAGAAGAATTGTATATGAGAGT	0
Pool 5	A382	L_2	TRAPPC6B	TTTAGAGTTTGATTAGTATGTTTG	2
Pool 5	A382	L_2	RALA	GATGTATAATGATGTGTGTAAATT	89
Pool 5	A382	L_2	ANKRD46	TAAAGAGTGATGTAAATAGAAGTT	0
Pool 5	A382	L_2	MAPK6$	TGTAGTGTTTAGAGTAAGTTATTA	0
Pool 5	A382	L_2	DTL	GTAATAAGTTGTGAAAGAAGATTA	0
Pool 5	A382	L_2	KLHL7	TTTATGTGTGATTGAGTGTTTAAT	77
Pool 5	A382	L_2	CCNE1	TATTTAGTTAGATAGATAGAGAGT	2856
Pool 5	A382	L_2	RAD21	ATGTGTTTATGTGAAAGATTTGTA	55
Pool 5	A382	L_2	TCEA2	GAGAATGTTGAATAAGAAGTAATT	169
Pool 5	A382	L_2	MYC	AGTTATAAGTAAATGATGTTGATG	8887
Pool 5	A382	L_2	LACTB2	TTGTATGTGAGTTTAGATTAATGA	5805
Pool 5	A382	L_2	SEPP1	TAGTTAAAGTATAGTTGTTTGAGT	96
Pool 5	A382	L_2	SMAD4	AAATTTGTGTTGAGATTTGTATAG	424
Pool 5	A382	L_2	KRTCAP2	TTTGATTTATGTGTTATGTTGAGT	16
Pool 5	A382	SQ1	MapK6	TATTATGAGAAAGTTGAATAGTAG	1209
Pool 5	A382	SQ1	CHRM3	ATGAAAGTTAGAGTTTATGATAAG	14
Pool 5	A382	SQ1	mCherry	AATGTAGAGATTGTAGTGAATATT	28
Pool 5	A382	SQ1	SYT11	TGAATTGAATAAGAATTTGTTGTG	126
Pool 5	A382	SQ1	MEF2D	GTTAGAATGTATATAGAGTTAGAT	0
Pool 5	A382	SQ1	JRK	TTAAGAAGAATTGTATATGAGAGT	54
Pool 5	A382	SQ1	TRAPPC6B	TTTAGAGTTTGATTAGTATGTTTG	5171
Pool 5	A382	SQ1	RALA	GATGTATAATGATGTGTGTAAATT	3603
Pool 5	A382	SQ1	ANKRD46	TAAAGAGTGATGTAAATAGAAGTT	194
Pool 5	A382	SQ1	MAPK6$	TGTAGTGTTTAGAGTAAGTTATTA	149
Pool 5	A382	SQ1	DTL	GTAATAAGTTGTGAAAGAAGATTA	3835
Pool 5	A382	SQ1	KLHL7	TTTATGTGTGATTGAGTGTTTAAT	7
Pool 5	A382	SQ1	CCNE1	TATTTAGTTAGATAGATAGAGAGT	421
Pool 5	A382	SQ1	RAD21	ATGTGTTTATGTGAAAGATTTGTA	23
Pool 5	A382	SQ1	TCEA2	GAGAATGTTGAATAAGAAGTAATT	0
Pool 5	A382	SQ1	MYC	AGTTATAAGTAAATGATGTTGATG	0
Pool 5	A382	SQ1	LACTB2	TTGTATGTGAGTTTAGATTAATGA	164
Pool 5	A382	SQ1	SEPP1	TAGTTAAAGTATAGTTGTTTGAGT	97
Pool 5	A382	SQ1	SMAD4	AAATTTGTGTTGAGATTTGTATAG	0
Pool 5	A382	SQ1	KRTCAP2	TTTGATTTATGTGTTATGTTGAGT	33756
Pool 5	A382	SQ2	MapK6	TATTATGAGAAAGTTGAATAGTAG	187
Pool 5	A382	SQ2	CHRM3	ATGAAAGTTAGAGTTTATGATAAG	27
Pool 5	A382	SQ2	mCherry	AATGTAGAGATTGTAGTGAATATT	1173
Pool 5	A382	SQ2	SYT11	TGAATTGAATAAGAATTTGTTGTG	1443
Pool 5	A382	SQ2	MEF2D	GTTAGAATGTATATAGAGTTAGAT	0
Pool 5	A382	SQ2	JRK	TTAAGAAGAATTGTATATGAGAGT	86
Pool 5	A382	SQ2	TRAPPC6B	TTTAGAGTTTGATTAGTATGTTTG	1600
Pool 5	A382	SQ2	RALA	GATGTATAATGATGTGTGTAAATT	2962
Pool 5	A382	SQ2	ANKRD46	TAAAGAGTGATGTAAATAGAAGTT	253
Pool 5	A382	SQ2	MAPK6$	TGTAGTGTTTAGAGTAAGTTATTA	2054
Pool 5	A382	SQ2	DTL	GTAATAAGTTGTGAAAGAAGATTA	139
Pool 5	A382	SQ2	KLHL7	TTTATGTGTGATTGAGTGTTTAAT	2496
Pool 5	A382	SQ2	CCNE1	TATTTAGTTAGATAGATAGAGAGT	358
Pool 5	A382	SQ2	RAD21	ATGTGTTTATGTGAAAGATTTGTA	41
Pool 5	A382	SQ2	TCEA2	GAGAATGTTGAATAAGAAGTAATT	9
Pool 5	A382	SQ2	MYC	AGTTATAAGTAAATGATGTTGATG	29
Pool 5	A382	SQ2	LACTB2	TTGTATGTGAGTTTAGATTAATGA	3431
Pool 5	A382	SQ2	SEPP1	TAGTTAAAGTATAGTTGTTTGAGT	416
Pool 5	A382	SQ2	SMAD4	AAATTTGTGTTGAGATTTGTATAG	9
Pool 5	A382	SQ2	KRTCAP2	TTTGATTTATGTGTTATGTTGAGT	14612
Pool 5	A428	L_1	MapK6	TATTATGAGAAAGTTGAATAGTAG	485
Pool 5	A428	L_1	CHRM3	ATGAAAGTTAGAGTTTATGATAAG	1445
Pool 5	A428	L_1	mCherry	AATGTAGAGATTGTAGTGAATATT	1
Pool 5	A428	L_1	SYT11	TGAATTGAATAAGAATTTGTTGTG	283
Pool 5	A428	L_1	MEF2D	GTTAGAATGTATATAGAGTTAGAT	442
Pool 5	A428	L_1	JRK	TTAAGAAGAATTGTATATGAGAGT	0
Pool 5	A428	L_1	TRAPPC6B	TTTAGAGTTTGATTAGTATGTTTG	0
Pool 5	A428	L_1	RALA	GATGTATAATGATGTGTGTAAATT	246
Pool 5	A428	L_1	ANKRD46	TAAAGAGTGATGTAAATAGAAGTT	0
Pool 5	A428	L_1	MAPK6$	TGTAGTGTTTAGAGTAAGTTATTA	0
Pool 5	A428	L_1	DTL	GTAATAAGTTGTGAAAGAAGATTA	1
Pool 5	A428	L_1	KLHL7	TTTATGTGTGATTGAGTGTTTAAT	0
Pool 5	A428	L_1	CCNE1	TATTTAGTTAGATAGATAGAGAGT	590
Pool 5	A428	L_1	RAD21	ATGTGTTTATGTGAAAGATTTGTA	0
Pool 5	A428	L_1	TCEA2	GAGAATGTTGAATAAGAAGTAATT	524
Pool 5	A428	L_1	MYC	AGTTATAAGTAAATGATGTTGATG	3617
Pool 5	A428	L_1	LACTB2	TTGTATGTGAGTTTAGATTAATGA	763
Pool 5	A428	L_1	SEPP1	TAGTTAAAGTATAGTTGTTTGAGT	445
Pool 5	A428	L_1	SMAD4	AAATTTGTGTTGAGATTTGTATAG	769
Pool 5	A428	L_1	KRTCAP2	TTTGATTTATGTGTTATGTTGAGT	236
Pool 5	A428	L_2	MapK6	TATTATGAGAAAGTTGAATAGTAG	551
Pool 5	A428	L_2	CHRM3	ATGAAAGTTAGAGTTTATGATAAG	407
Pool 5	A428	L_2	mCherry	AATGTAGAGATTGTAGTGAATATT	69
Pool 5	A428	L_2	SYT11	TGAATTGAATAAGAATTTGTTGTG	3
Pool 5	A428	L_2	MEF2D	GTTAGAATGTATATAGAGTTAGAT	39
Pool 5	A428	L_2	JRK	TTAAGAAGAATTGTATATGAGAGT	7
Pool 5	A428	L_2	TRAPPC6B	TTTAGAGTTTGATTAGTATGTTTG	131
Pool 5	A428	L_2	RALA	GATGTATAATGATGTGTGTAAATT	61
Pool 5	A428	L_2	ANKRD46	TAAAGAGTGATGTAAATAGAAGTT	0
Pool 5	A428	L_2	MAPK6$	TGTAGTGTTTAGAGTAAGTTATTA	0
Pool 5	A428	L_2	DTL	GTAATAAGTTGTGAAAGAAGATTA	0
Pool 5	A428	L_2	KLHL7	TTTATGTGTGATTGAGTGTTTAAT	9
Pool 5	A428	L_2	CCNE1	TATTTAGTTAGATAGATAGAGAGT	1290
Pool 5	A428	L_2	RAD21	ATGTGTTTATGTGAAAGATTTGTA	68
Pool 5	A428	L_2	TCEA2	GAGAATGTTGAATAAGAAGTAATT	0
Pool 5	A428	L_2	MYC	AGTTATAAGTAAATGATGTTGATG	4000
Pool 5	A428	L_2	LACTB2	TTGTATGTGAGTTTAGATTAATGA	811
Pool 5	A428	L_2	SEPP1	TAGTTAAAGTATAGTTGTTTGAGT	167
Pool 5	A428	L_2	SMAD4	AAATTTGTGTTGAGATTTGTATAG	78
Pool 5	A428	L_2	KRTCAP2	TTTGATTTATGTGTTATGTTGAGT	4
Pool 5	A428	SQ1	MapK6	TATTATGAGAAAGTTGAATAGTAG	0
Pool 5	A428	SQ1	CHRM3	ATGAAAGTTAGAGTTTATGATAAG	191
Pool 5	A428	SQ1	mCherry	AATGTAGAGATTGTAGTGAATATT	1
Pool 5	A428	SQ1	SYT11	TGAATTGAATAAGAATTTGTTGTG	4716
Pool 5	A428	SQ1	MEF2D	GTTAGAATGTATATAGAGTTAGAT	17
Pool 5	A428	SQ1	JRK	TTAAGAAGAATTGTATATGAGAGT	0
Pool 5	A428	SQ1	TRAPPC6B	TTTAGAGTTTGATTAGTATGTTTG	0
Pool 5	A428	SQ1	RALA	GATGTATAATGATGTGTGTAAATT	0
Pool 5	A428	SQ1	ANKRD46	TAAAGAGTGATGTAAATAGAAGTT	0
Pool 5	A428	SQ1	MAPK6$	TGTAGTGTTTAGAGTAAGTTATTA	0
Pool 5	A428	SQ1	DTL	GTAATAAGTTGTGAAAGAAGATTA	0
Pool 5	A428	SQ1	KLHL7	TTTATGTGTGATTGAGTGTTTAAT	0
Pool 5	A428	SQ1	CCNE1	TATTTAGTTAGATAGATAGAGAGT	317
Pool 5	A428	SQ1	RAD21	ATGTGTTTATGTGAAAGATTTGTA	0
Pool 5	A428	SQ1	TCEA2	GAGAATGTTGAATAAGAAGTAATT	0
Pool 5	A428	SQ1	MYC	AGTTATAAGTAAATGATGTTGATG	228
Pool 5	A428	SQ1	LACTB2	TTGTATGTGAGTTTAGATTAATGA	0
Pool 5	A428	SQ1	SEPP1	TAGTTAAAGTATAGTTGTTTGAGT	0
Pool 5	A428	SQ1	SMAD4	AAATTTGTGTTGAGATTTGTATAG	0
Pool 5	A428	SQ1	KRTCAP2	TTTGATTTATGTGTTATGTTGAGT	0
Pool 5	A428	SQ2	MapK6	TATTATGAGAAAGTTGAATAGTAG	229
Pool 5	A428	SQ2	CHRM3	ATGAAAGTTAGAGTTTATGATAAG	66
Pool 5	A428	SQ2	mCherry	AATGTAGAGATTGTAGTGAATATT	1
Pool 5	A428	SQ2	SYT11	TGAATTGAATAAGAATTTGTTGTG	2694
Pool 5	A428	SQ2	MEF2D	GTTAGAATGTATATAGAGTTAGAT	23
Pool 5	A428	SQ2	JRK	TTAAGAAGAATTGTATATGAGAGT	0
Pool 5	A428	SQ2	TRAPPC6B	TTTAGAGTTTGATTAGTATGTTTG	33
Pool 5	A428	SQ2	RALA	GATGTATAATGATGTGTGTAAATT	0
Pool 5	A428	SQ2	ANKRD46	TAAAGAGTGATGTAAATAGAAGTT	0
Pool 5	A428	SQ2	MAPK6$	TGTAGTGTTTAGAGTAAGTTATTA	0
Pool 5	A428	SQ2	DTL	GTAATAAGTTGTGAAAGAAGATTA	0
Pool 5	A428	SQ2	KLHL7	TTTATGTGTGATTGAGTGTTTAAT	0
Pool 5	A428	SQ2	CCNE1	TATTTAGTTAGATAGATAGAGAGT	646
Pool 5	A428	SQ2	RAD21	ATGTGTTTATGTGAAAGATTTGTA	0
Pool 5	A428	SQ2	TCEA2	GAGAATGTTGAATAAGAAGTAATT	95
Pool 5	A428	SQ2	MYC	AGTTATAAGTAAATGATGTTGATG	132
Pool 5	A428	SQ2	LACTB2	TTGTATGTGAGTTTAGATTAATGA	0
Pool 5	A428	SQ2	SEPP1	TAGTTAAAGTATAGTTGTTTGAGT	0
Pool 5	A428	SQ2	SMAD4	AAATTTGTGTTGAGATTTGTATAG	106
Pool 5	A428	SQ2	KRTCAP2	TTTGATTTATGTGTTATGTTGAGT	0
Pool 6	N/A	IN1	CA13	AATAGATAAGATTGATTGTGTTTG	2501
Pool 6	N/A	IN1	ANKRD46	TGTTAAATGTATGTAGTAATTGAG	556
Pool 6	N/A	IN1	STK3	GAATGTTTGTAAATGTATAGATAG	7730
Pool 6	N/A	IN1	ZNF281	AAATTGTGAAAGATTGTTTGTGTA	54
Pool 6	N/A	IN1	MEF2D	TGTAAGTGAAATAGTGAGTTATTT	491
Pool 6	N/A	IN1	RNF115	AGTGAGATTATGAGTATTGATTTA	89
Pool 6	N/A	IN1	PTK2	GTGTAAATGTTTGAGATGTATATT	295
Pool 6	N/A	IN1	ATP1A2	GTAGTAGTAATTTGAATGTTTGAA	0
Pool 6	N/A	IN1	CBLB	TTGTGAATGATTAATGAATAGAAG	5586
Pool 6	N/A	IN1	DAB2	GTGTGTTATTTGTTTGTAAAGTAT	345
Pool 6	N/A	IN1	CABLES1	AAATTAGTTGAAAGTATGAGAAAG	4059
Pool 6	N/A	IN1	S100A1	TAGTGTAGATATTTGATAGTTATG	3596
Pool 6	N/A	IN1	FMOD	AATAATGTTGTGAAATAGATGTGA	1748
Pool 6	N/A	IN1	FCGR2B	AAGATGATAGTTAAGTGTAAGTTA	954
Pool 6	N/A	IN1	KRTCAP2	GATAGATTTAGAATGAATTAAGTG	1383
Pool 6	N/A	IN1	ANLN	TTTAAGTGAGTTATAGAAGTAGTA	3326
Pool 6	N/A	IN1	ZBTB32	AAGTGTTTAATGTAAGAGAATGAA	17341
Pool 6	N/A	IN1	SETB1	TATTAGAGTTTGAGAATAAGTAGT	509
Pool 6	N/A	IN1	IMPAD1	AATAAGAGAATTGATATGAAGATG	0
Pool 6	N/A	IN1	mCherry	AATGTAGAGATTGTAGTGAATATT	4752
Pool 6	N/A	IN2	CA13	AATAGATAAGATTGATTGTGTTTG	3046
Pool 6	N/A	IN2	ANKRD46	TGTTAAATGTATGTAGTAATTGAG	345
Pool 6	N/A	IN2	STK3	GAATGTTTGTAAATGTATAGATAG	10704
Pool 6	N/A	IN2	ZNF281	AAATTGTGAAAGATTGTTTGTGTA	413
Pool 6	N/A	IN2	MEF2D	TGTAAGTGAAATAGTGAGTTATTT	781
Pool 6	N/A	IN2	RNF115	AGTGAGATTATGAGTATTGATTTA	144
Pool 6	N/A	IN2	PTK2	GTGTAAATGTTTGAGATGTATATT	593
Pool 6	N/A	IN2	ATP1A2	GTAGTAGTAATTTGAATGTTTGAA	0
Pool 6	N/A	IN2	CBLB	TTGTGAATGATTAATGAATAGAAG	9305
Pool 6	N/A	IN2	DAB2	GTGTGTTATTTGTTTGTAAAGTAT	499
Pool 6	N/A	IN2	CABLES1	AAATTAGTTGAAAGTATGAGAAAG	3874
Pool 6	N/A	IN2	S100A1	TAGTGTAGATATTTGATAGTTATG	6258
Pool 6	N/A	IN2	FMOD	AATAATGTTGTGAAATAGATGTGA	2140
Pool 6	N/A	IN2	FCGR2B	AAGATGATAGTTAAGTGTAAGTTA	2801
Pool 6	N/A	IN2	KRTCAP2	GATAGATTTAGAATGAATTAAGTG	2356
Pool 6	N/A	IN2	ANLN	TTTAAGTGAGTTATAGAAGTAGTA	3513
Pool 6	N/A	IN2	ZBTB32	AAGTGTTTAATGTAAGAGAATGAA	23819
Pool 6	N/A	IN2	SETB1	TATTAGAGTTTGAGAATAAGTAGT	493
Pool 6	N/A	IN2	IMPAD1	AATAAGAGAATTGATATGAAGATG	2
Pool 6	N/A	IN2	mCherry	AATGTAGAGATTGTAGTGAATATT	7047
Pool 6	N/A	IN3	CA13	AATAGATAAGATTGATTGTGTTTG	1235
Pool 6	N/A	IN3	ANKRD46	TGTTAAATGTATGTAGTAATTGAG	161
Pool 6	N/A	IN3	STK3	GAATGTTTGTAAATGTATAGATAG	5833
Pool 6	N/A	IN3	ZNF281	AAATTGTGAAAGATTGTTTGTGTA	300
Pool 6	N/A	IN3	MEF2D	TGTAAGTGAAATAGTGAGTTATTT	664
Pool 6	N/A	IN3	RNF115	AGTGAGATTATGAGTATTGATTTA	69
Pool 6	N/A	IN3	PTK2	GTGTAAATGTTTGAGATGTATATT	422
Pool 6	N/A	IN3	ATP1A2	GTAGTAGTAATTTGAATGTTTGAA	0
Pool 6	N/A	IN3	CBLB	TTGTGAATGATTAATGAATAGAAG	4766
Pool 6	N/A	IN3	DAB2	GTGTGTTATTTGTTTGTAAAGTAT	316
Pool 6	N/A	IN3	CABLES1	AAATTAGTTGAAAGTATGAGAAAG	2668
Pool 6	N/A	IN3	S100A1	TAGTGTAGATATTTGATAGTTATG	2035
Pool 6	N/A	IN3	FMOD	AATAATGTTGTGAAATAGATGTGA	1303
Pool 6	N/A	IN3	FCGR2B	AAGATGATAGTTAAGTGTAAGTTA	776
Pool 6	N/A	IN3	KRTCAP2	GATAGATTTAGAATGAATTAAGTG	1101
Pool 6	N/A	IN3	ANLN	TTTAAGTGAGTTATAGAAGTAGTA	2554
Pool 6	N/A	IN3	ZBTB32	AAGTGTTTAATGTAAGAGAATGAA	14824
Pool 6	N/A	IN3	SETB1	TATTAGAGTTTGAGAATAAGTAGT	402
Pool 6	N/A	IN3	IMPAD1	AATAAGAGAATTGATATGAAGATG	0
Pool 6	N/A	IN3	mCherry	AATGTAGAGATTGTAGTGAATATT	7290
Pool 6	A435	L_1	CA13	AATAGATAAGATTGATTGTGTTTG	5756
Pool 6	A435	L_1	ANKRD46	TGTTAAATGTATGTAGTAATTGAG	663
Pool 6	A435	L_1	STK3	GAATGTTTGTAAATGTATAGATAG	1727
Pool 6	A435	L_1	ZNF281	AAATTGTGAAAGATTGTTTGTGTA	85
Pool 6	A435	L_1	MEF2D	TGTAAGTGAAATAGTGAGTTATTT	50
Pool 6	A435	L_1	RNF115	AGTGAGATTATGAGTATTGATTTA	10
Pool 6	A435	L_1	PTK2	GTGTAAATGTTTGAGATGTATATT	28
Pool 6	A435	L_1	ATP1A2	GTAGTAGTAATTTGAATGTTTGAA	304
Pool 6	A435	L_1	CBLB	TTGTGAATGATTAATGAATAGAAG	41
Pool 6	A435	L_1	DAB2	GTGTGTTATTTGTTTGTAAAGTAT	105
Pool 6	A435	L_1	CABLES1	AAATTAGTTGAAAGTATGAGAAAG	288
Pool 6	A435	L_1	S100A1	TAGTGTAGATATTTGATAGTTATG	97
Pool 6	A435	L_1	FMOD	AATAATGTTGTGAAATAGATGTGA	19
Pool 6	A435	L_1	FCGR2B	AAGATGATAGTTAAGTGTAAGTTA	46
Pool 6	A435	L_1	KRTCAP2	GATAGATTTAGAATGAATTAAGTG	13
Pool 6	A435	L_1	ANLN	TTTAAGTGAGTTATAGAAGTAGTA	17
Pool 6	A435	L_1	ZBTB32	AAGTGTTTAATGTAAGAGAATGAA	21
Pool 6	A435	L_1	SETB1	TATTAGAGTTTGAGAATAAGTAGT	0
Pool 6	A435	L_1	IMPAD1	AATAAGAGAATTGATATGAAGATG	69
Pool 6	A435	L_1	mCherry	AATGTAGAGATTGTAGTGAATATT	0
Pool 6	A435	L_2	CA13	AATAGATAAGATTGATTGTGTTTG	2223
Pool 6	A435	L_2	ANKRD46	TGTTAAATGTATGTAGTAATTGAG	471
Pool 6	A435	L_2	STK3	GAATGTTTGTAAATGTATAGATAG	2718
Pool 6	A435	L_2	ZNF281	AAATTGTGAAAGATTGTTTGTGTA	50
Pool 6	A435	L_2	MEF2D	TGTAAGTGAAATAGTGAGTTATTT	14
Pool 6	A435	L_2	RNF115	AGTGAGATTATGAGTATTGATTTA	7
Pool 6	A435	L_2	PTK2	GTGTAAATGTTTGAGATGTATATT	10
Pool 6	A435	L_2	ATP1A2	GTAGTAGTAATTTGAATGTTTGAA	78
Pool 6	A435	L_2	CBLB	TTGTGAATGATTAATGAATAGAAG	32
Pool 6	A435	L_2	DAB2	GTGTGTTATTTGTTTGTAAAGTAT	57
Pool 6	A435	L_2	CABLES1	AAATTAGTTGAAAGTATGAGAAAG	160
Pool 6	A435	L_2	S100A1	TAGTGTAGATATTTGATAGTTATG	12
Pool 6	A435	L_2	FMOD	AATAATGTTGTGAAATAGATGTGA	4
Pool 6	A435	L_2	FCGR2B	AAGATGATAGTTAAGTGTAAGTTA	0
Pool 6	A435	L_2	KRTCAP2	GATAGATTTAGAATGAATTAAGTG	13
Pool 6	A435	L_2	ANLN	TTTAAGTGAGTTATAGAAGTAGTA	7
Pool 6	A435	L_2	ZBTB32	AAGTGTTTAATGTAAGAGAATGAA	7
Pool 6	A435	L_2	SETB1	TATTAGAGTTTGAGAATAAGTAGT	37
Pool 6	A435	L_2	IMPAD1	AATAAGAGAATTGATATGAAGATG	31
Pool 6	A435	L_2	mCherry	AATGTAGAGATTGTAGTGAATATT	2
Pool 6	A435	SQ1	CA13	AATAGATAAGATTGATTGTGTTTG	11461
Pool 6	A435	SQ1	ANKRD46	TGTTAAATGTATGTAGTAATTGAG	54
Pool 6	A435	SQ1	STK3	GAATGTTTGTAAATGTATAGATAG	102
Pool 6	A435	SQ1	ZNF281	AAATTGTGAAAGATTGTTTGTGTA	0
Pool 6	A435	SQ1	MEF2D	TGTAAGTGAAATAGTGAGTTATTT	0
Pool 6	A435	SQ1	RNF115	AGTGAGATTATGAGTATTGATTTA	3
Pool 6	A435	SQ1	PTK2	GTGTAAATGTTTGAGATGTATATT	0
Pool 6	A435	SQ1	ATP1A2	GTAGTAGTAATTTGAATGTTTGAA	4
Pool 6	A435	SQ1	CBLB	TTGTGAATGATTAATGAATAGAAG	0
Pool 6	A435	SQ1	DAB2	GTGTGTTATTTGTTTGTAAAGTAT	12
Pool 6	A435	SQ1	CABLES1	AAATTAGTTGAAAGTATGAGAAAG	40
Pool 6	A435	SQ1	S100A1	TAGTGTAGATATTTGATAGTTATG	11
Pool 6	A435	SQ1	FMOD	AATAATGTTGTGAAATAGATGTGA	1
Pool 6	A435	SQ1	FCGR2B	AAGATGATAGTTAAGTGTAAGTTA	0
Pool 6	A435	SQ1	KRTCAP2	GATAGATTTAGAATGAATTAAGTG	3
Pool 6	A435	SQ1	ANLN	TTTAAGTGAGTTATAGAAGTAGTA	0
Pool 6	A435	SQ1	ZBTB32	AAGTGTTTAATGTAAGAGAATGAA	0
Pool 6	A435	SQ1	SETB1	TATTAGAGTTTGAGAATAAGTAGT	0
Pool 6	A435	SQ1	IMPAD1	AATAAGAGAATTGATATGAAGATG	51
Pool 6	A435	SQ1	mCherry	AATGTAGAGATTGTAGTGAATATT	13
Pool 6	A435	SQ2	CA13	AATAGATAAGATTGATTGTGTTTG	18709
Pool 6	A435	SQ2	ANKRD46	TGTTAAATGTATGTAGTAATTGAG	11
Pool 6	A435	SQ2	STK3	GAATGTTTGTAAATGTATAGATAG	404
Pool 6	A435	SQ2	ZNF281	AAATTGTGAAAGATTGTTTGTGTA	0
Pool 6	A435	SQ2	MEF2D	TGTAAGTGAAATAGTGAGTTATTT	0
Pool 6	A435	SQ2	RNF115	AGTGAGATTATGAGTATTGATTTA	0
Pool 6	A435	SQ2	PTK2	GTGTAAATGTTTGAGATGTATATT	11
Pool 6	A435	SQ2	ATP1A2	GTAGTAGTAATTTGAATGTTTGAA	0
Pool 6	A435	SQ2	CBLB	TTGTGAATGATTAATGAATAGAAG	0
Pool 6	A435	SQ2	DAB2	GTGTGTTATTTGTTTGTAAAGTAT	627
Pool 6	A435	SQ2	CABLES1	AAATTAGTTGAAAGTATGAGAAAG	0
Pool 6	A435	SQ2	S100A1	TAGTGTAGATATTTGATAGTTATG	1
Pool 6	A435	SQ2	FMOD	AATAATGTTGTGAAATAGATGTGA	0
Pool 6	A435	SQ2	FCGR2B	AAGATGATAGTTAAGTGTAAGTTA	0
Pool 6	A435	SQ2	KRTCAP2	GATAGATTTAGAATGAATTAAGTG	0
Pool 6	A435	SQ2	ANLN	TTTAAGTGAGTTATAGAAGTAGTA	1
Pool 6	A435	SQ2	ZBTB32	AAGTGTTTAATGTAAGAGAATGAA	0
Pool 6	A435	SQ2	SETB1	TATTAGAGTTTGAGAATAAGTAGT	0
Pool 6	A435	SQ2	IMPAD1	AATAAGAGAATTGATATGAAGATG	167
Pool 6	A435	SQ2	mCherry	AATGTAGAGATTGTAGTGAATATT	4
Pool 6	A447	L_1	CA13	AATAGATAAGATTGATTGTGTTTG	16
Pool 6	A447	L_1	ANKRD46	TGTTAAATGTATGTAGTAATTGAG	907
Pool 6	A447	L_1	STK3	GAATGTTTGTAAATGTATAGATAG	2497
Pool 6	A447	L_1	ZNF281	AAATTGTGAAAGATTGTTTGTGTA	547
Pool 6	A447	L_1	MEF2D	TGTAAGTGAAATAGTGAGTTATTT	220
Pool 6	A447	L_1	RNF115	AGTGAGATTATGAGTATTGATTTA	109
Pool 6	A447	L_1	PTK2	GTGTAAATGTTTGAGATGTATATT	0
Pool 6	A447	L_1	ATP1A2	GTAGTAGTAATTTGAATGTTTGAA	142
Pool 6	A447	L_1	CBLB	TTGTGAATGATTAATGAATAGAAG	13
Pool 6	A447	L_1	DAB2	GTGTGTTATTTGTTTGTAAAGTAT	34
Pool 6	A447	L_1	CABLES1	AAATTAGTTGAAAGTATGAGAAAG	29
Pool 6	A447	L_1	S100A1	TAGTGTAGATATTTGATAGTTATG	24
Pool 6	A447	L_1	FMOD	AATAATGTTGTGAAATAGATGTGA	333
Pool 6	A447	L_1	FCGR2B	AAGATGATAGTTAAGTGTAAGTTA	0
Pool 6	A447	L_1	KRTCAP2	GATAGATTTAGAATGAATTAAGTG	0
Pool 6	A447	L_1	ANLN	TTTAAGTGAGTTATAGAAGTAGTA	41
Pool 6	A447	L_1	ZBTB32	AAGTGTTTAATGTAAGAGAATGAA	1
Pool 6	A447	L_1	SETB1	TATTAGAGTTTGAGAATAAGTAGT	2
Pool 6	A447	L_1	IMPAD1	AATAAGAGAATTGATATGAAGATG	259
Pool 6	A447	L_1	mCherry	AATGTAGAGATTGTAGTGAATATT	0
Pool 6	A447	L_2	CA13	AATAGATAAGATTGATTGTGTTTG	80
Pool 6	A447	L_2	ANKRD46	TGTTAAATGTATGTAGTAATTGAG	329
Pool 6	A447	L_2	STK3	GAATGTTTGTAAATGTATAGATAG	1125
Pool 6	A447	L_2	ZNF281	AAATTGTGAAAGATTGTTTGTGTA	81
Pool 6	A447	L_2	MEF2D	TGTAAGTGAAATAGTGAGTTATTT	100
Pool 6	A447	L_2	RNF115	AGTGAGATTATGAGTATTGATTTA	4
Pool 6	A447	L_2	PTK2	GTGTAAATGTTTGAGATGTATATT	7
Pool 6	A447	L_2	ATP1A2	GTAGTAGTAATTTGAATGTTTGAA	27
Pool 6	A447	L_2	CBLB	TTGTGAATGATTAATGAATAGAAG	49
Pool 6	A447	L_2	DAB2	GTGTGTTATTTGTTTGTAAAGTAT	11
Pool 6	A447	L_2	CABLES1	AAATTAGTTGAAAGTATGAGAAAG	158
Pool 6	A447	L_2	S100A1	TAGTGTAGATATTTGATAGTTATG	4
Pool 6	A447	L_2	FMOD	AATAATGTTGTGAAATAGATGTGA	3
Pool 6	A447	L_2	FCGR2B	AAGATGATAGTTAAGTGTAAGTTA	21
Pool 6	A447	L_2	KRTCAP2	GATAGATTTAGAATGAATTAAGTG	23
Pool 6	A447	L_2	ANLN	TTTAAGTGAGTTATAGAAGTAGTA	16
Pool 6	A447	L_2	ZBTB32	AAGTGTTTAATGTAAGAGAATGAA	24
Pool 6	A447	L_2	SETB1	TATTAGAGTTTGAGAATAAGTAGT	4
Pool 6	A447	L_2	IMPAD1	AATAAGAGAATTGATATGAAGATG	5
Pool 6	A447	L_2	mCherry	AATGTAGAGATTGTAGTGAATATT	10
Pool 6	A447	SQ1	CA13	AATAGATAAGATTGATTGTGTTTG	1837
Pool 6	A447	SQ1	ANKRD46	TGTTAAATGTATGTAGTAATTGAG	0
Pool 6	A447	SQ1	STK3	GAATGTTTGTAAATGTATAGATAG	64733
Pool 6	A447	SQ1	ZNF281	AAATTGTGAAAGATTGTTTGTGTA	5
Pool 6	A447	SQ1	MEF2D	TGTAAGTGAAATAGTGAGTTATTT	1
Pool 6	A447	SQ1	RNF115	AGTGAGATTATGAGTATTGATTTA	0
Pool 6	A447	SQ1	PTK2	GTGTAAATGTTTGAGATGTATATT	266
Pool 6	A447	SQ1	ATP1A2	GTAGTAGTAATTTGAATGTTTGAA	0
Pool 6	A447	SQ1	CBLB	TTGTGAATGATTAATGAATAGAAG	32
Pool 6	A447	SQ1	DAB2	GTGTGTTATTTGTTTGTAAAGTAT	3
Pool 6	A447	SQ1	CABLES1	AAATTAGTTGAAAGTATGAGAAAG	11621
Pool 6	A447	SQ1	S100A1	TAGTGTAGATATTTGATAGTTATG	8017
Pool 6	A447	SQ1	FMOD	AATAATGTTGTGAAATAGATGTGA	25151
Pool 6	A447	SQ1	FCGR2B	AAGATGATAGTTAAGTGTAAGTTA	0
Pool 6	A447	SQ1	KRTCAP2	GATAGATTTAGAATGAATTAAGTG	16
Pool 6	A447	SQ1	ANLN	TTTAAGTGAGTTATAGAAGTAGTA	13
Pool 6	A447	SQ1	ZBTB32	AAGTGTTTAATGTAAGAGAATGAA	80
Pool 6	A447	SQ1	SETB1	TATTAGAGTTTGAGAATAAGTAGT	0
Pool 6	A447	SQ1	IMPAD1	AATAAGAGAATTGATATGAAGATG	14
Pool 6	A447	SQ1	mCherry	AATGTAGAGATTGTAGTGAATATT	3
Pool 6	A447	SQ2	CA13	AATAGATAAGATTGATTGTGTTTG	11680
Pool 6	A447	SQ2	ANKRD46	TGTTAAATGTATGTAGTAATTGAG	0
Pool 6	A447	SQ2	STK3	GAATGTTTGTAAATGTATAGATAG	9688
Pool 6	A447	SQ2	ZNF281	AAATTGTGAAAGATTGTTTGTGTA	0
Pool 6	A447	SQ2	MEF2D	TGTAAGTGAAATAGTGAGTTATTT	0
Pool 6	A447	SQ2	RNF115	AGTGAGATTATGAGTATTGATTTA	0
Pool 6	A447	SQ2	PTK2	GTGTAAATGTTTGAGATGTATATT	3130
Pool 6	A447	SQ2	ATP1A2	GTAGTAGTAATTTGAATGTTTGAA	0
Pool 6	A447	SQ2	CBLB	TTGTGAATGATTAATGAATAGAAG	389
Pool 6	A447	SQ2	DAB2	GTGTGTTATTTGTTTGTAAAGTAT	0
Pool 6	A447	SQ2	CABLES1	AAATTAGTTGAAAGTATGAGAAAG	3739
Pool 6	A447	SQ2	S100A1	TAGTGTAGATATTTGATAGTTATG	645
Pool 6	A447	SQ2	FMOD	AATAATGTTGTGAAATAGATGTGA	61318
Pool 6	A447	SQ2	FCGR2B	AAGATGATAGTTAAGTGTAAGTTA	190
Pool 6	A447	SQ2	KRTCAP2	GATAGATTTAGAATGAATTAAGTG	0
Pool 6	A447	SQ2	ANLN	TTTAAGTGAGTTATAGAAGTAGTA	41
Pool 6	A447	SQ2	ZBTB32	AAGTGTTTAATGTAAGAGAATGAA	264
Pool 6	A447	SQ2	SETB1	TATTAGAGTTTGAGAATAAGTAGT	1
Pool 6	A447	SQ2	IMPAD1	AATAAGAGAATTGATATGAAGATG	0
Pool 6	A447	SQ2	mCherry	AATGTAGAGATTGTAGTGAATATT	3
Pool 7	N/A	IN1	mCherry	AATGTAGAGATTGTAGTGAATATT	18261
Pool 7	N/A	IN1	FSCN1	TGTATATGTTAATGAGATGTTGTA	2930
Pool 7	N/A	IN1	TWIST1	AGTAAGTGTTAGATAGTATTGAAT	1815
Pool 7	N/A	IN1	PRUNE	TTGTGATAGTAGTTAGATATTTGT	10537
Pool 7	N/A	IN1	GNAS	AGATTGAAATAGATTAGAAAGTTG	18160
Pool 7	N/A	IN1	MSI2	ATGTAATTGTGAATAATGTATGTG	406
Pool 7	N/A	IN1	HOXA1	AAATAAGAATAGAGAGAGAAAGTT	4230
Pool 7	N/A	IN1	ACVR1B	AATGTAAAGTAAAGAAAGTGATGA	134
Pool 7	N/A	IN1	PCMTD1	GTTAGTTATGATGAATATTGTGTA	1262
Pool 7	N/A	IN1	ARMC1	GTGATTGAATAGTAGATTGTTTAA	10243
Pool 7	N/A	IN1	TRAM1	TATTGTTGAATGTGTTTAAAGAGA	4382
Pool 7	N/A	IN1	CPNE3	TATGAATGTTATTGTGTGTTGATT	27429
Pool 7	N/A	IN1	SLC35E3	TGTAAGTTTAAAGTAAGAAATGTG	5817
Pool 7	N/A	IN1	ORMDL3	AGAGATATTAGAATGTAAGAATAG	10015
Pool 7	N/A	IN1	THRA	GATAAGAAAGTGAAATGTAAATTG	1189
Pool 7	N/A	IN1	THEM4	GTAAGATTAGAAGTTAATGAAGAA	7759
Pool 7	N/A	IN1	TERT	GTTTGTGTTTGTATAAGTTGTTAA	3741
Pool 7	N/A	IN1	LATS1	TAGAGAAAGAGAGAATTGTATTAA	9816
Pool 7	N/A	IN1	CTDSP2	GAAGATATTGAAAGAATTTGATGT	609
Pool 7	N/A	IN1	SFRP4	AATTAGAAGTAAGTAGAGTTTAAG	3225
Pool 7	N/A	IN2	mCherry	AATGTAGAGATTGTAGTGAATATT	21082
Pool 7	N/A	IN2	FSCN1	TGTATATGTTAATGAGATGTTGTA	3578
Pool 7	N/A	IN2	TWIST1	AGTAAGTGTTAGATAGTATTGAAT	1997
Pool 7	N/A	IN2	PRUNE	TTGTGATAGTAGTTAGATATTTGT	11950
Pool 7	N/A	IN2	GNAS	AGATTGAAATAGATTAGAAAGTTG	20415
Pool 7	N/A	IN2	MSI2	ATGTAATTGTGAATAATGTATGTG	601
Pool 7	N/A	IN2	HOXA1	AAATAAGAATAGAGAGAGAAAGTT	5024
Pool 7	N/A	IN2	ACVR1B	AATGTAAAGTAAAGAAAGTGATGA	228
Pool 7	N/A	IN2	PCMTD1	GTTAGTTATGATGAATATTGTGTA	1535
Pool 7	N/A	IN2	ARMC1	GTGATTGAATAGTAGATTGTTTAA	11564
Pool 7	N/A	IN2	TRAM1	TATTGTTGAATGTGTTTAAAGAGA	4844
Pool 7	N/A	IN2	CPNE3	TATGAATGTTATTGTGTGTTGATT	31856
Pool 7	N/A	IN2	SLC35E3	TGTAAGTTTAAAGTAAGAAATGTG	7549
Pool 7	N/A	IN2	ORMDL3	AGAGATATTAGAATGTAAGAATAG	11901
Pool 7	N/A	IN2	THRA	GATAAGAAAGTGAAATGTAAATTG	1836
Pool 7	N/A	IN2	THEM4	GTAAGATTAGAAGTTAATGAAGAA	9450
Pool 7	N/A	IN2	TERT	GTTTGTGTTTGTATAAGTTGTTAA	4435
Pool 7	N/A	IN2	LATS1	TAGAGAAAGAGAGAATTGTATTAA	10988
Pool 7	N/A	IN2	CTDSP2	GAAGATATTGAAAGAATTTGATGT	571
Pool 7	N/A	IN2	SFRP4	AATTAGAAGTAAGTAGAGTTTAAG	3672
Pool 7	N/A	IN3	mCherry	AATGTAGAGATTGTAGTGAATATT	14887
Pool 7	N/A	IN3	FSCN1	TGTATATGTTAATGAGATGTTGTA	2430
Pool 7	N/A	IN3	TWIST1	AGTAAGTGTTAGATAGTATTGAAT	1538
Pool 7	N/A	IN3	PRUNE	TTGTGATAGTAGTTAGATATTTGT	11077
Pool 7	N/A	IN3	GNAS	AGATTGAAATAGATTAGAAAGTTG	15414
Pool 7	N/A	IN3	MSI2	ATGTAATTGTGAATAATGTATGTG	351
Pool 7	N/A	IN3	HOXA1	AAATAAGAATAGAGAGAGAAAGTT	4168
Pool 7	N/A	IN3	ACVR1B	AATGTAAAGTAAAGAAAGTGATGA	461
Pool 7	N/A	IN3	PCMTD1	GTTAGTTATGATGAATATTGTGTA	1135
Pool 7	N/A	IN3	ARMC1	GTGATTGAATAGTAGATTGTTTAA	8838
Pool 7	N/A	IN3	TRAM1	TATTGTTGAATGTGTTTAAAGAGA	2834
Pool 7	N/A	IN3	CPNE3	TATGAATGTTATTGTGTGTTGATT	24057
Pool 7	N/A	IN3	SLC35E3	TGTAAGTTTAAAGTAAGAAATGTG	4546
Pool 7	N/A	IN3	ORMDL3	AGAGATATTAGAATGTAAGAATAG	5184
Pool 7	N/A	IN3	THRA	GATAAGAAAGTGAAATGTAAATTG	824
Pool 7	N/A	IN3	THEM4	GTAAGATTAGAAGTTAATGAAGAA	7455
Pool 7	N/A	IN3	TERT	GTTTGTGTTTGTATAAGTTGTTAA	3398
Pool 7	N/A	IN3	LATS1	TAGAGAAAGAGAGAATTGTATTAA	9732
Pool 7	N/A	IN3	CTDSP2	GAAGATATTGAAAGAATTTGATGT	650
Pool 7	N/A	IN3	SFRP4	AATTAGAAGTAAGTAGAGTTTAAG	2640
Pool 7	A612	L_1	mCherry	AATGTAGAGATTGTAGTGAATATT	616
Pool 7	A612	L_1	FSCN1	TGTATATGTTAATGAGATGTTGTA	21
Pool 7	A612	L_1	TWIST1	AGTAAGTGTTAGATAGTATTGAAT	64
Pool 7	A612	L_1	PRUNE	TTGTGATAGTAGTTAGATATTTGT	1261
Pool 7	A612	L_1	GNAS	AGATTGAAATAGATTAGAAAGTTG	124
Pool 7	A612	L_1	MSI2	ATGTAATTGTGAATAATGTATGTG	312
Pool 7	A612	L_1	HOXA1	AAATAAGAATAGAGAGAGAAAGTT	1922
Pool 7	A612	L_1	ACVR1B	AATGTAAAGTAAAGAAAGTGATGA	350
Pool 7	A612	L_1	PCMTD1	GTTAGTTATGATGAATATTGTGTA	69
Pool 7	A612	L_1	ARMC1	GTGATTGAATAGTAGATTGTTTAA	2050
Pool 7	A612	L_1	TRAM1	TATTGTTGAATGTGTTTAAAGAGA	184
Pool 7	A612	L_1	CPNE3	TATGAATGTTATTGTGTGTTGATT	23
Pool 7	A612	L_1	SLC35E3	TGTAAGTTTAAAGTAAGAAATGTG	72
Pool 7	A612	L_1	ORMDL3	AGAGATATTAGAATGTAAGAATAG	4827
Pool 7	A612	L_1	THRA	GATAAGAAAGTGAAATGTAAATTG	6248
Pool 7	A612	L_1	THEM4	GTAAGATTAGAAGTTAATGAAGAA	503
Pool 7	A612	L_1	TERT	GTTTGTGTTTGTATAAGTTGTTAA	442
Pool 7	A612	L_1	LATS1	TAGAGAAAGAGAGAATTGTATTAA	321
Pool 7	A612	L_1	CTDSP2	GAAGATATTGAAAGAATTTGATGT	262
Pool 7	A612	L_1	SFRP4	AATTAGAAGTAAGTAGAGTTTAAG	235
Pool 7	A612	L_2	mCherry	AATGTAGAGATTGTAGTGAATATT	2
Pool 7	A612	L_2	FSCN1	TGTATATGTTAATGAGATGTTGTA	0
Pool 7	A612	L_2	TWIST1	AGTAAGTGTTAGATAGTATTGAAT	0
Pool 7	A612	L_2	PRUNE	TTGTGATAGTAGTTAGATATTTGT	0
Pool 7	A612	L_2	GNAS	AGATTGAAATAGATTAGAAAGTTG	1678
Pool 7	A612	L_2	MSI2	ATGTAATTGTGAATAATGTATGTG	88
Pool 7	A612	L_2	HOXA1	AAATAAGAATAGAGAGAGAAAGTT	0
Pool 7	A612	L_2	ACVR1B	AATGTAAAGTAAAGAAAGTGATGA	59
Pool 7	A612	L_2	PCMTD1	GTTAGTTATGATGAATATTGTGTA	19
Pool 7	A612	L_2	ARMC1	GTGATTGAATAGTAGATTGTTTAA	212
Pool 7	A612	L_2	TRAM1	TATTGTTGAATGTGTTTAAAGAGA	0
Pool 7	A612	L_2	CPNE3	TATGAATGTTATTGTGTGTTGATT	54
Pool 7	A612	L_2	SLC35E3	TGTAAGTTTAAAGTAAGAAATGTG	30
Pool 7	A612	L_2	ORMDL3	AGAGATATTAGAATGTAAGAATAG	4744
Pool 7	A612	L_2	THRA	GATAAGAAAGTGAAATGTAAATTG	7830
Pool 7	A612	L_2	THEM4	GTAAGATTAGAAGTTAATGAAGAA	29
Pool 7	A612	L_2	TERT	GTTTGTGTTTGTATAAGTTGTTAA	40
Pool 7	A612	L_2	LATS1	TAGAGAAAGAGAGAATTGTATTAA	0
Pool 7	A612	L_2	CTDSP2	GAAGATATTGAAAGAATTTGATGT	101
Pool 7	A612	L_2	SFRP4	AATTAGAAGTAAGTAGAGTTTAAG	0
Pool 7	A612	SQ1	mCherry	AATGTAGAGATTGTAGTGAATATT	9272
Pool 7	A612	SQ1	FSCN1	TGTATATGTTAATGAGATGTTGTA	253
Pool 7	A612	SQ1	TWIST1	AGTAAGTGTTAGATAGTATTGAAT	7
Pool 7	A612	SQ1	PRUNE	TTGTGATAGTAGTTAGATATTTGT	344
Pool 7	A612	SQ1	GNAS	AGATTGAAATAGATTAGAAAGTTG	1900
Pool 7	A612	SQ1	MSI2	ATGTAATTGTGAATAATGTATGTG	0
Pool 7	A612	SQ1	HOXA1	AAATAAGAATAGAGAGAGAAAGTT	2575
Pool 7	A612	SQ1	ACVR1B	AATGTAAAGTAAAGAAAGTGATGA	0
Pool 7	A612	SQ1	PCMTD1	GTTAGTTATGATGAATATTGTGTA	10
Pool 7	A612	SQ1	ARMC1	GTGATTGAATAGTAGATTGTTTAA	1986
Pool 7	A612	SQ1	TRAM1	TATTGTTGAATGTGTTTAAAGAGA	4
Pool 7	A612	SQ1	CPNE3	TATGAATGTTATTGTGTGTTGATT	550
Pool 7	A612	SQ1	SLC35E3	TGTAAGTTTAAAGTAAGAAATGTG	11
Pool 7	A612	SQ1	ORMDL3	AGAGATATTAGAATGTAAGAATAG	69
Pool 7	A612	SQ1	THRA	GATAAGAAAGTGAAATGTAAATTG	86582
Pool 7	A612	SQ1	THEM4	GTAAGATTAGAAGTTAATGAAGAA	147
Pool 7	A612	SQ1	TERT	GTTTGTGTTTGTATAAGTTGTTAA	5830
Pool 7	A612	SQ1	LATS1	TAGAGAAAGAGAGAATTGTATTAA	62442
Pool 7	A612	SQ1	CTDSP2	GAAGATATTGAAAGAATTTGATGT	27
Pool 7	A612	SQ1	SFRP4	AATTAGAAGTAAGTAGAGTTTAAG	4971
Pool 7	A612	SQ2	mCherry	AATGTAGAGATTGTAGTGAATATT	2127
Pool 7	A612	SQ2	FSCN1	TGTATATGTTAATGAGATGTTGTA	7
Pool 7	A612	SQ2	TWIST1	AGTAAGTGTTAGATAGTATTGAAT	9
Pool 7	A612	SQ2	PRUNE	TTGTGATAGTAGTTAGATATTTGT	117
Pool 7	A612	SQ2	GNAS	AGATTGAAATAGATTAGAAAGTTG	1
Pool 7	A612	SQ2	MSI2	ATGTAATTGTGAATAATGTATGTG	0
Pool 7	A612	SQ2	HOXA1	AAATAAGAATAGAGAGAGAAAGTT	1
Pool 7	A612	SQ2	ACVR1B	AATGTAAAGTAAAGAAAGTGATGA	0
Pool 7	A612	SQ2	PCMTD1	GTTAGTTATGATGAATATTGTGTA	54
Pool 7	A612	SQ2	ARMC1	GTGATTGAATAGTAGATTGTTTAA	19
Pool 7	A612	SQ2	TRAM1	TATTGTTGAATGTGTTTAAAGAGA	3
Pool 7	A612	SQ2	CPNE3	TATGAATGTTATTGTGTGTTGATT	34
Pool 7	A612	SQ2	SLC35E3	TGTAAGTTTAAAGTAAGAAATGTG	3
Pool 7	A612	SQ2	ORMDL3	AGAGATATTAGAATGTAAGAATAG	69
Pool 7	A612	SQ2	THRA	GATAAGAAAGTGAAATGTAAATTG	21555
Pool 7	A612	SQ2	THEM4	GTAAGATTAGAAGTTAATGAAGAA	31
Pool 7	A612	SQ2	TERT	GTTTGTGTTTGTATAAGTTGTTAA	1719
Pool 7	A612	SQ2	LATS1	TAGAGAAAGAGAGAATTGTATTAA	4582
Pool 7	A612	SQ2	CTDSP2	GAAGATATTGAAAGAATTTGATGT	3
Pool 7	A612	SQ2	SFRP4	AATTAGAAGTAAGTAGAGTTTAAG	566
Pool 7	A804	L_1	mCherry	AATGTAGAGATTGTAGTGAATATT	26
Pool 7	A804	L_1	FSCN1	TGTATATGTTAATGAGATGTTGTA	189
Pool 7	A804	L_1	TWIST1	AGTAAGTGTTAGATAGTATTGAAT	21
Pool 7	A804	L_1	PRUNE	TTGTGATAGTAGTTAGATATTTGT	954
Pool 7	A804	L_1	GNAS	AGATTGAAATAGATTAGAAAGTTG	340
Pool 7	A804	L_1	MSI2	ATGTAATTGTGAATAATGTATGTG	153
Pool 7	A804	L_1	HOXA1	AAATAAGAATAGAGAGAGAAAGTT	527
Pool 7	A804	L_1	ACVR1B	AATGTAAAGTAAAGAAAGTGATGA	656
Pool 7	A804	L_1	PCMTD1	GTTAGTTATGATGAATATTGTGTA	22
Pool 7	A804	L_1	ARMC1	GTGATTGAATAGTAGATTGTTTAA	959
Pool 7	A804	L_1	TRAM1	TATTGTTGAATGTGTTTAAAGAGA	478
Pool 7	A804	L_1	CPNE3	TATGAATGTTATTGTGTGTTGATT	13
Pool 7	A804	L_1	SLC35E3	TGTAAGTTTAAAGTAAGAAATGTG	70
Pool 7	A804	L_1	ORMDL3	AGAGATATTAGAATGTAAGAATAG	915
Pool 7	A804	L_1	THRA	GATAAGAAAGTGAAATGTAAATTG	7049
Pool 7	A804	L_1	THEM4	GTAAGATTAGAAGTTAATGAAGAA	598
Pool 7	A804	L_1	TERT	GTTTGTGTTTGTATAAGTTGTTAA	30
Pool 7	A804	L_1	LATS1	TAGAGAAAGAGAGAATTGTATTAA	413
Pool 7	A804	L_1	CTDSP2	GAAGATATTGAAAGAATTTGATGT	265
Pool 7	A804	L_1	SFRP4	AATTAGAAGTAAGTAGAGTTTAAG	353
Pool 7	A804	L_2	mCherry	AATGTAGAGATTGTAGTGAATATT	72
Pool 7	A804	L_2	FSCN1	TGTATATGTTAATGAGATGTTGTA	33
Pool 7	A804	L_2	TWIST1	AGTAAGTGTTAGATAGTATTGAAT	1
Pool 7	A804	L_2	PRUNE	TTGTGATAGTAGTTAGATATTTGT	16
Pool 7	A804	L_2	GNAS	AGATTGAAATAGATTAGAAAGTTG	10
Pool 7	A804	L_2	MSI2	ATGTAATTGTGAATAATGTATGTG	38
Pool 7	A804	L_2	HOXA1	AAATAAGAATAGAGAGAGAAAGTT	155
Pool 7	A804	L_2	ACVR1B	AATGTAAAGTAAAGAAAGTGATGA	29
Pool 7	A804	L_2	PCMTD1	GTTAGTTATGATGAATATTGTGTA	25
Pool 7	A804	L_2	ARMC1	GTGATTGAATAGTAGATTGTTTAA	231
Pool 7	A804	L_2	TRAM1	TATTGTTGAATGTGTTTAAAGAGA	3
Pool 7	A804	L_2	CPNE3	TATGAATGTTATTGTGTGTTGATT	30
Pool 7	A804	L_2	SLC35E3	TGTAAGTTTAAAGTAAGAAATGTG	1
Pool 7	A804	L_2	ORMDL3	AGAGATATTAGAATGTAAGAATAG	616
Pool 7	A804	L_2	THRA	GATAAGAAAGTGAAATGTAAATTG	13426
Pool 7	A804	L_2	THEM4	GTAAGATTAGAAGTTAATGAAGAA	180
Pool 7	A804	L_2	TERT	GTTTGTGTTTGTATAAGTTGTTAA	20
Pool 7	A804	L_2	LATS1	TAGAGAAAGAGAGAATTGTATTAA	54
Pool 7	A804	L_2	CTDSP2	GAAGATATTGAAAGAATTTGATGT	66
Pool 7	A804	L_2	SFRP4	AATTAGAAGTAAGTAGAGTTTAAG	13
Pool 7	A804	SQ1	mCherry	AATGTAGAGATTGTAGTGAATATT	367
Pool 7	A804	SQ1	FSCN1	TGTATATGTTAATGAGATGTTGTA	31
Pool 7	A804	SQ1	TWIST1	AGTAAGTGTTAGATAGTATTGAAT	8
Pool 7	A804	SQ1	PRUNE	TTGTGATAGTAGTTAGATATTTGT	784
Pool 7	A804	SQ1	GNAS	AGATTGAAATAGATTAGAAAGTTG	5389
Pool 7	A804	SQ1	MSI2	ATGTAATTGTGAATAATGTATGTG	6
Pool 7	A804	SQ1	HOXA1	AAATAAGAATAGAGAGAGAAAGTT	532
Pool 7	A804	SQ1	ACVR1B	AATGTAAAGTAAAGAAAGTGATGA	9
Pool 7	A804	SQ1	PCMTD1	GTTAGTTATGATGAATATTGTGTA	19
Pool 7	A804	SQ1	ARMC1	GTGATTGAATAGTAGATTGTTTAA	42
Pool 7	A804	SQ1	TRAM1	TATTGTTGAATGTGTTTAAAGAGA	13
Pool 7	A804	SQ1	CPNE3	TATGAATGTTATTGTGTGTTGATT	291
Pool 7	A804	SQ1	SLC35E3	TGTAAGTTTAAAGTAAGAAATGTG	0
Pool 7	A804	SQ1	ORMDL3	AGAGATATTAGAATGTAAGAATAG	50
Pool 7	A804	SQ1	THRA	GATAAGAAAGTGAAATGTAAATTG	1710
Pool 7	A804	SQ1	THEM4	GTAAGATTAGAAGTTAATGAAGAA	92
Pool 7	A804	SQ1	TERT	GTTTGTGTTTGTATAAGTTGTTAA	4070
Pool 7	A804	SQ1	LATS1	TAGAGAAAGAGAGAATTGTATTAA	815
Pool 7	A804	SQ1	CTDSP2	GAAGATATTGAAAGAATTTGATGT	9
Pool 7	A804	SQ1	SFRP4	AATTAGAAGTAAGTAGAGTTTAAG	1425
Pool 7	A804	SQ2	mCherry	AATGTAGAGATTGTAGTGAATATT	1126
Pool 7	A804	SQ2	FSCN1	TGTATATGTTAATGAGATGTTGTA	599
Pool 7	A804	SQ2	TWIST1	AGTAAGTGTTAGATAGTATTGAAT	9
Pool 7	A804	SQ2	PRUNE	TTGTGATAGTAGTTAGATATTTGT	98
Pool 7	A804	SQ2	GNAS	AGATTGAAATAGATTAGAAAGTTG	266
Pool 7	A804	SQ2	MSI2	ATGTAATTGTGAATAATGTATGTG	0
Pool 7	A804	SQ2	HOXA1	AAATAAGAATAGAGAGAGAAAGTT	1398
Pool 7	A804	SQ2	ACVR1B	AATGTAAAGTAAAGAAAGTGATGA	0
Pool 7	A804	SQ2	PCMTD1	GTTAGTTATGATGAATATTGTGTA	21
Pool 7	A804	SQ2	ARMC1	GTGATTGAATAGTAGATTGTTTAA	26
Pool 7	A804	SQ2	TRAM1	TATTGTTGAATGTGTTTAAAGAGA	14
Pool 7	A804	SQ2	CPNE3	TATGAATGTTATTGTGTGTTGATT	1244
Pool 7	A804	SQ2	SLC35E3	TGTAAGTTTAAAGTAAGAAATGTG	8
Pool 7	A804	SQ2	ORMDL3	AGAGATATTAGAATGTAAGAATAG	52
Pool 7	A804	SQ2	THRA	GATAAGAAAGTGAAATGTAAATTG	12159
Pool 7	A804	SQ2	THEM4	GTAAGATTAGAAGTTAATGAAGAA	121
Pool 7	A804	SQ2	TERT	GTTTGTGTTTGTATAAGTTGTTAA	883
Pool 7	A804	SQ2	LATS1	TAGAGAAAGAGAGAATTGTATTAA	3158
Pool 7	A804	SQ2	CTDSP2	GAAGATATTGAAAGAATTTGATGT	5
Pool 7	A804	SQ2	SFRP4	AATTAGAAGTAAGTAGAGTTTAAG	1923
Pool 7	A610	L_1	mCherry	AATGTAGAGATTGTAGTGAATATT	6
Pool 7	A610	L_1	FSCN1	TGTATATGTTAATGAGATGTTGTA	0
Pool 7	A610	L_1	TWIST1	AGTAAGTGTTAGATAGTATTGAAT	0
Pool 7	A610	L_1	PRUNE	TTGTGATAGTAGTTAGATATTTGT	333
Pool 7	A610	L_1	GNAS	AGATTGAAATAGATTAGAAAGTTG	231
Pool 7	A610	L_1	MSI2	ATGTAATTGTGAATAATGTATGTG	0
Pool 7	A610	L_1	HOXA1	AAATAAGAATAGAGAGAGAAAGTT	0
Pool 7	A610	L_1	ACVR1B	AATGTAAAGTAAAGAAAGTGATGA	804
Pool 7	A610	L_1	PCMTD1	GTTAGTTATGATGAATATTGTGTA	55
Pool 7	A610	L_1	ARMC1	GTGATTGAATAGTAGATTGTTTAA	442
Pool 7	A610	L_1	TRAM1	TATTGTTGAATGTGTTTAAAGAGA	783
Pool 7	A610	L_1	CPNE3	TATGAATGTTATTGTGTGTTGATT	0
Pool 7	A610	L_1	SLC35E3	TGTAAGTTTAAAGTAAGAAATGTG	0
Pool 7	A610	L_1	ORMDL3	AGAGATATTAGAATGTAAGAATAG	12
Pool 7	A610	L_1	THRA	GATAAGAAAGTGAAATGTAAATTG	4137
Pool 7	A610	L_1	THEM4	GTAAGATTAGAAGTTAATGAAGAA	0
Pool 7	A610	L_1	TERT	GTTTGTGTTTGTATAAGTTGTTAA	52
Pool 7	A610	L_1	LATS1	TAGAGAAAGAGAGAATTGTATTAA	32
Pool 7	A610	L_1	CTDSP2	GAAGATATTGAAAGAATTTGATGT	482
[truncated: 2,267 more rows]

## Sheet: SubQ_Lung_Enrichment
Pool	Gene	# Mice Analyzed	# Lung Samples Analyzed	Min Lung Fold Change	Max Lung Fold Change	Avg Lung Fold Change	# Mice w/ min Lung Fold Chg	% Mice w/ min Lung Fold Chg	# Lung Samples w/ min Lung Fold Chg	% Samples w/ min Lung Fold Chg	# SQ Samples Analyzed	Min SQ Fold Change	Max SQ Fold Change	Avg SQ Fold Change	# Mice w/ min SQ Fold Chg	% Mice w/ min SQ Fold Chg	# SQ Samples w/ min SQ Fold Chg	% Samples w/ min SQ Fold Chg	Avg Lung Fold / Avg. SQ Fold	Min Lung Fold / Max SQ Fold
Pool 5	THRA	7	14	26.0887	124.803	75.0371	7	1	14	1	14	13.9028	122.599	74.2781	7	1	14	1	1.01022	0.212796
Pool 10	TDRKH	6	12	1.27058	44.0624	33.5936	6	1	11	0.916667	12	0.00161891	18.7938	2.77247	1	0.166667	2	0.166667	12.1168	0.0676062
Pool 10	TMEM106B	6	12	0	57.5943	28.8783	5	0.833333	10	0.833333	12	2.29686	57.6533	30.0289	6	1	11	0.916667	0.961683	0
Pool 10	CWF19L2	5	10	0.324813	28.2353	14.3809	5	1	7	0.7	10	0	7.58555	2.92348	5	1	3	0.3	4.9191	0.0428201
Pool 7	SNAPIN	6	12	0	145.722	14.2137	4	0.666667	4	0.333333	12	0	4.04478	0.828119	2	0.333333	1	0.0833333	17.1639	0
Pool 10	ORMDL3	7	14	0	12.4907	3.4084	4	0.571429	5	0.357143	14	0	0.964654	0.0949903	0	0	0	0	35.8815	0
Pool 10	NTRK3	3	6	33.8301	535.878	212.355	3	1	6	1	6	0	1.27068	0.364374	0	0	0	0	582.793	26.6236
Pool 6	MBIP	8	16	0	736.002	50.092	3	0.375	4	0.25	16	0	674.03	65.7857	4	0.5	6	0.375	0.761442	0
Pool 7	MYC	3	6	13.8522	74.9638	46.3602	3	1	6	1	6	0	0.0830506	0.0138418	0	0	0	0	3349.3	166.792
Pool 11	ACVR1B	7	14	0	129.607	13.2716	3	0.428571	3	0.214286	14	0	0	0	0	0	0	0	0	0
Pool 11	DDR2	4	8	0	39.0168	10.1458	3	0.75	3	0.375	8	0	2.04933	0.728882	1	0.25	0	0	13.9197	0
Pool 10	MAP2K6	4	8	1.07546	11.4075	5.61554	3	0.75	5	0.625	8	0	0.981459	0.133342	0	0	0	0	42.1139	1.09578
Pool 9	COX19	4	8	0	8.30473	3.17602	3	0.75	4	0.5	8	0	0.989814	0.136025	0	0	0	0	23.3487	0
Pool 7	NPY	8	16	0	12.2671	2.37345	3	0.375	4	0.25	16	0	13.4088	3.17089	4	0.5	4	0.25	0.748514	0
Pool 11	ASPH	4	8	0	185.923	37.2054	2	0.5	2	0.25	8	0	1.58901	0.540204	0	0	0	0	68.8728	0
Pool 7	FBXW7	5	10	0	118.428	29.5501	2	0.4	4	0.4	10	0	78.0789	12.4132	1	0.2	2	0.2	2.38053	0
Pool 11	SCIN	5	10	0	86.9975	12.4748	2	0.4	2	0.2	10	0	66.8434	9.61952	2	0.4	3	0.3	1.29682	0
Pool 11	CHRM3	3	6	0	43.2057	10.9313	2	0.666667	2	0.333333	6	0	0	0	0	0	0	0	0	0
Pool 3	CPT1A	4	8	0	71.799	10.8791	2	0.5	2	0.25	8	0	1.17806	0.147258	0	0	0	0	73.8778	0
Pool 7	MYBL2	5	10	0	47.4475	10.1741	2	0.4	3	0.3	10	0	0.54432	0.170214	0	0	0	0	59.7725	0
Pool 4	ANKRD46	2	4	0	31.2976	10.1255	2	1	2	0.5	4	0	0.390256	0.097564	0	0	0	0	103.783	0
Pool 4	GNAS	6	12	0	27.3615	7.48644	2	0.333333	4	0.333333	12	0	2.06417	0.387272	1	0.166667	0	0	19.3312	0
Pool 11	ZC3H11A	3	6	0	27.9397	5.5219	2	0.666667	2	0.333333	6	0	0.205512	0.0415778	0	0	0	0	132.809	0
Pool 8	STK3	2	4	1.41736	7.42301	4.64792	2	1	3	0.75	4	0.0478263	4.30704	1.32143	1	0.5	1	0.25	3.51733	0.329079
Pool 12	TNFSF4	3	6	0	9.4291	3.64225	2	0.666667	3	0.5	6	0	0.0192071	0.00320118	0	0	0	0	1137.78	0
Pool 10	PEX19	8	16	0	31.0984	2.9732	2	0.25	3	0.1875	16	0	29.4629	2.28347	1	0.125	2	0.125	1.30205	0
Pool 7	C19orf12	8	16	0	9.83218	2.15357	2	0.25	4	0.25	16	0	0.718655	0.0971962	0	0	0	0	22.1569	0
Pool 8	MEF2D	3	6	0	467.007	77.8346	1	0.333333	1	0.166667	6	0	0	0	0	0	0	0	0	0
Pool 10	SLC19A2	3	6	0	69.4636	13.2964	1	0.333333	2	0.333333	6	0	0.0431034	0.022221	0	0	0	0	598.372	0
Pool 3	CA13	2	4	0	20.4958	7.99959	1	0.5	2	0.5	4	0.431127	26.2541	13.7916	2	1	2	0.5	0.580034	0
Pool 9	MDM2	5	10	0	44.1838	4.41838	1	0.2	1	0.1	10	0	1.56914	0.321171	0	0	0	0	13.7571	0
Pool 9	HSPB6	4	8	0	20.962	4.34844	1	0.25	2	0.25	8	0.134322	36.0724	6.5103	4	1	2	0.25	0.667933	0
Pool 7	NAPRT1	4	8	0	34.0639	4.25799	1	0.25	1	0.125	8	0	1.03508	0.165908	0	0	0	0	25.6648	0
Pool 3	FAM63A	3	6	0	12.9748	4.22297	1	0.333333	2	0.333333	6	0	0.880558	0.50144	0	0	0	0	8.42169	0
Pool 5	ZNF281	2	4	0	12.4747	3.11868	1	0.5	1	0.25	4	0	0	0	0	0	0	0	0	0
Pool 6	HNRNPA2B1	8	16	0	33.2711	2.69328	1	0.125	2	0.125	16	0	5.31376	0.595783	1	0.125	1	0.0625	4.52057	0
Pool 5	WWOX	8	16	0	29.9646	2.48598	1	0.125	2	0.125	16	0.00617152	18.7321	6.95341	6	0.75	9	0.5625	0.35752	0
Pool 8	NAPRT1	6	12	0	27.6775	2.31059	1	0.166667	1	0.0833333	12	0.00389159	5.0652	1.19304	2	0.333333	2	0.166667	1.93674	0
Pool 4	RALA	3	6	0	8.87437	2.18718	1	0.333333	2	0.333333	6	0	7.64966	1.75688	1	0.333333	1	0.166667	1.24493	0
Pool 7	mCherry	5	10	0	11.127	2.08591	1	0.2	2	0.2	10	0	11.2645	2.40585	1	0.2	2	0.2	0.867015	0
Pool 11	CASQ1	3	6	0	5.42877	1.98638	1	0.333333	2	0.333333	6	0.0106128	3.42019	1.50603	2	0.666667	0	0	1.31896	0
Pool 4	GATAD2B	5	10	0	15.2172	1.77969	1	0.2	1	0.1	10	0	21.0049	4.11035	3	0.6	3	0.3	0.432979	0
Pool 3	CCNE1	3	6	0	4.72703	1.75275	1	0.333333	1	0.166667	6	0.0765098	6.21657	1.63056	2	0.666667	1	0.166667	1.07494	0
Pool 10	FCRL1	6	12	0	19.4222	1.61851	1	0.166667	1	0.0833333	12	0	0	0	0	0	0	0	0	0
Pool 3	SMAD4	3	6	0	6.51483	1.57872	1	0.333333	1	0.166667	6	0	0	0	0	0	0	0	0	0
Pool 8	WWOX	3	6	0	7.11613	1.41765	1	0.333333	1	0.166667	6	0.0125641	15.4597	8.95251	3	1	5	0.833333	0.158353	0
Pool 3	H2AFV	5	10	0	4.55935	1.00388	1	0.2	1	0.1	10	0	4.03932	1.35639	1	0.2	1	0.1	0.740109	0
Pool 5	ARMC1	7	14	0	4.7263	0.997657	1	0.142857	1	0.0714286	14	0	0.155117	0.0193887	0	0	0	0	51.4556	0
Pool 3	MLLT11	8	16	0	14.7941	0.969401	1	0.125	1	0.0625	16	0	6.61667	0.782252	2	0.25	1	0.0625	1.23924	0
Pool 3	CTDSP2	7	14	0	13.2196	0.948646	1	0.142857	1	0.0714286	14	0	0.0865849	0.0100355	0	0	0	0	94.5291	0
Pool 11	SCIN	6	12	0	6.1704	0.901365	1	0.166667	1	0.0833333	12	0	8.80736	1.76165	3	0.5	3	0.25	0.511658	0
Pool 3	H2AFV	8	16	0	8.14713	0.830902	1	0.125	2	0.125	16	0	5.35671	0.629743	1	0.125	1	0.0625	1.31943	0
Pool 5	MSI2	7	14	0	8.43421	0.715633	1	0.142857	1	0.0714286	14	0	0	0	0	0	0	0	0	0
Pool 7	ACOT1	6	12	0	6.26088	0.662899	1	0.166667	1	0.0833333	12	0	15.611	2.7999	1	0.166667	2	0.166667	0.236758	0
Pool 4	SHC1	6	12	0	4.0011	0.659559	1	0.166667	1	0.0833333	12	0	4.1154	1.44437	2	0.333333	2	0.166667	0.456641	0
Pool 12	DPYS	6	12	0	4.22852	0.545021	1	0.166667	1	0.0833333	12	0	3.40411	0.622967	1	0.166667	0	0	0.87488	0
Pool 8	TRIP13	8	16	0	6.82493	0.499427	1	0.125	1	0.0625	16	0	3.34748	0.418163	2	0.25	0	0	1.19434	0
Pool 8	KRAS	5	10	0	4.79398	0.480037	1	0.2	1	0.1	10	0	0.297368	0.0509168	0	0	0	0	9.42786	0
Pool 3	TWIST1	7	14	0	5.37573	0.387875	1	0.142857	1	0.0714286	14	0	1.09707	0.0840595	0	0	0	0	4.61429	0
Pool 3	CPT1A	8	16	0	4.59928	0.326401	1	0.125	1	0.0625	16	0	1.55397	0.257738	0	0	0	0	1.26641	0
Pool 8	mCherry	8	16	0	4.01845	0.278773	1	0.125	1	0.0625	16	0	3.60107	0.67218	2	0.25	0	0	0.414729	0
Pool 9	TP63	3	6	0	3.98147	1.11896	0	0	0	0	6	0	0.0787335	0.0185873	0	0	0	0	60.2002	0
Pool 11	mcherry	3	6	0	3.22417	0.98498	0	0	0	0	6	0	0.0407576	0.00801649	0	0	0	0	122.869	0
Pool 6	AKT3	5	10	0	3.86099	0.915263	0	0	0	0	10	0	3.84753	1.07486	1	0.2	0	0	0.851518	0
Pool 7	mcherry	4	8	0	2.35508	0.745627	0	0	0	0	8	0	1.52584	0.423891	0	0	0	0	1.759	0
Pool 4	H2AFV	3	6	0	1.94894	0.717999	0	0	0	0	6	0.392937	6.17747	2.12416	1	0.333333	1	0.166667	0.338015	0
Pool 4	THEM4	7	14	0	3.46837	0.710109	0	0	0	0	14	0	0.091758	0.0350163	0	0	0	0	20.2794	0
Pool 12	LACTB2	3	6	0.226134	1.47906	0.602819	0	0	0	0	6	0	0.544869	0.141136	0	0	0	0	4.27119	0.415024
Pool 9	THRA	6	12	0	2.79868	0.529712	0	0	0	0	12	0.00960486	6.14895	1.47156	3	0.5	1	0.0833333	0.359965	0
Pool 9	RASSF8	6	12	0	3.92647	0.512216	0	0	0	0	12	0	1.65858	0.330164	0	0	0	0	1.5514	0
Pool 4	WIPI2	6	12	0	3.36825	0.490292	0	0	0	0	12	0	12.1788	1.16849	1	0.166667	1	0.0833333	0.419596	0
Pool 3	SYT11	3	6	0	2.66787	0.444645	0	0	0	0	6	0	90.9302	29.1254	2	0.666667	2	0.333333	0.0152666	0
Pool 9	BRP44	5	10	0	3.84757	0.384757	0	0	0	0	10	0	7.432	1.51427	2	0.4	1	0.1	0.254088	0
Pool 3	URGCP	4	8	0	2.88792	0.36099	0	0	0	0	8	0	1.04183	0.332076	0	0	0	0	1.08707	0
Pool 4	PKLR	3	6	0	1.46698	0.353848	0	0	0	0	6	0	0.188811	0.0363388	0	0	0	0	9.73748	0
Pool 3	PRUNE	7	14	0	2.64713	0.317627	0	0	0	0	14	0	0.632623	0.168943	0	0	0	0	1.88008	0
Pool 10	TRAM1	7	14	0	3.49249	0.303295	0	0	0	0	14	0	0.0070329	0.000954373	0	0	0	0	317.795	0
Pool 8	HOXA1	7	14	0	3.37333	0.300061	0	0	0	0	14	0	3.67614	0.517736	1	0.142857	0	0	0.579562	0
Pool 12	CFL2	8	16	0	2.28579	0.289473	0	0	0	0	16	0	2.50978	0.26907	1	0.125	0	0	1.07583	0
Pool 11	mcherry	5	10	0	2.23685	0.279074	0	0	0	0	10	0	3.19755	0.64181	2	0.4	0	0	0.434824	0
Pool 5	CYHR1	5	10	0	1.84546	0.250677	0	0	0	0	10	0	0.306028	0.0472489	0	0	0	0	5.30545	0
Pool 4	PTK2	6	12	0	2.55177	0.245818	0	0	0	0	12	0	4.19457	0.474428	1	0.166667	1	0.0833333	0.518137	0
Pool 8	MapK6	3	6	0	0.552066	0.241644	0	0	0	0	6	0	0.440384	0.0733973	0	0	0	0	3.29228	0
Pool 10	YWHAZ	4	8	0	1.71333	0.214166	0	0	0	0	8	0.0934556	1.89772	0.904936	0	0	0	0	0.236665	0
Pool 3	TMEM106B	8	16	0	2.84749	0.199637	0	0	0	0	16	0	2.35405	0.551157	1	0.125	0	0	0.362214	0
Pool 9	SEPP1	5	10	0	1.79892	0.179892	0	0	0	0	10	0	3.87373	1.24757	2	0.4	0	0	0.144193	0
Pool 4	C5orf34	5	10	0	1.62197	0.162197	0	0	0	0	10	0	2.8729	0.403768	1	0.2	0	0	0.401708	0
Pool 3	KDELR2	8	16	0	1.34326	0.141208	0	0	0	0	16	0	0.399509	0.0249693	0	0	0	0	5.65525	0
Pool 7	OSGIN2	6	12	0	1.63	0.140496	0	0	0	0	12	0.00553124	9.61636	1.25934	1	0.166667	1	0.0833333	0.111563	0
Pool 7	WWOX	5	10	0	1.18975	0.120146	0	0	0	0	10	0	5.97892	0.718085	1	0.2	1	0.1	0.167314	0
Pool 3	TCEA2	3	6	0	0.709034	0.118172	0	0	0	0	6	0	0	0	0	0	0	0	0	0
Pool 3	IGFBP4	8	16	0	1.69754	0.116334	0	0	0	0	16	0	8.22959	1.16678	2	0.25	2	0.125	0.0997049	0
Pool 7	ENY2	8	16	0	1.71634	0.115791	0	0	0	0	16	0	4.17472	0.753747	2	0.25	1	0.0625	0.153621	0
Pool 4	CD46	5	10	0	0.921239	0.0921239	0	0	0	0	10	0	9.55814	2.81428	3	0.6	2	0.2	0.0327345	0
Pool 4	GNAS	7	14	0	0.821526	0.0628313	0	0	0	0	14	0	2.71611	0.646452	3	0.428571	0	0	0.0971942	0
Pool 11	KLHL7	3	6	0	0.272619	0.0454366	0	0	0	0	6	0	1.53149	0.255249	0	0	0	0	0.178009	0
Pool 4	STK38L	4	8	0	0.27888	0.0450946	0	0	0	0	8	0.00925877	6.34365	1.19686	1	0.25	1	0.125	0.0376774	0
Pool 9	IQGAP3	5	10	0	0.41241	0.041241	0	0	0	0	10	0	0.553047	0.0553047	0	0	0	0	0.745706	0
Pool 5	GPR161	6	12	0	0.425995	0.0354996	0	0	0	0	12	0	1.48159	0.201423	0	0	0	0	0.176244	0
Pool 11	mCherry	7	14	0	0.269058	0.0315114	0	0	0	0	14	0	2.16401	0.387109	1	0.142857	0	0	0.0814018	0
Pool 9	TERT	7	14	0	0.424874	0.0303482	0	0	0	0	14	0	9.93744	2.12476	6	0.857143	1	0.0714286	0.0142831	0
Pool 4	SFRP4	7	14	0	0.403908	0.0288506	0	0	0	0	14	0	17.0701	2.9574	4	0.571429	3	0.214286	0.00975541	0
Pool 5	TCEA2	6	12	0	0.278296	0.027085	0	0	0	0	12	0	11.4294	1.45532	2	0.333333	2	0.166667	0.018611	0
Pool 12	MAF1	8	16	0	0.368012	0.0230008	0	0	0	0	16	0	2.23416	0.272455	1	0.125	0	0	0.0844203	0
Pool 7	DTL	4	8	0	0.17511	0.0218888	0	0	0	0	8	0.0550419	9.19409	2.00959	1	0.25	1	0.125	0.0108922	0
Pool 7	mCherry	6	12	0	0.219675	0.0189424	0	0	0	0	12	0	6.56264	0.566253	1	0.166667	1	0.0833333	0.0334522	0
Pool 11	AVIL	4	8	0	0.148505	0.0185632	0	0	0	0	8	0	3.38725	0.812658	1	0.25	0	0	0.0228425	0
Pool 7	LATS1	7	14	0	0.20181	0.0180282	0	0	0	0	14	0	4.91877	1.23352	2	0.285714	2	0.142857	0.0146153	0
Pool 4	RAD21	3	6	0	0.0523503	0.00872504	0	0	0	0	6	0	0	0	0	0	0	0	0	0
Pool 7	CRISPLD1	6	12	0	0.089101	0.0080769	0	0	0	0	12	0	0.702687	0.15853	0	0	0	0	0.0509487	0
Pool 3	RIT1	5	10	0	0.0682867	0.00682867	0	0	0	0	10	0	1.22464	0.30975	0	0	0	0	0.0220457	0
Pool 3	CPNE3	7	14	0	0.0839032	0.00599308	0	0	0	0	14	0	0.271424	0.0629802	0	0	0	0	0.0951583	0
Pool 4	mCherry	6	12	0	0.0638154	0.00531795	0	0	0	0	12	0	2.4087	0.353874	1	0.166667	0	0	0.0150278	0
Pool 4	CD46	6	12	0	0.0487855	0.00406546	0	0	0	0	12	0	0.568361	0.0686882	0	0	0	0	0.0591871	0
Pool 4	PCMTD1	7	14	0	0.0186799	0.00133428	0	0	0	0	14	0	17.2837	1.30857	1	0.142857	1	0.0714286	0.00101965	0
Pool 4	SLC35E3	7	14	0	0.0162443	0.0011603	0	0	0	0	14	0	0.00155748	0.000120968	0	0	0	0	9.59184	0
Pool 5	ADIPOR1	8	16	0	0.0127381	0.00079613	0	0	0	0	16	0	0.150068	0.00937927	0	0	0	0	0.0848819	0
Pool 5	SEPP1	3	6	0	0.00127472	0.000212453	0	0	0	0	6	0	0.0529363	0.00882271	0	0	0	0	0.0240803	0
Pool 5	RPL30	6	12	0	0.000601619	5.01349e-05	0	0	0	0	12	0	0.254107	0.0275275	0	0	0	0	0.00182127	0
Pool 5	FOXO3	8	16	0	0	0	0	0	0	0	16	0	3.18524	0.222236	1	0.125	0	0	0	0
Pool 5	MYCL1	8	16	0	0	0	0	0	0	0	16	0	1.12325	0.204975	0	0	0	0	0	0
Pool 5	BUB1	6	12	0	0	0	0	0	0	0	12	0	3.36607	0.578963	1	0.166667	0	0	0	0
Pool 5	SYT11	6	12	0	0	0	0	0	0	0	12	0	0	0	0	0	0	0	0	0
Pool 5	ICA1	6	12	0	0	0	0	0	0	0	12	0	1.20687	0.254631	0	0	0	0	0	0
Pool 5	mCherry	3	6	0	0	0	0	0	0	0	6	0	1.52415	0.254024	0	0	0	0	0	0
Pool 5	JRK	3	6	0	0	0	0	0	0	0	6	0	0.367651	0.0612752	0	0	0	0	0	0
Pool 5	TRAPPC6B	3	6	0	0	0	0	0	0	0	6	0	0.980877	0.400428	0	0	0	0	0	0
Pool 5	ANKRD46	3	6	0	0	0	0	0	0	0	6	0	1.47372	0.246384	0	0	0	0	0	0
Pool 6	MAPK6$	3	6	0	0	0	0	0	0	0	6	0	1.01456	0.240505	0	0	0	0	0	0
Pool 6	DTL	3	6	0	0	0	0	0	0	0	6	0	4.07601	0.679335	1	0.333333	1	0.166667	0	0
Pool 6	KRTCAP2	3	6	0	0	0	0	0	0	0	6	0	24.2156	10.0235	2	0.666667	4	0.666667	0	0
Pool 6	MEF2D	2	4	0	0	0	0	0	0	0	4	0	0	0	0	0	0	0	0	0
Pool 6	RNF115	2	4	0	0	0	0	0	0	0	4	0	0	0	0	0	0	0	0	0
Pool 6	PTK2	2	4	0	0	0	0	0	0	0	4	0	4.7082	1.25075	1	0.5	1	0.25	0	0
Pool 6	ATP1A2	2	4	0	0	0	0	0	0	0	4	0	0	0	0	0	0	0	0	0
Pool 6	CBLB	2	4	0	0	0	0	0	0	0	4	0	0.0364862	0.00921503	0	0	0	0	0	0
Pool 6	DAB2	2	4	0	0	0	0	0	0	0	4	0	4.71445	1.17861	1	0.5	1	0.25	0	0
Pool 6	CABLES1	2	4	0	0	0	0	0	0	0	4	0	1.76682	0.619967	0	0	0	0	0	0
Pool 6	S100A1	2	4	0	0	0	0	0	0	0	4	0	1.08564	0.297173	0	0	0	0	0	0
Pool 6	FMOD	2	4	0	0	0	0	0	0	0	4	0	23.4318	7.81327	1	0.5	2	0.5	0	0
Pool 6	FCGR2B	2	4	0	0	0	0	0	0	0	4	0	0.071202	0.0178005	0	0	0	0	0	0
Pool 6	KRTCAP2	2	4	0	0	0	0	0	0	0	4	0	0	0	0	0	0	0	0	0
Pool 6	ANLN	2	4	0	0	0	0	0	0	0	4	0	0.0028621	0.000715525	0	0	0	0	0	0
Pool 6	ZBTB32	2	4	0	0	0	0	0	0	0	4	0	0.00838096	0.00247427	0	0	0	0	0	0
Pool 6	SETB1	2	4	0	0	0	0	0	0	0	4	0	0	0	0	0	0	0	0	0
Pool 7	IMPAD1	2	4	0	0	0	0	0	0	0	4	0	1269.61	409.047	1	0.5	2	0.5	0	0
Pool 7	mCherry	2	4	0	0	0	0	0	0	0	4	0	0	0	0	0	0	0	0	0
Pool 7	FSCN1	7	14	0	0	0	0	0	0	0	14	0	3.67241	0.482723	1	0.142857	0	0	0	0
Pool 8	CCNE2	5	10	0	0	0	0	0	0	0	10	0	0	0	0	0	0	0	0	0
Pool 8	POGK	5	10	0	0	0	0	0	0	0	10	0	33.0414	3.30414	1	0.2	1	0.1	0	0
Pool 8	ZNF124	5	10	0	0	0	0	0	0	0	10	0	38.0464	4.19373	2	0.4	1	0.1	0	0
Pool 8	SOX13	5	10	0	0	0	0	0	0	0	10	0	1.52408	0.186602	0	0	0	0	0	0
Pool 8	AKT3$	5	10	0	0	0	0	0	0	0	10	0	3.81567	1.0435	1	0.2	0	0	0	0
Pool 8	PIK3CA	5	10	0	0	0	0	0	0	0	10	0	4.0498	0.421079	1	0.2	1	0.1	0	0
Pool 8	PRRX1	5	10	0	0	0	0	0	0	0	10	0	0.232325	0.0232325	0	0	0	0	0	0
Pool 8	TCEA2	5	10	0	0	0	0	0	0	0	10	0	0.586561	0.0954228	0	0	0	0	0	0
Pool 8	H2AFV	5	10	0	0	0	0	0	0	0	10	0	6.31906	0.795098	1	0.2	1	0.1	0	0
Pool 8	DECR1	5	10	0	0	0	0	0	0	0	10	0	1.99794	0.450388	0	0	0	0	0	0
Pool 8	DFNA5	5	10	0	0	0	0	0	0	0	10	0	4.82562	0.485242	1	0.2	1	0.1	0	0
Pool 9	LMNA	5	10	0	0	0	0	0	0	0	10	0	0	0	0	0	0	0	0	0
Pool 9	MATN2	5	10	0	0	0	0	0	0	0	10	0	0.171331	0.0353306	0	0	0	0	0	0
Pool 9	WWP1	5	10	0	0	0	0	0	0	0	10	0	1.80402	0.673429	0	0	0	0	0	0
Pool 9	NTRK3	5	10	0	0	0	0	0	0	0	10	0	11.3982	1.30251	1	0.2	1	0.1	0	0
Pool 9	MSTO1	5	10	0	0	0	0	0	0	0	10	0	2.88621	0.393151	1	0.2	0	0	0	0
Pool 9	MRPS30	5	10	0	0	0	0	0	0	0	10	0	2.07436	0.313055	1	0.2	0	0	0	0
Pool 9	CDKN2C	5	10	0	0	0	0	0	0	0	10	0	3.85325	0.89681	2	0.4	0	0	0	0
Pool 9	ETS1	5	10	0	0	0	0	0	0	0	10	0	3.31182	0.730553	1	0.2	0	0	0	0
Pool 9	NR5A2	5	10	0	0	0	0	0	0	0	10	0	0.00997333	0.000997333	0	0	0	0	0	0
Pool 9	CYP7B1	5	10	0	0	0	0	0	0	0	10	0	1.47452	0.659735	0	0	0	0	0	0
Pool 10	PRKACB	3	6	0	0	0	0	0	0	0	6	0	2.02211	0.360208	1	0.333333	0	0	0	0
Pool 10	EGFR	3	6	0	0	0	0	0	0	0	6	0	0.185783	0.0367357	0	0	0	0	0	0
Pool 10	GOLPH3L	3	6	0	0	0	0	0	0	0	6	0.437802	3.52401	2.06323	2	0.666667	0	0	0	0
Pool 10	C5orf22	3	6	0	0	0	0	0	0	0	6	0.0284099	3.45186	1.19804	1	0.333333	0	0	0	0
Pool 10	INHBA	3	6	0	0	0	0	0	0	0	6	0	0.258083	0.0906198	0	0	0	0	0	0
Pool 10	GRB7	3	6	0	0	0	0	0	0	0	6	0	4.27911	1.56299	2	0.666667	1	0.166667	0	0
Pool 10	ZFAND2A	3	6	0	0	0	0	0	0	0	6	0.060901	0.956353	0.423242	0	0	0	0	0	0
Pool 11	KRAS	4	8	0	0	0	0	0	0	0	8	0	1.02128	0.135981	0	0	0	0	0	0
Pool 11	PTEN	4	8	0	0	0	0	0	0	0	8	0	4.02055	1.08398	1	0.25	1	0.125	0	0
Pool 11	LASP1	4	8	0	0	0	0	0	0	0	8	0	0.993924	0.13534	0	0	0	0	0	0
Pool 11	RECQL4	4	8	0	0	0	0	0	0	0	8	0	18.8167	2.74691	1	0.25	1	0.125	0	0
Pool 11	PI4KB	4	8	0	0	0	0	0	0	0	8	0	9.31635	2.32592	2	0.5	2	0.25	0	0
Pool 11	C19orf12	4	8	0	0	0	0	0	0	0	8	0	1.01546	0.143682	0	0	0	0	0	0
Pool 11	TMEM64	4	8	0	0	0	0	0	0	0	8	0	1.00477	0.417131	0	0	0	0	0	0
Pool 11	SP4	4	8	0	0	0	0	0	0	0	8	0	0	0	0	0	0	0	0	0
Pool 12	RIPK3	6	12	0	0	0	0	0	0	0	12	0	0.0845956	0.00962149	0	0	0	0	0	0
Pool 12	KRT23	6	12	0	0	0	0	0	0	0	12	0	2.04949	0.429697	1	0.166667	0	0	0	0
Pool 12	FAM82B	6	12	0	0	0	0	0	0	0	12	0	325.117	41.1408	1	0.166667	2	0.166667	0	0
Pool 12	MAF1	6	12	0	0	0	0	0	0	0	12	0	0	0	0	0	0	0	0	0
Pool 12	MECOM	6	12	0	0	0	0	0	0	0	12	0	4.06838	0.638228	1	0.166667	1	0.0833333	0	0
Pool 12	ZFAND2A	6	12	0	0	0	0	0	0	0	12	0	0	0	0	0	0	0	0	0
