# Supplementary material for: In vivo screening identifies GATAD2B as a metastasis driver in KRAS-driven lung cancer
Source: Nat Commun. 2018 Jul 16;9:2732. doi: 10.1038/s41467-018-04572-3 (PMC6048166; doi:10.1038/s41467-018-04572-3)
Supplement: Supplementary file 6 — Supplementary Data 3 [file 41467_2018_4572_MOESM6_ESM.xlsx]

## Sheet: Sheet1
		GFP-Dox	GFP-Dox	GFP-Dox	GFP+Dox	GFP+Dox	GFP+Dox	GATA-Dox	GATA-Dox	GATA-Dox	GATA+Dox	GATA+Dox	GATA+Dox		GFP+Dox vs. GFP-Dox		GATA+Dox vs. GATA-Dox
TargetID	ProbeID	KC3921	KC3892_1	KC3892_2	KC3893_1	KC3893_2	KC3922	KC3923	KC3894_1	KC3894_2	KC3895_1	KC3895_2	KC3924		ttest p	FC	ttest p	FC
AADAC	6200619	7.41849	7.27984	7.53247	8.01259	8.14351	7.79747	7.39217	7.22577	7.1862	7.48002	7.54216	7.7018		0.00994838	1.48891	0.028401	1.2368	TRUE
AADACL1	7210327	9.29995	9.39201	9.56561	9.86382	9.94935	9.9141	9.85135	9.23991	9.1305	9.94638	9.77525	10.3182		0.00389847	1.40435	0.0928117	1.52204	TRUE
AADACL1	7650020	8.5647	8.74718	8.71638	9.21624	9.2965	9.23645	9.07777	8.48807	8.26909	9.29282	9.23163	9.68534		0.000727771	1.48828	0.0475822	1.73102	TRUE
ABCC3	270615	7.79493	8.06072	7.8121	7.3921	7.32418	7.17131	7.56272	7.7765	7.85873	7.37949	7.23641	7.29604		0.00532646	0.662785	0.0117176	0.742946	TRUE
ABLIM1	2570112	9.84695	10.2293	9.89312	9.22449	9.27184	9.1278	9.71221	8.95947	9.29782	9.24225	9.18504	9.41213		0.00361034	0.581662	0.858492	0.970392	TRUE
ABR	620240	9.89231	9.70433	9.75932	10.1462	10.4438	10.2799	9.94802	10.2629	10.2343	10.4152	10.2363	10.0307		0.0079321	1.41875	0.626047	1.05626	TRUE
ACADM	2470279	8.90626	9.17029	9.11786	8.48556	8.55112	8.68845	9.15222	8.55874	8.7828	8.94041	8.9918	9.14677		0.00818137	0.712144	0.348379	1.14478	TRUE
ACAT2	6420056	8.47202	8.4541	8.16328	8.96284	9.13569	9.34559	8.49226	9.09215	8.78533	8.66729	8.9523	9.09382		0.00624988	1.72298	0.620553	1.08264	TRUE
ACLY	4200259	11.479	11.6392	11.7252	13.318	13.4352	13.4654	11.8706	11.7242	12.0276	13.314	13.3301	13.2441		2.99588e-05	3.46231	0.000100015	2.67941	TRUE
ACLY	4290279	10.9605	11.079	11.1111	12.8315	12.9144	12.8842	11.167	11.4638	11.5146	12.9985	12.6736	12.6954		3.87121e-06	3.54677	0.000734013	2.65249	TRUE
ACN9	6040088	8.79022	9.03397	9.01826	8.36479	8.26989	8.34523	8.79877	8.73886	8.74602	8.53594	8.56801	8.95117		0.00177964	0.650291	0.601964	0.948567	TRUE
ACOX2	1010114	7.74882	7.73318	7.75135	7.27585	7.42059	7.37279	8.49802	8.68319	8.48911	7.89412	7.9786	7.72962		0.000831783	0.764168	0.00204548	0.620144	TRUE
ACSS2	4490524	12.0158	11.704	11.6758	12.5716	12.7342	12.6712	11.3812	11.7573	11.7476	12.3232	12.142	11.8239		0.00192908	1.81562	0.0709032	1.3829	TRUE
ACSS2	4670544	11.9452	11.8789	11.7796	12.6779	12.7302	12.9177	11.5779	11.9321	11.9206	12.4474	12.0857	12.104		0.000483409	1.87561	0.0717872	1.32152	TRUE
ACTR1A	4280561	10.0476	9.83923	9.93111	10.3117	10.5403	10.6048	10.0352	10.5463	10.5683	10.4838	10.5387	10.0208		0.0070533	1.46036	0.889257	0.975688	TRUE
ADAM19	6900209	9.57087	9.4144	9.54538	10.2472	10.3231	10.1304	10.335	10.601	10.5667	10.6608	10.8125	10.5327		0.000617001	1.65098	0.222568	1.12329	TRUE
ADAMTS1	6900086	7.53735	7.58859	7.38273	8.15796	8.27445	8.20235	7.47079	7.30678	7.4703	7.68953	7.53063	7.63587		0.000552943	1.63433	0.047699	1.15086	TRUE
ADARB1	7330097	8.88551	8.96986	8.69561	8.3446	8.32804	8.38379	8.97806	9.10289	8.86696	8.6187	8.54788	8.60629		0.00383748	0.707999	0.00542099	0.762241	TRUE
ADIPOR1	3460201	10.0975	10.0893	9.93825	10.5872	10.6136	10.7057	10.1484	10.3918	10.275	10.6164	10.4999	10.3954		0.000706956	1.5092	0.0707821	1.17461	TRUE
ADIPOR1	6100767	9.73756	9.64386	9.79322	10.4247	10.4754	10.2049	9.60885	9.9589	10.0268	10.3538	10.2541	10.0034		0.00236072	1.56208	0.111082	1.26483	TRUE
ADM	5670465	10.4874	10.232	10.0019	10.6417	10.7282	10.6151	11.0006	10.8721	11.031	11.4417	11.505	11.5959		0.0433014	1.33906	0.00117127	1.46036	TRUE
ADNP	360678	9.70015	9.61268	9.57073	9.05994	9.19607	9.04454	9.64364	8.72004	9.06078	9.02672	8.92448	9.38394		0.00100829	0.693675	0.926573	0.979574	TRUE
ADRB2	7570326	9.00893	9.00164	9.01101	9.5365	9.79049	9.71351	8.92479	9.00614	9.15641	9.22538	9.39394	8.93269		0.000864534	1.59435	0.362597	1.11334	TRUE
AGBL5	1850075	10.0758	9.73429	9.83368	9.29241	9.33832	9.36225	9.56367	10.1218	10.4002	9.63547	9.52893	9.25046		0.00601083	0.682899	0.109438	0.679737	TRUE
AGR2	1340021	9.67539	9.79373	9.71052	8.97994	8.9702	8.84485	9.22558	8.70506	8.42092	8.78334	8.7562	9.32991		0.000141901	0.576388	0.596658	1.12711	TRUE
AIM1	580255	8.66417	8.647	8.97972	8.239	8.27369	8.22487	9.03397	8.13763	8.02819	8.12379	8.06178	8.42018		0.00900554	0.698446	0.588636	0.871749	TRUE
AKR1B10	5310646	7.59681	7.98613	7.99271	7.12102	7.16021	6.97461	7.45748	7.64172	7.5356	7.32898	7.27488	7.2027		0.00560004	0.585088	0.0129927	0.825831	TRUE
ALDH3A1	5560369	7.51708	7.90374	8.0925	6.97432	7.04476	7.04412	7.00796	7.23344	7.23629	6.93192	7.03443	7.25391		0.00879337	0.567737	0.5187	0.942254	TRUE
ALDH7A1	70102	11.5835	11.4903	11.4437	10.8489	10.864	11.047	11.3566	11.0375	11.1641	11.0743	11.0561	10.865		0.00150637	0.666244	0.176299	0.878051	TRUE
ALDH7A1	4150544	11.6506	11.677	11.488	10.7119	10.9176	10.8849	11.1872	11.1714	11.1096	11.3016	11.1613	10.9833		0.000912271	0.587603	0.942193	0.994925	TRUE
ALG14	50128	7.90069	7.85405	8.03282	8.37045	8.38886	8.27994	7.87679	7.90544	7.76248	8.55598	8.53044	8.33698		0.00273416	1.33537	0.00156247	1.54353	TRUE
ALG14	2340524	7.55686	7.66904	7.51471	8.28805	8.11358	8.13748	7.47769	7.31922	7.51728	8.14894	8.10911	8.23725		0.0011032	1.51519	0.000523378	1.65524	TRUE
ALKBH6	670360	8.65794	8.69449	8.58416	9.24097	9.23624	9.1939	8.63414	9.21529	9.16172	9.19444	9.14474	8.78868		8.53477e-05	1.49296	0.871249	1.02733	TRUE
AMY1B	5550288	9.85605	9.92492	10.006	10.4922	10.4402	10.6936	9.86497	10.3726	10.5298	10.3205	10.3049	10.4519		0.00229061	1.52946	0.642324	1.07423	TRUE
ANGEL2	1820441	9.0804	9.32068	9.11786	8.68612	8.65288	8.47031	9.17228	8.19199	8.21544	8.44546	8.26024	9.09272		0.00474643	0.673673	0.867467	1.05183	TRUE
ANGPTL4	990092	7.29351	7.28446	7.29374	7.98107	8.04102	8.12634	7.64199	8.22389	7.91824	8.9007	8.70605	8.41309		5.65088e-05	1.69221	0.0275275	1.67625	TRUE
ANGPTL4	2450592	8.2457	8.28683	8.27203	9.86016	9.68662	9.88245	9.02118	9.69401	9.72403	10.181	10.2535	10.1251		1.66088e-05	2.91109	0.0383721	1.63215	TRUE
ANGPTL4	4610433	11.0957	11.048	11.1059	12.7555	12.8493	12.7048	12.3134	12.787	12.8227	13.4708	13.3545	13.2254		3.28077e-06	3.21917	0.0165817	1.63493	TRUE
ANKRD37	240682	7.32159	7.30341	7.21917	8.03271	7.98445	8.00233	7.52252	7.65222	7.52555	7.97774	7.9386	7.98594		3.04648e-05	1.65303	0.000891856	1.32011	TRUE
ANKRD9	7050370	10.2602	10.4031	10.4706	10.8865	11.0642	10.8079	10.5367	10.9037	10.9106	10.8884	10.865	10.5192		0.00522853	1.45556	0.886546	0.982069	TRUE
ANTXR2	10685	9.53785	9.47248	9.59353	11.8264	12.1225	11.7353	9.85135	8.88789	8.92187	11.2798	11.2454	12.0406		4.20995e-05	5.13408	0.00488886	4.92992	TRUE
ANXA2	770730	12.2353	12.2254	12.4068	12.6157	12.7269	12.707	11.9195	11.9419	11.9505	12.8513	12.6236	12.8087		0.00443457	1.31407	0.000306582	1.77014	TRUE
ANXA2	3520328	10.3397	10.1747	10.1586	11.682	11.8264	11.8251	10.3268	10.4728	10.4688	11.82	11.6297	11.6702		3.23173e-05	2.93527	6.9119e-05	2.43484	TRUE
ANXA2P1	270609	13.5892	13.6181	13.4445	14.2848	14.2479	14.2798	13.4553	13.1515	13.1238	14.315	14.2116	14.2864		0.000195294	1.64746	0.000746332	2.03841	TRUE
ANXA2P3	2810411	10.1262	9.7654	10.1109	11.3762	11.3073	11.488	10.0327	9.7009	9.58152	10.7647	10.7754	10.9947		0.000421517	2.62013	0.00225067	2.10411	TRUE
ANXA3	240594	10.9545	11.1714	11.1891	11.718	11.4638	11.6525	11.4892	10.0852	10.4675	10.9848	11.0414	11.8286		0.00914644	1.42055	0.293208	1.52022	TRUE
AP1B1	2470327	9.90084	9.64132	9.73556	10.2186	10.3567	10.3319	9.9057	10.3941	10.5246	10.4809	10.2421	9.9924		0.00334863	1.45715	0.884666	0.975108	TRUE
AP1M1	2190241	10.0789	9.76278	9.93749	10.375	10.5359	10.6088	10.0067	10.7456	10.6395	10.6304	10.502	10.2395		0.0071635	1.49501	0.980683	0.995408	TRUE
APBA3	4070014	8.00789	8.25876	7.97191	8.64584	8.65404	8.56769	7.97213	8.45859	8.63742	8.68648	8.6358	8.24108		0.0045159	1.457	0.535147	1.12122	TRUE
APH1B	7160224	7.76769	7.55874	7.59621	8.27111	8.08109	8.22692	7.54908	7.83212	7.90832	8.0572	8.18796	7.93331		0.00305329	1.46628	0.0876735	1.22801	TRUE
APOBEC3F	1410279	8.14119	8.10552	8.12374	8.87183	8.56835	8.77505	8.27722	8.34964	8.47148	8.78261	8.87028	8.51435		0.00240931	1.53148	0.042342	1.28014	TRUE
ARF4	1430136	9.21512	9.20718	9.45591	10.1604	10.2203	10.1518	9.29721	9.13967	9.06326	9.97631	9.88599	9.82255		0.00046838	1.84648	0.00089067	1.65662	TRUE
ARF4	6770176	12.4145	12.4714	12.52	12.853	13.0663	12.9963	12.3868	12.3483	12.2964	12.8911	12.8623	12.9557		0.00196023	1.41742	0.00012485	1.47345	TRUE
ARGLU1	4880132	10.1055	10.2645	10.3944	9.79847	9.70276	9.75808	10.6804	9.67338	9.60511	9.48441	9.57335	10.4192		0.00468619	0.706286	0.743375	0.894633	TRUE
ARHGDIA	4760255	11.4393	11.4797	11.4038	11.9035	11.911	12.1715	11.4132	12.0874	12.0881	11.9471	12.0321	11.692		0.0036407	1.46854	0.916654	1.01926	TRUE
ARHGEF3	6250435	8.7836	8.62048	8.7823	9.8452	9.70131	9.78476	9.24723	8.57999	8.70939	9.65768	9.63361	9.94211		0.00010549	2.06808	0.016688	1.86468	TRUE
ARID5B	1410408	8.25561	8.45132	8.44074	7.69865	7.60489	7.68049	8.13526	7.66264	7.7449	7.79988	7.71684	7.80998		0.000493161	0.606586	0.653493	0.951297	TRUE
ARL4A	1410113	8.7882	8.52748	8.48039	7.47391	7.41084	7.40677	7.96614	7.59725	7.79747	7.60273	7.59443	7.69695		0.000285551	0.444981	0.235647	0.897769	TRUE
ARPC1B	130717	9.45948	9.48832	9.56921	10.1296	10.275	10.0384	9.11515	9.6248	9.7257	10.0126	9.91639	9.73904		0.00109335	1.56049	0.122562	1.32024	TRUE
ASCC3	650722	9.40848	9.76798	9.70354	8.98261	8.93995	8.96233	9.76585	8.58433	8.98064	8.97972	8.82315	9.61268		0.00394856	0.630674	0.94995	1.01977	TRUE
ASNS	5960181	10.5044	10.1804	10.2398	9.55079	9.67269	9.83876	9.07275	9.24199	9.0546	9.61457	9.55945	9.8129		0.00878854	0.650322	0.00520136	1.45316	TRUE
ATF4	3460309	13.8799	13.932	13.8197	13.0645	13.1946	13.3903	13.5112	13.2888	13.3197	12.9288	12.9963	13.3002		0.00272764	0.632546	0.0897197	0.813312	TRUE
ATF4	7610187	11.165	10.7009	10.5683	9.61051	9.61036	10.0086	9.74089	9.94823	9.71077	9.34559	9.45066	9.60191		0.00889655	0.4769	0.0339049	0.793385	TRUE
ATF5	1570484	8.66993	8.77691	8.69788	9.48314	9.72733	9.47498	9.45927	9.94334	9.98443	10.0584	9.90735	9.42889		0.000674116	1.79864	0.992493	1.00176	TRUE
ATG4A	6060358	7.53349	7.56266	7.66292	8.18195	8.15275	7.93025	7.7193	7.36539	7.48222	7.74677	7.80194	8.22475		0.00479013	1.41614	0.0933781	1.3215	TRUE
ATP2B4	6100482	8.42123	8.45275	8.63722	9.25581	9.33639	9.27288	8.82019	8.45312	8.35009	9.01547	9.01892	9.0504		0.000395717	1.72265	0.0271711	1.40165	TRUE
ATP2B4	6900630	8.16796	8.0925	8.18256	9.04371	8.94474	8.71506	8.20775	7.91177	7.91261	8.85031	8.75306	8.64526		0.00174209	1.68587	0.00301266	1.66883	TRUE
ATP5F1	4060326	12.071	12.3438	12.3266	11.7229	11.7353	11.774	12.1674	11.4648	11.6159	11.7496	11.6419	12.13		0.00493037	0.705613	0.74336	1.06523	TRUE
ATP6V0A1	1660215	9.74669	9.66405	9.77525	10.334	10.5118	10.5658	10.0654	10.334	10.2175	10.5587	10.4483	10.2421		0.000667623	1.67235	0.156756	1.15724	TRUE
ATP6V0C	2360138	9.17097	9.13981	9.14545	9.69218	9.70792	9.80421	9.22736	9.85888	9.97804	9.87672	10.03	9.39086		8.81118e-05	1.49764	0.809665	1.05538	TRUE
ATP6V0C	3610397	12.9792	12.9288	12.8962	13.4999	13.5746	13.4445	13.2859	13.6756	13.6269	13.7844	13.7632	13.4654		0.000216801	1.48616	0.426662	1.10307	TRUE
ATP6V0D1	6330377	9.30105	9.22493	9.3649	10.1767	9.92492	10.0984	9.10739	10.2248	10.0578	10.3726	10.1555	9.6484		0.000812385	1.70492	0.556264	1.19928	TRUE
ATP6V0E1	2320110	10.8575	11.0006	10.7066	11.7984	11.6288	11.5136	10.8696	10.817	11.0115	11.4892	11.5544	11.3041		0.00260766	1.73149	0.00439946	1.46396	TRUE
ATP6V0E1	4730343	12.2211	12.4526	12.1569	12.7378	12.8842	12.8684	12.4182	12.4207	12.5634	12.8684	12.9234	12.7269		0.00541848	1.46746	0.00794006	1.2943	TRUE
ATP6V1E1	5890450	10.7169	10.692	10.6335	11.1883	11.1428	11.1789	10.9286	10.3699	10.3484	11.1538	11.1584	11.3742		6.61627e-05	1.40369	0.0287454	1.60201	TRUE
ATP6V1E1	6860543	10.0384	10.0622	10.1695	10.5595	10.7257	10.4567	10.3146	9.84537	9.7388	10.4062	10.4498	10.6203		0.00510303	1.40499	0.0493632	1.43978	TRUE
ATP9A	6480630	8.87986	8.81828	8.91161	9.63198	9.76129	9.65273	9.24074	9.03432	9.09683	9.64197	9.52652	9.52893		7.49187e-05	1.75574	0.0035766	1.35834	TRUE
AXUD1	7560041	9.13967	8.86321	8.8818	9.85326	10.0248	9.94705	9.11397	9.66877	9.46136	10.0504	9.8921	9.65712		0.000657375	1.97265	0.0847131	1.36778	TRUE
BAD	6290544	7.29184	7.3108	7.41341	7.76775	7.89458	7.86411	7.40159	7.68497	7.75455	7.85615	7.88301	7.52252		0.000722707	1.41761	0.426172	1.10205	TRUE
BCAP29	2690273	8.01385	8.27692	8.25269	8.32996	8.26472	8.49038	8.1077	8.0216	8.02931	8.48754	8.66904	8.92946		0.168179	1.1333	0.00805374	1.56101	TRUE
BCCIP	2940040	7.97432	8.37822	8.19566	7.65089	7.63354	7.62251	8.27875	7.99074	7.87219	7.73587	7.84559	8.14155		0.00949541	0.684401	0.460313	0.907799	TRUE
BCL2L12	6420379	10.692	10.578	10.5526	10.0352	10.1026	10.0903	10.6198	11.0746	11.167	10.4969	10.5999	10.0513		0.000366546	0.691842	0.074898	0.673108	TRUE
BCL6	6280458	8.66098	8.71104	8.49733	7.7833	7.97232	7.78081	8.3475	8.53863	8.45779	8.18107	8.31629	8.14155		0.0010072	0.58332	0.0373652	0.849683	TRUE
BCL9L	5960471	7.932	7.87693	7.88877	8.48432	8.4435	8.45359	7.50233	8.25314	7.9222	8.12379	8.23116	7.89416		1.11169e-05	1.47553	0.46993	1.14114	TRUE
BCLAF1	3800176	9.99842	10.1531	10.3682	9.30999	9.35317	9.34559	10.2424	9.51101	9.68752	9.72994	9.64745	10.0495		0.00149642	0.559804	0.985994	0.996741	TRUE
BHLHB2	2640735	11.2174	11.2722	11.3703	12.0857	12.1749	12.1928	11.079	10.8181	11.0019	11.7658	11.5959	11.4739		0.000100297	1.82067	0.00490002	1.56432	TRUE
BIVM	4220270	8.38333	8.57999	8.65856	7.90447	7.89724	7.87313	8.63175	7.99447	8.06642	7.92136	7.95649	8.47735		0.00140445	0.637716	0.698393	0.924995	TRUE
BMP2	4280577	7.62086	7.45342	7.47134	9.56754	9.61511	9.59751	7.72507	7.33991	7.38288	8.98472	8.76416	9.11253		2.90125e-06	4.22274	0.000753985	2.7725	TRUE
BRIX1	2120445	10.2484	10.5432	10.3984	9.76936	9.68362	9.92436	10.6482	10.1109	10.1736	10.299	10.2117	10.5141		0.00543576	0.657837	0.88077	1.02149	TRUE
BSDC1	3370450	9.09367	8.9136	9.00148	9.48634	9.51787	9.56706	8.94377	9.25843	9.16992	9.57984	9.37937	9.18791		0.000798521	1.43479	0.153479	1.1961	TRUE
BTBD3	6020653	8.84006	8.92256	8.96637	8.19637	8.4365	8.27681	8.95859	8.39798	8.38931	8.2718	8.07102	8.72785		0.00160044	0.656818	0.45234	0.855553	TRUE
BTG1	4730369	11.7072	11.3362	11.1523	11.7602	11.961	11.7072	11.1721	10.8546	10.6826	11.5693	11.612	11.6377		0.0852119	1.32953	0.00829042	1.62812	TRUE
BUB1	2070224	9.03356	9.11626	9.28472	8.50658	8.54329	8.45002	9.53694	8.85078	8.66048	8.87738	8.64734	9.18422		0.00120951	0.639544	0.732315	0.924607	TRUE
BZW2	1440612	10.7889	10.7951	10.7123	10.0289	10.0764	10.3231	10.6121	10.3146	10.2668	9.99354	10.1212	10.2548		0.00280119	0.649475	0.105516	0.826675	TRUE
C11ORF1	610400	10.1018	10.0572	9.82196	9.49451	9.32743	9.5536	9.54006	9.74798	9.61511	9.49056	9.66638	9.44611		0.00827631	0.690095	0.331737	0.933012	TRUE
C12ORF11	5270451	8.09426	8.3832	8.42647	7.79385	7.82459	7.71673	8.37056	7.74892	7.97955	7.64374	7.87011	7.98788		0.0086914	0.695962	0.391925	0.871093	TRUE
C12ORF48	990136	7.90705	8.22836	8.27699	7.41583	7.30754	7.48492	8.47814	8.04031	8.1158	7.61076	7.69428	8.01668		0.00443929	0.600943	0.0753611	0.738409	TRUE
C12ORF49	3170102	7.64482	7.72386	7.66776	8.08473	8.35367	8.23657	7.82988	7.64638	7.92657	8.15658	8.08162	7.90114		0.0025578	1.46021	0.0930669	1.18551	TRUE
C13ORF15	160242	8.46118	8.59184	8.48406	7.67478	7.64103	7.80664	8.17626	8.29796	8.31181	7.8523	7.96509	7.9386		0.000238913	0.57241	0.00333246	0.788209	TRUE
C14ORF143	2710176	8.67065	8.80046	8.92128	8.29758	8.29126	8.08162	8.72952	8.3724	8.68531	8.4137	8.25756	8.55828		0.00479299	0.671762	0.260715	0.879102	TRUE
C14ORF149	1300719	8.28254	8.0833	8.22952	8.93995	8.75963	8.61776	8.30594	8.28344	8.49946	8.50193	8.61275	8.714		0.00657009	1.48864	0.0550806	1.18642	TRUE
C14ORF159	130020	8.94842	9.03229	8.86508	8.38483	8.26989	8.38483	8.13735	8.74629	8.7305	8.19133	8.26633	8.10482		0.00061503	0.658804	0.163643	0.784283	TRUE
C14ORF93	4610484	9.15516	8.88483	8.96233	8.3273	8.42772	8.1324	8.60684	9.0499	8.94205	8.52118	8.54527	8.21292		0.00397084	0.613457	0.0618522	0.737233	TRUE
C15ORF39	870110	7.70958	7.70128	7.67732	8.34237	8.34247	8.53034	7.96809	8.44052	8.39374	8.33276	8.36306	8.18299		0.000363609	1.63467	0.88137	1.01782	TRUE
C15ORF41	270017	7.3076	7.39584	7.32178	7.85706	7.63856	7.96275	7.27208	7.00408	7.21917	7.68378	7.72386	7.95859		0.0085798	1.39254	0.00625828	1.54075	TRUE
C16ORF48	2760706	9.86446	9.33832	9.46725	8.41582	8.68054	8.59515	9.1587	9.60701	9.56659	8.01335	8.07102	7.77479		0.00491168	0.502488	0.000920589	0.355755	TRUE
C16ORF56	6940554	8.34726	8.25244	8.27875	10.4426	10.5616	10.1332	8.34271	8.82649	8.85678	10.5085	10.4152	10.6738		9.02263e-05	4.24657	0.000529726	3.62296	TRUE
C16ORF75	4540072	9.36447	9.25991	9.59624	8.72941	8.63673	8.67903	9.31651	9.48019	9.45151	9.06718	9.06555	8.78767		0.00213972	0.604934	0.0138455	0.735804	TRUE
C17ORF63	5570224	8.22032	8.38294	8.30432	9.0151	9.10878	8.84534	8.42469	8.82118	8.80988	9.04651	8.99944	8.76212		0.00159807	1.61017	0.18601	1.18984	TRUE
C17ORF91	5290161	7.72061	7.97056	7.82557	8.79925	8.76307	8.73427	8.17578	7.77258	7.77994	7.98832	8.16717	8.69236		0.000244842	1.90082	0.209427	1.29521	TRUE
C18ORF32	2940201	8.22116	8.37304	8.45032	8.79847	8.91611	8.8332	8.62939	7.91835	8.07388	8.55308	8.59535	9.08746		0.00271686	1.41528	0.122684	1.45205	TRUE
C18ORF56	1450682	9.50171	9.32571	9.39248	8.08771	7.98116	8.02453	8.87505	9.09578	9.1348	8.38915	8.30459	8.1382		2.13105e-05	0.385419	0.00228076	0.591357	TRUE
C19ORF12	6380681	8.28853	8.21752	8.1572	8.71674	8.80112	8.78806	8.23157	8.17333	8.19072	8.46682	8.34931	8.40678		0.000288488	1.46161	0.00535121	1.15597	TRUE
C19ORF21	5670341	8.193	8.20625	7.86798	8.62723	8.82405	8.78806	7.57046	8.17679	8.01732	8.5655	8.38307	8.1232		0.00645452	1.57721	0.121486	1.3526	TRUE
C19ORF48	2650349	9.41674	9.22355	9.17029	8.48713	8.48363	8.62034	8.88019	9.20768	9.18779	8.85369	8.96412	8.50982		0.00106501	0.59881	0.141883	0.803289	TRUE
C19ORF48	2850630	11.5911	11.2195	11.2064	10.4475	10.5327	10.5804	10.9686	11.4132	11.3389	10.8849	10.8749	10.4697		0.00343145	0.566908	0.0624229	0.708531	TRUE
C1ORF106	7100021	9.36796	8.97507	9.01745	9.78439	10.179	10.1094	8.90318	9.3913	9.44233	9.80969	9.65814	9.35058		0.00654006	1.87141	0.174385	1.2839	TRUE
C1ORF116	380026	8.95684	8.64825	8.67861	9.863	9.78811	9.81539	8.70725	9.24808	9.11174	9.89398	9.50542	9.56178		0.00045737	2.08629	0.0356781	1.54904	TRUE
C1ORF116	730491	10.5163	10.2409	10.3268	11.0016	11.1721	11.2706	10.1683	10.6121	10.5982	11.1373	11.0399	10.9538		0.00224405	1.72525	0.0196369	1.49913	TRUE
C1ORF19	3870112	9.15549	9.21216	9.24121	8.40295	8.2855	8.38721	9.13205	8.27692	8.38851	8.395	8.25551	8.86256		4.58073e-05	0.556942	0.785119	0.9364	TRUE
C1ORF24	3370768	9.02118	9.12949	8.95425	8.46671	8.47591	8.49265	8.49426	8.06785	8.13277	7.8463	7.88761	8.14324		0.000419595	0.679926	0.167586	0.82784	TRUE
C20ORF199	2480064	12.1462	12.1533	12.2086	11.7203	11.5982	11.5492	11.6845	11.0248	10.9686	11.2706	11.1451	11.5062		0.000557992	0.684534	0.763941	1.05801	TRUE
C21ORF45	1440273	8.48197	8.4808	8.43747	7.90236	7.98315	8.00899	8.58764	8.24946	8.11429	7.99979	8.19314	8.18399		0.000142001	0.706168	0.28218	0.875699	TRUE
C21ORF51	3440021	8.19717	8.00033	7.94627	8.21903	8.29922	8.51379	7.89691	7.73908	7.75288	8.36306	8.55033	8.35019		0.0637584	1.22782	0.00159452	1.54211	TRUE
C2ORF64	5390372	8.60296	8.60067	8.30432	8.00392	7.81993	7.70283	8.28008	7.80656	7.77774	7.71281	8.01756	8.28413		0.00754124	0.632693	0.839695	1.03529	TRUE
C3ORF52	3940079	7.82654	7.69587	7.66401	8.20979	8.68971	8.50406	8.03961	7.88504	8.10811	8.47858	8.52363	8.3908		0.00757972	1.66907	0.00408782	1.36928	TRUE
C3ORF59	2030687	8.15104	7.92539	8.2265	8.57842	8.71002	8.72184	8.42281	8.17921	8.18899	8.8346	8.82038	8.7585		0.00496281	1.48361	0.00286067	1.4548	TRUE
C4ORF41	4050474	9.03742	9.09874	9.13768	8.47477	8.65157	8.44617	9.12949	8.21313	8.4132	8.47343	8.33432	9.14423		0.00130007	0.674969	0.86971	1.04637	TRUE
C4ORF48	7650703	8.49854	8.32739	8.54731	9.07351	8.92463	8.85581	8.3506	9.12949	8.87952	8.90212	9.00875	8.37454		0.00596351	1.40793	0.938646	0.983002	TRUE
C5ORF32	4540241	9.73505	9.35918	9.32209	10.5744	10.5244	10.4887	9.28185	9.69218	9.55286	10.2168	10.2575	9.86016		0.00140541	2.08068	0.0259753	1.51837	TRUE
C6ORF129	1340400	8.96956	8.93294	8.74109	9.37098	9.48065	9.54777	9.3853	10.1523	9.99974	9.77073	9.70836	9.25623		0.00260983	1.50032	0.401353	0.830852	TRUE
C6ORF130	780187	9.35317	9.10794	9.07922	8.28987	8.27984	8.24851	8.78196	8.34602	8.10965	8.28494	8.17837	8.5472		0.000495074	0.533156	0.753796	0.948879	TRUE
C6ORF160	7160475	12.9123	12.9426	12.7671	12.4618	12.2747	12.2536	12.576	11.7984	11.7544	11.8345	11.856	12.3045		0.00312925	0.685888	0.891873	0.969592	TRUE
C6ORF173	540215	10.7867	11.1499	10.9208	10.4204	10.2332	10.3489	11.2288	10.7102	10.7102	10.7	10.5213	10.7632		0.00658068	0.651423	0.302619	0.857622	TRUE
C6ORF48	7150017	12.4271	12.224	12.2211	11.4619	11.6627	11.59	11.6627	11.4	11.1659	11.2629	11.2996	11.608		0.00132848	0.607426	0.919671	0.986661	TRUE
C6ORF85	6560328	7.72918	7.89093	7.9993	8.43085	8.46773	8.29419	7.6781	7.85974	7.8745	8.2234	8.18195	8.08545		0.00517334	1.43839	0.0087814	1.28297	TRUE
C7ORF10	2470102	11.0982	11.0753	11.074	10.4301	10.4922	10.4547	10.5199	10.3634	10.5839	9.83183	9.90541	9.80082		5.94086e-06	0.649094	0.000891286	0.640371	TRUE
C7ORF43	510255	8.17033	7.9653	8.29386	8.93093	8.87305	8.85869	8.00444	8.52231	8.62687	8.86957	9.0227	8.52356		0.00163197	1.67527	0.157814	1.33861	TRUE
C8ORF40	6130433	9.5652	9.26761	9.19562	8.81266	8.62789	8.74051	9.02881	8.89182	8.94799	8.57952	8.71624	8.70305		0.00794858	0.652575	0.00794534	0.817939	TRUE
C9ORF140	1010470	9.03821	8.82202	9.00845	8.26071	8.26719	8.41555	9.12344	9.54694	9.7183	8.75866	8.56624	8.50448		0.00160989	0.64094	0.0114369	0.553594	TRUE
C9ORF140	1010538	8.21497	8.25244	8.09767	7.69566	7.87252	7.78523	8.45346	8.63514	8.72267	8.2234	7.95649	7.92466		0.00428107	0.755819	0.00998774	0.674127	TRUE
C9ORF25	3850494	7.32841	7.22966	7.2686	7.79617	7.76849	7.95194	7.41416	7.3857	7.66618	7.66393	7.69999	7.40429		0.000914472	1.47766	0.478271	1.07231	TRUE
CA2	870630	8.60296	8.76397	8.82591	9.22373	9.44223	9.23645	9.06686	8.90281	9.02651	8.93317	9.38956	9.39514		0.00421002	1.48437	0.209036	1.18145	TRUE
CA2	2060674	7.93331	8.0366	8.00701	8.61029	8.50497	8.39158	8.15987	8.32934	8.32079	8.30257	8.27299	8.53315		0.00190918	1.42402	0.371427	1.07146	TRUE
CALU	940431	9.54865	9.61565	9.70276	10.2823	10.5092	10.2582	9.91918	9.21415	9.04541	10.0777	10.0051	10.4492		0.00135807	1.65582	0.0596028	1.72241	TRUE
CANT1	5860358	9.56468	9.51232	9.52933	10.3011	10.237	10.0524	9.836	10.4028	10.4475	10.335	10.2254	10.3039		0.000966934	1.58162	0.780977	1.04198	TRUE
CAPG	3840367	8.85386	8.70725	8.85354	9.37706	9.13872	9.37529	9.04792	9.76484	9.4894	9.52837	9.50877	9.07351		0.00611967	1.40653	0.815509	0.956718	TRUE
CAPN2	70646	9.05923	9.2581	9.30302	9.79439	9.6924	9.65096	9.43131	8.73166	8.77949	9.01691	9.32694	9.70815		0.00420926	1.41991	0.287172	1.29221	TRUE
CASP4	3850021	9.40963	9.1285	9.26662	9.98501	9.86446	10.0627	9.44767	8.99153	8.69249	9.38956	9.56421	9.66763		0.0021285	1.62731	0.101193	1.41085	TRUE
CATSPER2	2600273	11.3389	11.5438	11.5339	12.1107	12.0158	11.8966	12.1225	12.3675	12.0614	12.3568	12.3753	12.3232		0.00417055	1.44948	0.151011	1.12349	TRUE
CAV1	1070215	13.2834	13.4293	13.4553	12.6645	12.6034	12.6362	13.6692	12.6797	12.6937	12.5184	12.6006	13.1563		0.000179562	0.592687	0.541734	0.837528	TRUE
CBR4	5810750	7.99706	8.17614	8.14587	7.57955	7.60489	7.49973	8.09013	7.61646	7.75288	7.68454	7.63051	7.87381		0.00102933	0.685407	0.600669	0.939391	TRUE
CCBL2	770630	8.90174	8.93093	8.93433	8.38772	8.53414	8.36952	9.11214	8.53638	8.62073	8.75808	8.78519	9.15093		0.000756522	0.711101	0.55423	1.10317	TRUE
CCDC109B	1780259	10.7212	10.8677	10.5667	10.2428	10.1975	10.2489	10.4759	10.39	10.4204	10.2687	10.2645	10.2428		0.00522624	0.712593	0.00298669	0.888787	TRUE
CCDC120	6350626	8.36513	8.06987	8.1438	9.23078	9.07221	9.26828	8.28084	8.71912	8.7818	8.92034	9.07511	8.67165		0.000740716	1.99652	0.207693	1.22698	TRUE
CCDC22	5490411	7.53299	7.55443	7.50817	8.03403	8.08925	7.99684	7.50756	7.9902	7.91087	8.37399	8.20688	8.23561		7.10964e-05	1.42225	0.041198	1.38442	TRUE
CCDC25	5130202	9.24971	9.22449	9.18189	8.83705	8.66273	8.66759	9.03318	8.52732	8.54313	8.35124	8.55844	8.84894		0.00121419	0.708951	0.628801	0.923382	TRUE
CCDC34	3450408	9.07511	9.39933	9.02691	8.53044	8.28944	8.43855	9.41276	8.89984	9.02118	8.59894	8.63213	8.97782		0.00539453	0.595577	0.129069	0.771124	TRUE
CCDC34	7040184	9.74742	9.92262	10.0794	9.26887	9.26968	8.93134	10.2532	9.48783	9.63245	9.28773	9.25341	9.7487		0.00680687	0.590559	0.272216	0.778515	TRUE
CCDC5	2230681	8.4671	8.54099	8.48874	8.07613	7.70434	7.91912	8.48898	8.23532	8.11649	7.85177	8.08556	8.26565		0.00551414	0.660175	0.261008	0.862981	TRUE
CCDC58	3610300	8.37939	8.73936	8.43684	7.8766	7.89558	7.94098	9.09197	8.56902	8.60244	8.43034	8.36132	8.74734		0.00561074	0.653315	0.307441	0.84588	TRUE
CCDC99	520528	8.27145	8.55097	8.52852	7.60061	7.93812	7.67746	8.63646	8.18899	8.13602	7.99979	8.03339	8.3446		0.00635891	0.61065	0.370398	0.873838	TRUE
CCL20	4220246	8.57717	8.54023	8.3446	10.3773	10.101	10.6583	7.85273	7.65222	7.63018	8.77365	8.75197	9.12632		0.000428104	3.71029	0.00112723	2.25366	TRUE
CCM2	7400050	10.8496	10.5272	10.7115	11.225	11.2184	11.3228	10.8455	11.3196	11.3812	11.4494	11.2141	10.8734		0.00489007	1.47351	0.990171	0.997841	TRUE
CCNB2	5360070	10.6395	10.637	10.5872	9.93343	10.0327	9.9938	10.7578	10.4896	10.4911	10.4638	10.4167	10.2972		4.59847e-05	0.644146	0.140826	0.878466	TRUE
CCNDBP1	2470097	10.6814	10.736	10.4783	11.2491	11.2364	11.2107	10.3575	10.3449	10.2387	10.7761	10.8671	10.7802		0.00162598	1.51588	0.000500183	1.40845	TRUE
CCNE1	3990026	7.42427	7.62922	7.71448	8.29508	8.13138	8.09682	8.06094	8.10364	8.06642	8.40284	8.42075	8.20291		0.005191	1.50015	0.0203042	1.20178	TRUE
CCT8	3520156	11.8001	12.0604	12.1247	11.4175	11.4528	11.3307	12.1483	11.2364	11.1867	11.488	11.3827	12.0445		0.00490022	0.662162	0.774536	1.08269	TRUE
CD151	6550259	9.31433	9.18523	9.06438	9.91799	9.83876	9.9029	9.14884	9.95105	9.79147	9.9141	9.88369	9.41817		0.000783823	1.6229	0.730654	1.07788	TRUE
CD276	5900575	9.82255	9.81891	9.89143	10.4675	10.6167	10.4896	9.82415	10.1338	10.2219	10.5909	10.4038	10.2767		0.000198922	1.60249	0.0738576	1.28688	TRUE
CD55	830274	7.44334	7.26272	7.23226	7.88486	8.08649	8.04196	7.44137	7.33766	7.25754	7.79655	7.79798	8.27102		0.00153441	1.61515	0.0216098	1.5259	TRUE
CD59	4760593	8.9622	8.79791	9.13135	9.6912	9.58209	9.39298	8.81148	8.49338	8.51617	9.16694	9.12584	9.31775		0.0103633	1.50692	0.00718199	1.51205	TRUE
CD63	2480068	11.5936	11.7703	11.5286	12.2616	12.2658	12.2254	11.5463	11.988	11.9583	12.2383	12.3438	11.856		0.00107122	1.53699	0.200051	1.24415	TRUE
CD82	2340768	8.40869	8.52965	8.47061	8.98961	9.13365	8.99504	8.96208	9.40776	9.32571	9.61166	9.55676	9.08783		0.000628938	1.4843	0.43446	1.13831	TRUE
CD9	6250487	10.9054	10.7497	10.7672	11.406	11.5769	11.2984	10.8517	11.0339	11.0086	11.079	11.1489	11.0161		0.00283973	1.5365	0.164975	1.08416	TRUE
CDA	5090372	7.30045	7.07128	7.12987	8.02826	7.8647	7.82688	7.22044	7.60667	7.45408	7.69333	7.75914	7.45197		0.00132409	1.66949	0.227982	1.15489	TRUE
CDC25C	6110706	8.48105	8.5647	8.32254	7.92118	7.88228	8.08819	8.4434	8.65962	8.47047	8.44447	8.51742	8.17795		0.0066092	0.710934	0.307034	0.904659	TRUE
CDC42EP2	6180253	8.61216	8.45521	8.61629	9.48019	9.43878	9.68752	8.52547	9.4183	9.10724	9.18523	9.34449	8.92599		0.000477996	1.96466	0.664611	1.09802	TRUE
CDC45L	2320170	10.6886	10.5864	10.5238	9.89539	9.95052	9.99974	10.769	10.8959	10.7638	10.3196	10.3067	10.1635		0.000328402	0.636821	0.00117041	0.684769	TRUE
CDC7	4900044	7.96729	8.32012	8.2594	7.4395	7.30127	7.5307	8.17679	7.66475	7.83807	7.52431	7.62586	7.88998		0.00403082	0.591132	0.31503	0.862652	TRUE
CDCA7	2070520	10.8935	11.1729	11.2588	10.0858	10.2452	10.0654	10.8884	10.7108	10.6248	10.0387	9.93825	9.8261		0.00140876	0.508296	0.00123151	0.571586	TRUE
CDCP1	60215	8.30605	8.25452	8.26807	8.99218	8.99167	9.06651	8.29118	8.46619	8.39809	8.53044	8.81896	9.0653		1.44618e-05	1.67084	0.0613726	1.3377	TRUE
CDCP1	150463	8.03708	8.07206	7.78207	8.65656	8.55927	8.54856	7.92526	7.88198	8.25509	8.26134	8.36565	8.38022		0.00306961	1.54156	0.0634608	1.24398	TRUE
CDCP1	5960044	7.49509	7.64693	7.47526	8.27027	8.32254	8.22692	7.44576	7.8039	7.87802	8.15499	8.07291	7.8975		0.000270888	1.66341	0.0962586	1.25926	TRUE
CDH1	1300113	11.224	11.1332	11.2925	11.4327	11.5482	11.5124	11.067	10.7342	10.8645	11.6013	11.4638	11.4859		0.00804396	1.21519	0.00402671	1.54593	TRUE
CDK4	7380110	11.9358	11.6159	11.7636	11.0909	11.1825	10.9923	11.494	12.2429	12.0749	11.3608	11.3274	10.7831		0.003145	0.622785	0.0568663	0.582294	TRUE
CDKN1A	6660382	12.3965	11.9595	12.1063	13.2208	13.2047	13.3301	11.785	12.0516	11.9886	13.1499	12.9767	12.6197		0.00121988	2.1402	0.00517334	1.96394	TRUE
CDKN1B	1030348	9.43654	9.08022	9.22667	8.60844	8.67971	8.59752	9.09578	8.44257	8.28586	8.50634	8.53583	8.90589		0.00436445	0.651006	0.889668	1.02903	TRUE
CDKN2A	5550671	9.83923	9.68188	9.5684	9.07628	9.26008	9.18881	9.43318	10.157	10.3822	9.50877	9.45424	9.01201		0.00537039	0.696672	0.111164	0.630338	TRUE
CDKN3	5260014	9.72058	9.85224	9.53831	8.65045	8.7305	8.7595	9.93136	9.39356	9.47755	9.15137	9.18258	9.60249		0.000512221	0.503399	0.262412	0.818652	TRUE
CDR2L	3940482	8.63131	8.48679	8.50306	9.09146	9.29355	9.2021	9.37863	9.89602	9.84326	9.80626	9.47907	9.35445		0.000906251	1.57496	0.495005	0.895408	TRUE
CEACAM1	4150014	7.15504	7.36034	7.39796	8.10119	7.91012	8.03397	7.30674	7.27318	7.40551	7.72081	7.59062	7.43793		0.00163857	1.63654	0.0487243	1.19304	TRUE
CEACAM1	5700753	7.63767	7.5668	7.59554	8.26871	8.60476	8.50972	7.75845	7.56631	7.65114	8.33066	8.14693	8.10394		0.00108297	1.81637	0.00385329	1.44916	TRUE
CEBPD	5490408	10.7754	10.2861	10.3058	9.29304	9.38272	9.26619	9.84081	10.2024	10.3939	9.41873	9.33365	9.03908		0.0022242	0.453206	0.0113703	0.542671	TRUE
CEBPG	4230431	9.93325	9.63181	9.8921	9.17983	9.12231	8.94041	9.43559	8.46201	8.41799	8.52042	8.49005	9.24648		0.00341333	0.599485	0.964615	0.986545	TRUE
CENPH	7380711	8.994	8.86678	8.79309	8.31171	8.39105	8.27911	8.78533	8.48961	8.98434	8.4693	8.50024	8.53237		0.00116981	0.679557	0.156361	0.839467	TRUE
CENPN	6550373	9.71221	9.92858	9.78745	9.13239	9.05923	9.05845	9.74742	9.56343	9.31934	9.31821	9.40398	9.73805		0.000435686	0.604555	0.766525	0.961494	TRUE
CENPT	4210707	8.12509	7.96477	8.17232	10.2597	10.3722	10.0433	8.27102	8.56982	8.7698	10.3025	10.2924	10.4152		4.95358e-05	4.40049	0.000277771	3.48173	TRUE
CEP55	7510709	9.24785	9.55945	9.59552	8.67237	8.6549	8.72712	10.0001	9.15392	9.13967	9.19176	9.27989	9.79901		0.00224117	0.581234	0.98316	0.994694	TRUE
CERCAM	7550048	7.40992	7.44365	7.39992	8.26226	8.22496	7.90236	7.65643	7.84994	7.88579	8.02667	8.21076	7.84305		0.00346144	1.63811	0.147131	1.17238	TRUE
CERK	2230367	8.5467	8.7757	8.70873	9.13004	9.28927	9.21312	9.02691	9.32878	9.36927	9.30468	9.28974	9.00488		0.0028835	1.44771	0.787785	0.971384	TRUE
CERK	3060692	8.66219	8.65425	8.68699	9.15549	9.15222	9.24723	8.88879	9.32052	9.24971	9.24911	9.1772	8.87028		9.2999e-05	1.43114	0.775049	0.963164	TRUE
CFLAR	1240593	8.0552	8.38568	8.10848	8.85968	8.86055	8.76678	8.14462	8.10002	8.10039	8.42867	8.26226	8.29922		0.00380589	1.56469	0.0149763	1.16073	TRUE
CGB1	6840609	7.64785	7.5468	7.56172	8.13035	8.17015	8.24877	8.01398	8.27571	8.31057	8.75603	8.73299	8.46631		0.000219035	1.51323	0.0266852	1.36764	TRUE
CGGBP1	1300398	9.03185	8.96956	8.92034	9.61986	9.44786	9.57929	9.22857	9.15745	8.98472	9.50494	9.44623	9.41945		0.000711111	1.48977	0.0121881	1.25989	TRUE
CHEK2	7380376	8.36187	8.2896	8.19061	7.58978	7.76399	7.50485	7.97739	8.1439	8.0312	7.66784	8.05214	7.67678		0.00190628	0.632372	0.137214	0.839785	TRUE
CHPF	4250291	8.42018	8.52042	8.62034	9.23277	9.31861	9.18126	8.55177	8.98736	8.89266	9.08746	8.94625	8.9787		0.000501981	1.65164	0.236198	1.14357	TRUE
CHPF2	1740326	7.62682	7.79719	7.90932	8.43085	8.49568	8.51558	7.8668	8.30273	8.22134	8.4434	8.26388	8.3506		0.00122094	1.62781	0.196239	1.16662	TRUE
CHRNA1	4120717	7.24333	7.08835	7.2201	7.45687	7.40159	7.42154	7.26229	7.1693	7.33153	7.98945	7.91523	7.72167		0.00884197	1.18324	0.0025749	1.53802	TRUE
CHRNA1	4570634	7.11963	7.10773	7.225	7.38414	7.53613	7.4227	7.22902	7.29814	7.44646	7.88887	7.90832	7.88152		0.00728264	1.22847	0.000922774	1.48284	TRUE
CHRNB1	7650639	7.82111	7.50485	7.50084	8.42281	8.39008	8.57808	7.66751	7.95711	8.05801	8.45275	8.52428	8.21457		0.00211266	1.80841	0.0284064	1.41715	TRUE
CHST15	7320041	8.67801	8.47187	8.68863	9.33639	9.54694	9.31416	8.61776	8.69163	8.61762	9.19607	9.1683	9.26401		0.00154438	1.72468	0.0001129	1.48157	TRUE
CITED2	7550112	8.82104	8.647	8.6187	9.10993	9.30418	9.3913	8.54174	8.82384	8.73761	9.14588	9.27709	9.19221		0.00538881	1.4875	0.0053792	1.41813	TRUE
CKAP2L	6380324	8.58016	8.64569	8.53249	8.07943	7.83869	8.16231	8.88339	8.23184	8.3126	8.42281	8.34499	8.43244		0.00547333	0.678631	0.73246	0.948775	TRUE
CKAP5	630333	10.6054	10.7892	10.92	10.1936	10.1959	10.321	10.7335	9.84045	9.96785	10.2104	10.1635	10.8196		0.00600152	0.690306	0.568388	1.16247	TRUE
CLCA2	6550521	9.17512	9.48163	9.46313	8.14503	8.27499	8.06178	9.16626	8.10364	8.21065	7.83704	7.94209	8.14246		0.000489582	0.431462	0.211217	0.697538	TRUE
CLCC1	3610722	9.81416	10.2041	9.7838	8.91759	9.17074	8.80761	10.1674	9.43184	9.32532	9.33962	9.19607	9.56178		0.00497724	0.510958	0.38861	0.826053	TRUE
CLCF1	5290397	8.02268	8.12955	7.94627	8.56642	8.58212	8.42772	7.61311	7.89917	7.85515	7.96405	7.97432	8.00714		0.00242995	1.40696	0.098632	1.1429	TRUE
CLIC3	5870136	7.02005	7.01421	6.99398	7.82999	7.83041	7.72968	7.27884	7.9034	7.91999	8.13196	8.22915	7.68329		2.16618e-05	1.72582	0.309091	1.2432	TRUE
CLIC4	270653	8.433	8.13347	8.34673	8.82571	8.7828	8.8666	8.30183	8.32851	8.34578	8.71807	8.88581	8.58795		0.00485288	1.43459	0.00966524	1.32431	TRUE
CLIC4	3890193	10.3845	10.3886	10.4113	10.004	9.81624	9.69766	10.2743	9.07699	9.16791	9.8509	9.88132	10.7786		0.00343742	0.680422	0.247409	1.58436	TRUE
CLK3	4640041	8.42852	8.39351	8.50982	8.91649	8.91077	9.06965	8.56459	8.80187	8.85597	8.94589	8.92334	8.61648		0.00111972	1.43563	0.561847	1.06272	TRUE
CLPP	2510079	9.30701	9.14677	9.29763	9.72994	9.71941	9.78505	9.37336	10.1751	9.81195	9.98443	9.98127	9.50157		0.000894757	1.40866	0.905565	1.02499	TRUE
CNOT7	4590241	9.51182	9.67388	9.77674	9.13955	9.15061	9.11795	9.87776	8.84619	8.80708	8.89784	9.09398	9.73675		0.0026287	0.698286	0.886372	1.0467	TRUE
CNTNAP1	4570358	8.02119	7.89421	8.06026	8.73946	8.65157	8.81455	7.98523	8.18423	8.34043	8.58399	8.56362	8.31862		0.000415757	1.67401	0.0754126	1.24727	TRUE
CNTNAP2	1400520	9.38331	9.82045	9.6912	8.58416	8.52611	8.36522	10.0686	8.91984	8.94018	8.59018	8.60108	9.30767		0.00142464	0.453816	0.347093	0.718686	TRUE
COL16A1	5360743	9.4328	9.46874	9.62572	9.30043	9.32929	9.09226	9.44422	9.45546	9.42294	8.97658	8.86256	8.85935		0.0480034	0.830226	0.000167702	0.687115	TRUE
COL18A1	5290132	7.3443	7.51544	7.39496	6.92649	6.94261	6.91956	7.34507	7.47867	7.57093	7.12662	7.10198	7.06501		0.000673661	0.712678	0.00569072	0.775381	TRUE
COMMD8	1770400	9.31493	9.28421	9.36225	8.81132	8.62363	8.74792	8.88281	8.94225	9.18985	9.19444	9.02171	9.25797		0.000574186	0.663036	0.26284	1.11193	TRUE
COQ10A	2630008	8.18957	7.66464	7.72962	7.64797	7.5634	7.59911	7.9819	8.21961	8.11984	7.54786	7.41419	7.48257		0.197609	0.836372	0.00137534	0.648161	TRUE
COQ10B	6380021	9.25604	9.29947	9.11341	9.96556	9.71307	9.72204	9.61036	8.69727	8.58783	9.50673	9.43349	10.03		0.00447041	1.492	0.138623	1.61506	TRUE
COQ5	7570500	10.4372	10.1094	10.3129	9.73465	9.61796	9.7057	9.99842	10.0009	10.0533	9.81904	9.87235	9.70987		0.00412945	0.659567	0.013135	0.860295	TRUE
CPXM1	730577	7.69454	7.97835	7.98893	9.07114	9.17397	8.7595	7.71859	7.46325	7.3706	7.87767	8.06111	8.49869		0.0021092	2.16485	0.041144	1.54579	TRUE
CRB3	7400524	9.10366	8.9069	8.79983	9.7683	9.77149	9.79468	8.46985	9.48334	9.1405	9.39781	9.56323	9.09896		0.000709293	1.79174	0.380598	1.25015	TRUE
CRBN	3780554	8.32396	8.28586	8.29685	7.5108	7.88877	7.74707	8.33191	7.81034	7.94209	8.06151	7.89881	8.13716		0.00611303	0.665875	0.980868	1.00304	TRUE
CRTAP	5700646	9.43156	9.55575	9.6749	8.88691	9.13569	8.97489	8.82631	9.35138	9.61326	8.96197	9.1033	8.61817		0.00538586	0.680701	0.24703	0.774227	TRUE
CSE1L	5130674	11.0197	11.6745	11.6669	10.3558	10.335	10.2503	11.7476	10.6391	10.8757	10.6988	10.5744	11.3767		0.00653516	0.453782	0.651688	0.86802	TRUE
CSE1L	7000634	10.9321	11.5756	11.6813	10.1913	10.3189	10.2183	11.5427	10.7917	10.727	10.7009	10.5575	11.2706		0.00827504	0.449527	0.629838	0.884275	TRUE
CSF2	2750196	8.06651	8.03999	8.04473	11.7585	11.8775	11.712	8.13217	8.42281	8.15526	10.4809	10.5257	10.2377		1.92301e-07	13.2901	7.26925e-05	4.52541	TRUE
CSF3	2630288	7.61538	7.72386	7.60415	9.44805	9.53401	9.44223	7.73211	7.90845	7.95724	8.59092	8.84534	8.45687		2.92823e-06	3.5479	0.00451151	1.6995	TRUE
CSF3	4150551	7.23322	7.31387	7.27139	8.619	8.58645	8.61668	7.44831	7.40028	7.28942	7.80531	7.6165	7.71138		8.03453e-07	2.52197	0.00997567	1.25852	TRUE
CSRP1	6370397	10.1099	10.2	10.0885	11.024	11.0382	11.1469	9.91856	10.7993	10.8499	10.9977	11.1	10.6492		5.45522e-05	1.91439	0.301635	1.31318	TRUE
CTDSP2	650681	10.5379	10.2849	10.637	9.9559	10.2777	10.334	10.5353	10.6208	10.7802	10.1695	9.92885	9.92436		0.13233	0.813716	0.00414131	0.642667	TRUE
CTSB	60121	10.6576	10.7591	10.6434	11.8524	11.6758	11.3625	10.7425	11.2401	11.224	11.6478	11.5124	11.4088		0.00308925	1.92326	0.0625627	1.36996	TRUE
CTSB	240309	9.65204	9.72324	9.82149	10.7	10.6761	10.2972	9.60701	10.0953	10.0216	10.637	10.7123	10.3803		0.00407359	1.77218	0.0213956	1.5895	TRUE
CTSH	1980288	10.0864	10.0216	9.88696	9.46462	9.13829	9.32033	9.97373	10.8291	10.7609	9.9987	10.0401	9.62964		0.00342008	0.619615	0.10615	0.645375	TRUE
CTSL2	1430477	9.07511	9.39377	9.5085	8.67656	8.71127	8.57132	9.82749	9.05253	9.18598	8.94159	8.9354	9.24308		0.00784042	0.627313	0.29173	0.803677	TRUE
CTXN1	360114	9.73719	9.60539	9.77425	10.5027	10.5941	10.5048	9.74505	10.6248	10.6121	10.6568	10.588	10.0352		0.000153872	1.77556	0.791419	1.07128	TRUE
CUTC	3610091	8.67414	8.83012	8.63292	8.24085	8.18981	8.20783	8.7643	8.3908	8.48432	8.34487	8.31294	8.38215		0.00127931	0.707321	0.15445	0.870659	TRUE
CUX2	6450066	8.52831	8.64446	8.47283	7.98655	8.19812	7.98769	8.61817	8.40885	8.51962	8.15728	8.06178	8.12655		0.00477542	0.711493	0.00387524	0.757679	TRUE
CXCL1	5720039	7.68931	7.46839	7.62379	10.9824	10.8154	10.918	7.62005	7.85297	7.64812	9.72079	9.52402	9.92636		2.20081e-06	9.92756	0.000125408	4.04652	TRUE
CXCL14	3520246	7.23593	7.16348	7.1533	7.08559	7.01141	6.96492	7.70128	7.9662	7.77933	6.99991	7.09371	7.09161		0.0200892	0.892796	0.0008712	0.593014	TRUE
CXCL2	4670390	7.08542	7.00497	6.83857	8.63984	8.34093	8.98999	7.03791	7.05619	6.87426	7.22279	7.24034	7.47484		0.00112205	3.20561	0.0316522	1.2511	TRUE
CXXC5	1010048	9.72012	9.92636	9.74505	9.01454	8.91769	8.91997	10.2377	10.5313	10.6747	9.68093	9.48211	9.3017		0.000306113	0.556154	0.00418379	0.502435	TRUE
CXXC5	1050279	10.1484	10.1101	10.3166	9.35968	9.28584	8.9737	10.5564	10.8326	10.8455	9.8917	9.7654	9.54409		0.00183357	0.505126	0.00187781	0.496174	TRUE
CYB561D2	4830328	8.32463	8.01427	8.11374	8.70145	8.75897	8.75411	8.21221	8.97806	8.83921	8.93006	9.05923	8.58399		0.00325876	1.50243	0.545813	1.13388	TRUE
CYB5R2	2940050	7.11231	7.25638	7.16407	7.85144	7.84934	7.88198	7.164	7.27589	7.3471	7.77721	7.67001	7.36902		9.53689e-05	1.60584	0.0617322	1.26846	TRUE
CYB5R3	4260010	9.75277	9.40264	9.81891	10.3677	10.541	10.4353	9.81891	10.5064	10.3541	10.5982	10.4692	10.1767		0.00469035	1.72893	0.481591	1.13939	TRUE
CYB5R3	4590441	12.6674	12.5895	12.512	12.9426	13.1367	13.1979	12.8087	13.0093	13.163	13.3073	13.0093	12.989		0.00485234	1.41692	0.497732	1.0779	TRUE
CYP4F11	2260274	8.25561	8.10647	8.04179	8.7021	8.82104	8.67082	7.63955	7.62554	7.78118	7.98265	7.91523	7.81933		0.00157779	1.51225	0.031184	1.16768	TRUE
CYTH1	4730703	7.85079	8.17041	8.04746	8.78533	8.73442	8.51949	8.21811	8.28944	8.08176	8.44157	8.33223	8.50935		0.00604498	1.57665	0.044257	1.17387	TRUE
DAD1	4220181	12.2165	11.9646	11.9505	12.8939	12.7624	12.874	12.1406	12.073	12.1136	12.7624	12.8842	12.7135		0.00111732	1.74052	0.000239087	1.59956	TRUE
DAP	2710491	9.76278	9.22651	9.58242	10.4068	10.5934	10.5787	9.39394	9.98386	10.0248	10.3651	10.273	10.0727		0.00401082	2.00333	0.120129	1.35291	TRUE
DBN1	6760008	10.7032	10.5696	10.4353	10.9467	11.1235	11.1254	10.7246	11.3093	11.3206	11.3362	11.2876	11.0216		0.00703864	1.41013	0.681908	1.0695	TRUE
DCUN1D3	7560288	7.98671	7.92377	7.87652	8.41025	8.50333	8.35317	8.033	7.92281	7.8824	8.21911	8.17921	8.36513		0.000806455	1.40761	0.0129561	1.23835	TRUE
DCUN1D4	6660348	8.2924	8.53224	8.58241	7.96461	7.75664	7.8894	8.47381	8.06178	8.22209	8.18107	8.04386	8.45477		0.00520757	0.660303	0.885997	0.982142	TRUE
DDA1	7050349	11.9419	11.5217	11.7094	12.4671	12.659	12.5955	11.856	12.5066	12.2913	12.5942	12.576	12.4103		0.00316768	1.80194	0.19757	1.23871	TRUE
DDB1	4180139	7.91779	7.76325	7.9662	8.49917	8.49709	8.55177	7.80108	8.20792	8.43263	8.50578	8.67025	8.58183		0.000575891	1.55143	0.0830223	1.35542	TRUE
DDIT4	3190148	14.0407	14.0039	13.5921	12.6457	12.8114	12.7519	12.6645	12.8684	12.9364	12.5247	12.5281	12.1284		0.00166562	0.452961	0.0510567	0.742583	TRUE
DDR1	3710196	10.1388	10.0784	10.16	10.7927	10.6696	10.7024	9.80082	10.3673	10.252	10.3292	10.1921	10.169		0.000175158	1.51137	0.642902	1.06443	TRUE
DDRGK1	5550204	10.6425	10.4682	10.5706	11.0753	10.9532	11.2174	10.6158	11.2416	11.1317	11.2821	11.1359	10.9152		0.00469929	1.43546	0.630346	1.08273	TRUE
DDX10	3930553	9.53785	9.65166	9.49085	8.94242	8.75749	9.00593	9.44638	8.75796	8.57089	9.02077	9.0164	9.5209		0.00174555	0.63368	0.453307	1.19827	TRUE
DDX18	6060201	9.79901	10.1695	10.2203	9.31687	9.42918	9.4389	10.45	9.25991	9.46778	9.39933	9.43715	10.0897		0.00849203	0.629388	0.85489	0.943534	TRUE
DDX50	430577	8.30002	8.32608	8.48197	7.66897	7.7351	7.57324	8.52118	7.7351	7.67021	7.71001	7.6816	8.28889		0.000649112	0.611213	0.820022	0.94475	TRUE
DEFB103A	5270671	6.93723	6.86615	6.82697	7.65833	7.63139	7.46857	6.86687	6.89502	6.87303	7.14717	7.36089	7.29806		0.000463417	1.63503	0.00365197	1.31075	TRUE
DEFB103B	5890292	7.06196	6.94261	6.93143	8.94431	8.81419	8.35765	6.92886	7.04266	7.05248	7.82321	8.00619	8.04207		0.000699259	3.30973	0.000268724	1.93074	TRUE
DEFB103B	6900707	7.00666	7.2207	6.96559	9.90541	9.60284	9.21358	7.02754	7.09177	7.13622	8.63704	8.76034	8.79095		0.000309599	5.69473	8.3804e-06	3.12589	TRUE
DEGS1	5560398	9.169	9.27709	9.021	9.9717	10.2193	9.93446	9.51162	9.55892	9.69378	10.0439	10.2049	10.0384		0.00158758	1.84822	0.00276857	1.42172	TRUE
DEK	4480180	10.335	10.7299	10.8066	9.75452	9.70858	9.90872	10.8265	10.2799	10.208	10.0569	10.1323	10.4074		0.00621582	0.56126	0.342733	0.847186	TRUE
DENND1A	60524	8.59269	8.40818	8.39321	8.9232	9.09003	9.19342	8.63078	8.84656	8.86278	8.91779	8.99304	8.6549		0.00400298	1.52012	0.585259	1.05351	TRUE
DHCR7	5360678	10.9448	10.6948	10.8283	11.4292	11.4333	11.4458	10.7892	11.3127	11.3671	11.4182	11.4379	11.0336		0.00106223	1.52993	0.569262	1.10207	TRUE
DHRS7	3930731	11.3488	11.5005	11.2107	11.9287	11.901	11.718	11.3307	10.8247	10.991	11.4692	11.5175	11.6495		0.00966041	1.41016	0.0349708	1.4109	TRUE
DLGAP4	5810008	9.09479	9.04924	8.93047	9.7248	9.67539	9.68552	9.06064	9.63618	9.80626	9.79147	9.7487	9.41408		0.000197116	1.59152	0.587334	1.10987	TRUE
DLL1	4050687	9.50713	9.28702	9.52697	8.81579	8.76885	8.65682	9.27125	9.15806	9.31636	8.56123	8.44849	8.57601		0.00154163	0.618472	0.000313369	0.607107	TRUE
DNAJB1	60079	9.3087	9.15914	9.22538	10.1226	10.1573	10.2332	9.48408	9.89814	9.75912	10.0799	10.0603	9.86858		6.49059e-05	1.91847	0.106153	1.22192	TRUE
DNAJB6	5860315	9.20019	8.98894	8.96757	9.68019	9.80648	9.88088	8.92479	9.16547	9.10366	9.61915	9.54645	9.57486		0.00146228	1.66665	0.00237068	1.4295	TRUE
DNASE1L1	1510543	8.20709	8.16883	8.10711	8.99735	8.7653	8.77597	8.1317	8.37544	8.49195	8.65142	8.8886	8.66805		0.00107241	1.60792	0.0368933	1.32225	TRUE
DNCL1	4230520	12.867	12.9449	13.051	13.5527	13.663	13.6756	13.4071	13.2094	13.296	13.6002	13.678	13.6441		0.000514386	1.59789	0.00541891	1.2628	TRUE
DPH3	6510279	8.74753	8.72473	8.50858	9.31532	9.10772	9.14661	8.97066	8.64892	8.61534	9.04161	8.96071	9.10258		0.00594731	1.44353	0.0738035	1.22263	TRUE
DPH5	3890066	8.67414	8.27692	8.45756	7.90447	7.75749	7.8452	8.15143	8.04473	8.23278	7.72918	7.8647	7.82011		0.00663398	0.644467	0.00742293	0.790965	TRUE
DPYSL3	4290431	10.7478	10.601	10.7976	10.0186	9.94188	10.0677	11.0016	11.0161	10.9884	10.7571	10.6492	10.4127		0.000527137	0.612973	0.0178674	0.760129	TRUE
DR1	4890706	8.56662	8.79953	8.73312	8.11774	8.15728	7.94228	8.78806	7.94938	7.97881	7.9482	7.96809	8.34716		0.00280407	0.647377	0.645495	0.900669	TRUE
DTWD1	4060296	8.33117	8.36502	8.08086	7.80452	7.64384	7.6725	8.01514	7.9507	7.9507	7.98076	7.94597	8.17578		0.00571848	0.682043	0.453126	1.0439	TRUE
DTX2	6350600	9.44674	9.39108	9.33558	10.2301	10.3582	10.4498	9.46778	9.61016	9.69889	10.1674	9.95105	9.67293		0.00018015	1.93847	0.0992699	1.26416	TRUE
DUSP1	6860377	9.52722	9.35605	9.05063	10.8618	11.1933	11.0189	9.32972	9.80724	9.80308	10.7727	10.7503	10.3836		0.000534047	3.2793	0.0081485	1.98458	TRUE
DUSP12	460280	10.8841	10.851	10.9054	10.4765	10.4353	10.1736	10.9448	10.1929	10.4011	10.5232	10.4949	10.8517		0.00572937	0.698162	0.683648	1.07951	TRUE
DUSP14	4150278	9.82932	9.64867	9.70588	10.9856	11.0086	11.2364	10.1735	10.1226	10.3231	11.07	11.1197	10.9334		0.00014979	2.54719	0.000524202	1.78342	TRUE
DUSP18	3870408	7.75532	7.728	7.67732	8.30138	8.45568	8.17298	7.90979	7.97346	8.14933	8.53727	8.52363	8.22732		0.00225101	1.50504	0.0278504	1.33658	TRUE
DUSP3	6560156	9.96598	9.97587	9.99974	10.803	10.8334	10.8946	10.1245	10.0262	10.1471	10.4319	10.7184	10.6357		7.31057e-06	1.81899	0.00591973	1.41033	TRUE
DUT	6280242	9.4092	9.55801	9.69191	8.84774	8.61501	8.86486	9.97085	8.91306	9.06703	8.69348	8.95557	9.15914		0.00247744	0.58351	0.345389	0.767952	TRUE
DUT	6330494	9.27309	9.41355	9.09272	8.30194	8.53212	8.52455	9.54059	8.59148	8.60154	8.57952	8.57385	9.0091		0.00252156	0.571604	0.611586	0.876374	TRUE
DYNLL1	6220086	11.795	12.1372	11.9441	12.774	12.569	12.5716	12.4495	12.4597	12.3113	12.6819	12.7778	12.9004		0.00481322	1.60149	0.00870502	1.30126	TRUE
DYNLRB1	6580369	9.82781	9.81678	9.87351	10.3082	10.31	10.5251	9.67674	10.2694	10.4804	10.2387	10.5185	9.96598		0.00186008	1.45574	0.749104	1.07096	TRUE
DYNLT3	7330044	8.49102	8.72775	8.98704	8.80928	8.8986	9.03003	8.38124	8.30273	8.52132	8.9473	9.17228	9.1305		0.321563	1.13082	0.00193049	1.60392	TRUE
EBPL	5490477	10.0768	9.92142	10.015	9.46228	9.4183	9.51162	9.65122	10.1946	10.1875	9.68495	9.63081	9.29889		0.000506608	0.687606	0.09448	0.720509	TRUE
ECM1	3440386	7.53566	7.32613	7.27411	8.11625	8.19396	8.0715	7.72883	8.32739	8.2167	8.55941	8.19989	8.1077		0.00102832	1.68017	0.437377	1.14713	TRUE
ECM1	3450521	8.79191	8.62096	8.97713	10.3166	10.3395	10.0592	9.74554	10.4463	10.3355	10.6628	10.6616	10.1335		0.000455588	2.7165	0.329912	1.23989	TRUE
EEF1E1	50301	10.1542	10.4522	10.5459	9.81946	9.75085	9.5916	10.3049	9.92679	10.1462	10.1564	10.1986	10.5891		0.00817422	0.631377	0.344007	1.13979	TRUE
EFEMP1	1260040	9.03125	9.38139	9.34817	8.43881	8.28072	8.57328	9.50673	8.3824	8.76619	8.56598	8.39509	8.81003		0.00419034	0.565395	0.448624	0.815221	TRUE
EFEMP1	6900408	11.024	11.3502	11.1444	10.0674	9.88037	9.98232	10.965	10.3563	10.5092	9.9652	10.2146	10.1576		0.000398981	0.43643	0.0656298	0.708262	TRUE
EFNA1	3390187	7.76185	7.56875	7.45955	8.24173	8.37352	8.07662	7.51466	7.54712	7.73065	8.03562	7.95649	7.92136		0.00677406	1.55176	0.00767653	1.29565	TRUE
EFNA1	3710397	9.71976	9.63855	9.60304	10.6248	10.5701	10.617	9.35846	9.40299	9.52402	10.0424	10.276	10.2475		1.60658e-05	1.93212	0.00101636	1.6937	TRUE
EGR1	870338	12.0913	12.1795	12.104	10.9159	11.1584	10.8901	11.2312	11.4915	11.7131	11.2096	11.3909	10.9263		0.000224029	0.454768	0.193432	0.810543	TRUE
EHD1	1780619	11.0382	10.9286	10.9263	12.0406	12.1247	12.1998	11.2752	11.7622	11.7857	12.1319	11.9206	11.7823		3.97809e-05	2.23042	0.15876	1.2633	TRUE
EIF2S2	3400577	8.89123	8.94496	8.94537	8.31339	8.17092	8.22902	8.68959	7.99372	8.12686	8.13748	8.06555	8.55624		0.000106812	0.620106	0.951563	0.988309	TRUE
EIF3E	2510019	12.4745	12.6937	12.7726	12.151	11.988	11.9159	12.4286	12.1063	12.3099	12.4121	12.3783	12.6431		0.00512435	0.646775	0.193209	1.14573	TRUE
EIF4A2	4640689	11.911	11.9187	11.7725	10.8367	10.5953	10.55	11.2256	10.482	10.5483	10.4247	10.2883	11.224		0.000279741	0.433245	0.791618	0.928972	TRUE
EIF4E2	4540632	10.3413	10.0464	10.3525	10.8135	10.8403	11.0448	10.309	10.8562	10.736	10.8865	10.9632	10.4796		0.0062355	1.57222	0.558404	1.10396	TRUE
EIF4EBP2	1260241	7.92492	8.12673	8.03355	8.55385	8.46671	8.60856	8.39105	8.67688	8.76774	8.73658	8.70355	8.42867		0.00197012	1.42864	0.944718	1.00769	TRUE
EIF5	5670468	9.89725	10.168	10.3536	9.31448	9.38069	9.35419	9.93562	8.87647	8.84673	9.27015	9.33985	9.91062		0.00413138	0.57841	0.523649	1.22033	TRUE
ELOVL7	5090706	7.37983	7.47117	7.42453	7.94905	7.89678	7.96872	7.73284	7.29669	7.43817	7.70563	7.68524	8.152		0.000112485	1.42702	0.146459	1.282	TRUE
EMP3	3800452	10.1608	10.039	10.0222	11.241	11.4192	11.3284	9.9722	10.5232	10.6732	10.9939	11.1499	10.5656		4.9084e-05	2.38756	0.135782	1.42762	TRUE
ENC1	7150563	8.27102	8.14904	8.46215	9.84912	9.99648	9.57087	8.44617	8.33446	8.30583	9.46919	9.39285	9.66763		0.000612039	2.8509	0.000241587	2.21565	TRUE
ENO2	50402	7.26857	7.37083	7.47256	7.9777	8.02119	8.13983	8.06439	8.51273	8.46957	8.68507	8.50406	8.09791		0.000896377	1.59724	0.739547	1.0571	TRUE
ENTPD7	3360382	7.26098	7.1871	7.179	7.69865	7.91087	7.7282	7.48951	7.71522	7.6165	7.80792	7.58413	7.67513		0.0013259	1.48474	0.423856	1.05847	TRUE
EPHA2	6510332	9.32832	9.08527	9.13711	9.82506	9.62367	9.97242	9.20399	9.54368	9.49609	9.76798	9.5686	9.49651		0.0076009	1.54059	0.215609	1.14587	TRUE
EPRS	5090088	10.7478	10.7158	11.0177	10.081	10.1251	10.0165	10.5475	9.68817	9.66405	10.0714	9.99461	10.3182		0.0017185	0.593403	0.626213	1.11842	TRUE
ESM1	3420605	7.1315	7.27193	6.99793	7.68837	7.62348	7.63125	7.04216	7.0402	6.92758	7.08958	7.0503	7.21933		0.00326393	1.42792	0.14104	1.08404	TRUE
EXOSC4	7560253	9.13297	8.98922	8.89164	9.41079	9.52337	9.64479	9.01286	9.68732	9.77626	9.64132	9.60056	9.28744		0.00585014	1.43565	0.950279	1.01229	TRUE
EXT2	6620682	9.1579	9.10878	9.0635	9.69284	9.61362	9.80245	9.31433	9.29517	9.43824	9.75187	9.65652	9.63687		0.000633489	1.50829	0.00435901	1.2592	TRUE
EXT2	6760070	9.01602	9.04454	8.83433	9.60511	9.59222	9.64526	9.2421	9.30468	9.18327	9.69191	9.66548	9.351		0.000662348	1.56834	0.0470347	1.25363	TRUE
EYA2	4290706	9.56302	9.62304	9.49692	8.75712	8.95876	8.75564	8.21148	8.60887	8.8488	8.22785	8.27111	7.99617		0.000654075	0.599922	0.128212	0.762421	TRUE
FAM127A	6040376	9.7288	9.7327	9.75452	10.9169	10.8865	10.7968	9.96229	10.4592	10.3726	10.7632	10.9358	10.4552		6.83697e-06	2.18562	0.0947079	1.36926	TRUE
FAM129A	4230735	8.51634	8.49639	8.71546	8.04102	7.97357	7.9762	8.08579	7.63693	7.69003	7.74882	7.5956	7.63458		0.0013905	0.669366	0.386481	0.904643	TRUE
FAM176A	3990341	7.82505	7.72184	7.85003	8.55598	8.52721	8.29111	7.80602	8.11608	8.10262	8.43349	8.50782	8.13526		0.00206122	1.57912	0.0827559	1.27511	TRUE
FAM176A	4070333	7.71417	7.679	7.63333	8.22351	8.32004	8.46957	7.57549	7.78695	7.84727	8.15874	8.30776	8.01668		0.00092265	1.5825	0.0226218	1.3421	TRUE
FAM20C	4830059	7.17068	6.93231	7.08126	7.62629	7.77377	7.61026	6.95507	7.08674	7.17734	7.79162	7.84643	7.66089		0.00218127	1.52487	0.0012196	1.61694	TRUE
FAM20C	4860646	8.7315	8.70605	8.69236	10.0205	10.1953	9.77209	8.64281	8.85147	9.36197	9.93111	10.0034	9.94101		0.0004776	2.4385	0.00941094	2.00892	TRUE
FAM20C	5960376	6.94778	7.07289	7.00712	7.77955	7.61339	7.80167	7.14559	7.03681	7.12447	7.89657	7.83203	7.85393		0.000485199	1.64978	3.83999e-05	1.69179	TRUE
FAM38A	4590390	9.86382	9.68044	9.87919	10.2186	10.4068	10.3553	9.7279	9.9131	9.9151	9.98072	9.91686	10.1894		0.00364455	1.43303	0.161143	1.1305	TRUE
FAM50A	7000014	9.89231	9.7823	9.99777	10.4498	10.4309	10.4038	9.78476	10.1327	10.1542	10.0998	10.1621	9.86726		0.00107598	1.45135	0.904215	1.01338	TRUE
FAM57A	5910600	9.11432	9.4428	9.19326	10.1262	9.96053	9.92099	9.46462	9.81355	9.81442	10.338	10.334	9.91799		0.00303154	1.68464	0.0514504	1.41337	TRUE
FAM65A	6480092	9.49803	9.28655	9.43654	9.97373	10.0346	9.96303	9.55433	9.95758	9.84239	9.93386	9.82995	9.64645		0.000938478	1.49839	0.904798	1.01301	TRUE
FAM83A	2510605	10.207	9.95959	10.018	11.1351	11.3216	11.1103	10.2301	10.9018	10.9012	11.3323	11.165	10.9358		0.000353978	2.18481	0.137215	1.38191	TRUE
FAM83A	3390692	9.44422	9.13116	9.20674	10.127	10.3575	10.3738	9.32694	9.61326	9.95815	10.4827	10.2395	10.0122		0.00114793	2.03552	0.0546461	1.52839	TRUE
FAM83D	150543	9.80568	10.1523	9.86545	9.45569	9.37937	9.38445	10.4945	10.2193	10.3465	9.97897	10.1435	10.1477		0.00821847	0.690331	0.0532406	0.833122	TRUE
FAM83H	1300392	9.52981	9.67469	9.59113	9.99842	10.1206	10.2636	9.60569	10.0603	9.91799	9.88766	10.0365	9.703		0.00375755	1.44291	0.934813	1.01003	TRUE
FAM86A	6480379	8.81799	8.66729	8.62891	8.25	8.22573	8.15512	8.2265	8.8107	8.85678	8.27478	8.50448	8.0994		0.00154211	0.709835	0.222138	0.790898	TRUE
FAM89A	6280048	9.14296	9.18307	9.09479	9.79049	10.272	9.99264	9.71793	9.91182	9.84695	10.3373	10.5244	10.1773		0.00346627	1.83795	0.010704	1.43471	TRUE
FAM89A	7400747	8.0249	8.18711	8.13469	8.78617	8.6669	8.75696	8.51688	8.52132	8.65856	9.04756	9.17397	8.91201		0.000484228	1.53806	0.0057151	1.39371	TRUE
FAM89B	2000224	8.44187	8.39008	8.44546	9.29889	9.06051	8.91476	8.33254	8.98961	9.02806	8.99905	8.90228	8.69449		0.00420518	1.58621	0.753056	1.05839	TRUE
FANCD2	2690240	8.89182	8.78836	8.56184	8.19133	8.15539	8.1299	8.81028	8.40567	8.54986	8.39262	8.46086	8.35528		0.00402614	0.665049	0.203756	0.879232	TRUE
FANCG	4220612	9.54462	9.27845	9.50327	8.89614	8.92965	9.04175	9.40495	9.98232	9.91607	9.18022	9.30418	8.64972		0.00655973	0.71387	0.0560386	0.605806	TRUE
FASTKD5	6650220	8.14818	8.34778	8.34523	8.87885	8.9546	8.88093	9.12834	8.55413	8.33288	8.68217	8.71578	8.9643		0.000904948	1.54157	0.671582	1.08345	TRUE
FAT2	2710075	8.59936	8.60684	8.64514	7.86334	7.80335	7.76802	8.52988	8.82056	8.68933	8.04246	7.83963	7.66959		1.34134e-05	0.572147	0.00372457	0.562777	TRUE
FBN2	3440204	11.3307	10.997	11.2821	10.6107	10.5872	10.7531	11.3016	10.8499	10.8229	10.7175	10.7446	10.5762		0.00893618	0.681634	0.129518	0.8055	TRUE
FBXO11	2100427	10.0897	9.98793	10.0764	9.55945	9.64386	9.46524	10.0146	8.93047	9.19562	9.32645	9.30216	10.0202		0.001227	0.70949	0.695368	1.12459	TRUE
FBXO22	4880685	9.46778	9.14309	9.36822	8.54527	8.57701	8.55682	8.93317	9.16851	9.11109	8.65755	8.53128	8.46279		0.00135845	0.587775	0.00461809	0.697185	TRUE
FBXO5	4010097	9.21298	9.53633	9.37659	8.82571	8.71038	8.49154	9.65831	8.92701	9.23388	8.937	9.00875	9.20558		0.00666176	0.615818	0.381708	0.857006	TRUE
FCRLA	3780193	7.21116	7.15393	7.08968	9.05661	8.87268	8.91347	7.20126	7.17068	7.11652	8.33679	8.39963	8.07909		1.07728e-05	3.47255	0.000393104	2.15699	TRUE
FDFT1	5700142	13.3449	13.2773	13.3258	13.7471	13.9283	13.9018	13.4826	13.5692	13.5556	13.9071	13.8744	13.8773		0.00082486	1.45701	0.000263777	1.27498	TRUE
FDPS	6900398	11.325	11.062	11.3631	13.1124	13.0039	12.8869	11.3295	11.8856	11.7285	13.1789	13.1643	12.9909		0.000108122	3.36594	0.00114772	2.75772	TRUE
FERMT1	5890347	10.3781	10.5174	10.7193	11.8927	11.8509	11.5596	9.95133	9.7403	9.7863	10.8455	10.8317	10.8104		0.0010379	2.34482	0.000102047	2.00449	TRUE
FEZ1	360427	9.07098	9.13677	8.92084	9.56499	9.68188	9.55646	8.59857	9.18647	9.02691	9.43318	9.4769	9.06686		0.00179601	1.47248	0.150061	1.30888	TRUE
FEZ1	2350019	8.72473	8.84957	8.64068	9.36533	9.52796	9.48832	8.84819	9.21656	9.10724	9.29189	9.32786	9.21249		0.000755523	1.6497	0.126771	1.1648	TRUE
FGFR3	6520139	8.33232	8.96738	9.00245	7.49479	7.59404	7.44129	8.78806	8.93805	8.97276	7.93953	7.90917	7.83481		0.0048165	0.418313	9.99203e-05	0.498229	TRUE
FGFRL1	4480220	8.53863	8.3712	8.43998	9.03742	9.25149	9.24262	8.55799	9.08284	9.01907	9.24971	9.24515	9.00573		0.00103153	1.65547	0.202305	1.21439	TRUE
FIG4	1990494	7.36657	7.23126	7.52855	7.95124	7.833	7.8126	7.56062	7.33766	7.24325	8.01602	7.81416	8.30825		0.00700373	1.40459	0.0178338	1.58626	TRUE
FKBP1A	630010	10.5604	10.3699	10.7161	11.2523	11.2798	11.4692	10.6449	10.9317	10.6834	10.92	11.2588	10.9018		0.00292261	1.72305	0.135906	1.20875	TRUE
FKBP1A	1940504	10.7371	10.8529	10.7169	11.6745	11.7394	11.6297	10.5174	10.8952	11.0659	11.1549	11.2392	10.9746		6.69717e-05	1.88194	0.174329	1.22836	TRUE
FKBP1A	5050427	12.6736	12.6538	12.7763	13.5152	13.3914	13.2375	12.7804	12.8248	12.9858	13.3197	13.3002	13.1031		0.00156552	1.60228	0.0154649	1.29896	TRUE
FLI1	2100689	9.18881	9.41007	9.34559	8.43085	8.17191	8.53143	8.89239	8.35485	8.31629	8.2512	8.18523	8.52414		0.00172869	0.522406	0.398644	0.869955	TRUE
FLNB	5220767	11.8187	11.4404	11.5301	12.1341	12.0939	12.3242	11.0727	11.1423	11.359	11.859	11.8323	11.7465		0.0119505	1.50283	0.00257327	1.53823	TRUE
FLOT2	2450129	11.2629	11.0201	11.1317	11.5124	11.6806	11.7476	11.3102	11.9441	11.856	12.1406	11.8839	11.3881		0.00681935	1.42272	0.751304	1.07234	TRUE
FN1	5670228	7.24634	7.25404	7.2581	7.93876	8.03526	7.91912	7.58147	7.70099	7.34834	8.12962	7.98039	8.01529		3.88934e-05	1.63756	0.0115883	1.41242	TRUE
FN1	6180528	7.3076	7.26179	7.40992	7.9755	7.81442	7.79287	7.30931	7.58123	7.57202	7.79755	7.68102	7.60432		0.00179193	1.44843	0.121217	1.15411	TRUE
FNBP1	5270435	8.54264	8.41829	8.49331	8.90464	9.01165	9.19607	8.66663	8.70641	8.63927	9.21808	8.94474	8.94874		0.00393775	1.46684	0.0166778	1.28915	TRUE
FNDC4	150162	7.75051	7.679	7.55563	8.46837	8.41452	8.15751	7.70229	8.17879	8.09168	8.55267	8.5438	8.18076		0.00356163	1.6078	0.0850768	1.35174	TRUE
FOLR3	4010181	7.44334	7.38734	7.37178	10.2681	10.0654	10.1023	7.76422	8.22848	8.26881	9.46136	9.42385	9.01027		2.00096e-06	6.70144	0.00505136	2.3155	TRUE
FOS	4280017	9.7279	9.79548	9.66465	9.19826	9.09312	8.70305	9.48832	9.54817	9.71941	9.50587	9.56921	9.18161		0.00925103	0.602404	0.296096	0.891063	TRUE
FSTL1	2650220	9.70276	9.98386	9.75967	10.5053	10.681	10.5652	10.0417	9.50214	9.39268	10.4234	10.3886	10.6589		0.00154913	1.70338	0.0178722	1.79599	TRUE
FSTL3	2360356	9.39911	9.31154	9.2987	10.7761	10.9795	10.8769	9.52697	10.0427	10.2225	10.6537	10.6957	10.5313		2.07265e-05	2.91002	0.0313595	1.62025	TRUE
FUCA1	2060121	9.48334	9.51541	9.53574	10.6957	10.7262	10.6826	9.41355	9.39593	9.33139	10.8367	10.8163	11.065		4.76958e-07	2.28156	5.287e-05	2.87927	TRUE
FXR2	5690280	8.41118	8.20992	8.19651	8.89322	8.69414	8.7016	8.15911	8.78617	8.60957	8.95594	8.8574	8.49973		0.00673906	1.40488	0.338144	1.19147	TRUE
FXYD5	1470332	12.2599	11.9737	12.0474	13.0591	13.0403	13.0617	12.165	12.371	12.3483	13.1265	13.1611	12.8559		0.000367284	1.94537	0.00294584	1.6854	TRUE
FXYD5	3400278	7.32159	7.1375	7.17301	8.42608	8.54967	8.40404	7.44748	7.66071	7.59324	8.48323	8.52852	8.14976		6.59763e-05	2.37714	0.00370954	1.76544	TRUE
FXYD5	7380546	12.9942	12.5977	12.8469	13.7417	13.6811	13.6181	12.7135	13.2978	13.0269	13.8354	13.8307	13.7286		0.00201156	1.82425	0.0103661	1.72364	TRUE
G0S2	6180427	10.0089	9.52475	9.81702	11.204	11.3086	11.4449	10.2893	10.2421	10.101	10.9697	10.8444	10.9377		0.000613573	2.89907	0.00048272	1.63183	TRUE
GABARAPL1	6420465	8.35596	7.99148	7.89116	8.73312	8.78999	8.79081	7.92449	8.15658	7.88394	8.63596	8.55506	8.63213		0.00831184	1.61527	0.00223358	1.53621	TRUE
GAK	7210767	10.2597	9.93261	10.0864	10.6335	10.6691	10.5796	10.0789	10.6766	10.4509	10.5118	10.3512	10.1733		0.00549167	1.44842	0.790662	0.961459	TRUE
GBAS	270376	8.996	9.23831	9.14262	8.52852	8.75989	8.50333	9.17924	8.77434	8.43359	8.24867	8.4512	8.89802		0.00804641	0.693324	0.413424	0.833301	TRUE
GCH1	240053	7.32703	7.50684	7.49372	8.15569	8.12261	7.85706	7.71118	7.26493	7.27909	7.90845	7.78439	8.28558		0.00555275	1.51844	0.052255	1.48907	TRUE
GCLC	4730670	8.55979	9.00822	9.09022	8.16947	8.04102	8.05369	8.92479	8.26763	8.27203	8.04375	8.07717	8.7357		0.00931798	0.575139	0.553575	0.868979	TRUE
GDI1	830653	9.37391	9.37752	9.40872	10.3984	10.4827	10.5616	9.40341	10.0645	10.0953	10.4457	10.3205	10.0698		2.26841e-05	2.13492	0.166595	1.34189	TRUE
GFOD1	5720059	8.77911	8.67082	8.62286	9.39181	9.37851	9.26619	8.76601	8.43387	8.44052	8.97489	8.90646	9.03821		0.000427937	1.57415	0.021305	1.34386	TRUE
GFPT1	2350053	8.29869	8.71271	8.70414	9.41146	9.44459	9.40848	8.81455	8.24867	8.32223	9.05063	9.0759	9.61584		0.00344603	1.80208	0.0373324	1.72386	TRUE
GFPT1	4920156	8.12811	8.34339	8.17795	9.00055	9.24144	9.01924	8.36352	7.7024	8.13476	8.48993	8.60253	8.79685		0.000999268	1.82842	0.0578449	1.47721	TRUE
GGPS1	1260520	9.64197	9.84748	9.68429	9.20787	9.0321	9.25387	9.39181	8.98736	9.00755	9.26508	9.30468	9.52629		0.0037057	0.678317	0.201053	1.17808	TRUE
GINS3	3060192	8.49038	8.48807	8.5142	9.05508	9.13941	9.18523	8.75866	8.9813	9.00095	9.39618	9.51906	9.33681		8.6614e-05	1.54652	0.00594792	1.41786	TRUE
GJB2	5260095	13.7437	14.1464	14.2386	12.6554	13.0562	12.535	13.6872	13.2734	13.2525	12.5977	12.4931	12.569		0.00410001	0.407815	0.00420097	0.55438	TRUE
GJB3	3420446	9.77724	9.47879	9.29406	10.1657	10.1706	10.2484	8.99964	9.69466	9.65652	9.92199	9.86575	9.5522		0.0090837	1.60015	0.262827	1.25675	TRUE
GJB4	3850341	8.17722	7.73451	7.86215	9.20857	9.01766	9.37255	8.14207	8.44506	8.48791	9.14028	9.26124	9.03332		0.001574	2.41993	0.00347519	1.72501	TRUE
GJB5	6400017	8.50463	8.25452	8.30227	8.7828	8.84236	8.94829	8.04521	8.78094	8.54252	8.43553	8.36266	8.1686		0.00512534	1.41815	0.59291	0.911326	TRUE
GLRX	4590228	9.96825	10.1635	9.8509	11.1309	10.707	10.8792	10.3431	9.59843	9.6749	10.3525	10.6101	10.7802		0.0040001	1.88101	0.0568292	1.63441	TRUE
GMPS	2480630	10.6357	10.6248	10.6586	10.1038	10.1657	9.98625	10.6272	10.0048	10.1309	10.3045	10.2034	10.3682		0.000491584	0.680912	0.85667	1.0265	TRUE
GNAI2	1300730	11.5673	11.5427	11.4806	12.0843	12.0301	12.2174	11.5365	12.1715	12.1976	12.2146	12.1701	11.6781		0.000695058	1.49525	0.858701	1.037	TRUE
GNG10	6370717	8.95343	9.09996	9.03793	8.62723	8.39008	8.301	9.33764	8.48961	8.62012	8.55941	8.60389	9.21099		0.0051091	0.663881	0.94587	0.983257	TRUE
GNL3	3850414	9.39377	9.72079	9.7196	8.87228	8.86678	9.04313	9.81059	9.26141	9.05961	9.02949	8.98029	9.62511		0.00515812	0.622439	0.616553	0.891576	TRUE
GPR137B	1240392	7.66455	7.78929	7.61676	8.28126	8.38583	8.14137	7.59999	7.85297	7.78819	8.02475	8.07102	8.06018		0.00270173	1.49411	0.0167805	1.23536	TRUE
GPR177	1570441	8.71727	8.55624	8.62461	7.89966	7.9899	8.00708	8.38363	8.90754	8.88102	8.03626	8.111	7.74124		0.000311697	0.629745	0.0203943	0.589993	TRUE
GPR177	4250711	10.3677	10.4927	10.1981	9.8472	9.91639	9.76352	10.0422	10.4092	10.296	9.72079	9.77408	9.67451		0.00604593	0.70201	0.00940842	0.694476	TRUE
GPR177	6130136	8.81828	8.84469	8.95889	8.32582	8.10144	8.17073	8.35497	8.47758	8.53941	8.29459	8.30318	8.04883		0.00103859	0.626495	0.0718927	0.845697	TRUE
GPR177	6940280	9.41457	9.45854	9.34607	8.68715	8.81039	8.54527	9.10859	9.48534	9.32929	8.90819	8.96652	8.34673		0.000957064	0.604807	0.0659063	0.674898	TRUE
GPR87	3140343	8.88736	9.09097	9.18408	8.51226	8.21335	8.40927	8.77967	8.22389	8.21853	8.09437	8.31221	8.85303		0.00549598	0.625968	0.967946	1.0087	TRUE
GPRC5A	5690270	7.50813	7.44443	7.4437	8.82132	8.81965	8.8778	7.68755	8.10054	8.21606	8.85906	8.91395	8.5749		1.1314e-06	2.59219	0.0151735	1.71862	TRUE
GPSM2	1070292	9.1674	9.57087	9.48183	8.6283	8.6561	8.67008	9.50737	8.65008	8.7828	8.75866	8.61199	9.23247		0.00356679	0.592462	0.747396	0.925063	TRUE
GRAMD3	4890451	8.25347	8.57537	8.39982	8.83279	9.04271	8.98659	8.57999	8.11157	8.16883	8.75633	8.83524	9.33061		0.00833147	1.45849	0.0417305	1.61023	TRUE
GRINA	70070	9.59863	9.28974	9.33342	10.0235	9.96975	10.0055	9.47515	9.85197	9.92063	9.961	10.0268	9.7823		0.00375103	1.50765	0.328433	1.12827	TRUE
GRINA	3800392	10.5313	10.3978	10.2924	10.9923	11.1164	11.0779	10.5526	11.1451	11.1268	11.1155	11.0434	10.7365		0.00111501	1.57463	0.921918	1.01652	TRUE
GRPEL1	1510468	9.84496	9.69333	9.62396	10.1747	10.168	10.3651	9.93825	10.0401	9.94583	10.117	10.229	10.1239		0.0049583	1.42917	0.020402	1.1344	TRUE
GRPEL2	5080487	9.97733	10.2934	10.0136	9.30073	9.20315	8.99121	9.7383	8.74734	8.75734	9.00009	9.02077	9.74798		0.00235312	0.524951	0.691343	1.12919	TRUE
GSDM1	3130347	7.6385	7.4311	7.38273	8.37165	8.18386	8.26494	7.40358	7.4437	7.48588	8.3581	8.35009	7.85689		0.00116659	1.72832	0.011307	1.67478	TRUE
GSDMA	5290719	6.96519	6.91379	6.97976	9.34006	9.18343	8.90977	7.22633	7.2321	7.25125	9.27989	9.40814	9.0546		6.68353e-05	4.56783	4.15338e-05	4.03057	TRUE
GSK3B	6480661	9.3649	9.21512	9.419	9.84426	9.96804	9.95697	9.27989	9.54183	9.35872	9.73295	9.55619	9.21512		0.00125146	1.50533	0.561358	1.07769	TRUE
GSN	2370482	7.91077	7.98302	7.95248	8.70397	8.48823	8.52373	7.97316	8.46915	8.38931	8.75866	8.53128	8.25232		0.000879317	1.54031	0.327073	1.17844	TRUE
GSTA4	130561	8.28254	8.45132	8.48132	7.71662	7.91547	7.63856	8.29459	8.0174	8.2027	7.81733	7.78338	7.79487		0.00326569	0.638084	0.0104785	0.772156	TRUE
GSTO1	6770730	12.0989	11.8484	11.8732	12.3113	12.5332	12.5875	11.5835	12.3113	12.3557	12.3635	12.5369	12.1388		0.00984374	1.45107	0.394091	1.19991	TRUE
GTF2F2	2360184	9.89814	10.2457	10.1884	9.52233	9.385	9.31821	10.1735	9.47394	9.51746	9.64502	9.81232	10.369		0.00468507	0.614623	0.522237	1.16514	TRUE
H2AFY2	2900041	11.0216	10.7415	10.8291	10.1706	10.1944	10.1134	10.9735	11.167	11.3007	10.7713	10.6779	10.3546		0.00121545	0.61361	0.0259466	0.685026	TRUE
HADH	6290709	9.79944	9.63213	9.71652	9.11296	9.23945	9.15516	9.69401	9.66193	9.54183	9.40495	9.33139	9.04149		0.00085409	0.684517	0.0360417	0.772007	TRUE
HARS	3940551	11.1385	10.965	11.0602	11.4781	11.6243	11.5301	11.205	11.582	11.401	11.6225	11.6106	11.4038		0.00175829	1.40405	0.313825	1.10927	TRUE
HAT1	3420068	9.91918	10.0799	10.0501	9.42982	9.6008	9.23849	9.97771	9.82682	9.7412	10.0318	9.90872	10.1981		0.00684693	0.662795	0.143121	1.14681	TRUE
HBEGF	1820594	11.0248	10.7365	10.6319	12.3081	12.3694	12.4762	10.0768	10.1388	10.2024	11.8085	11.8789	12.0089		0.000238355	3.00392	1.40209e-05	3.38563	TRUE
HCFC1R1	50088	9.27747	8.95117	8.9988	8.32116	8.43244	8.37419	8.61306	9.11239	8.94518	8.41154	8.36005	7.98923		0.0027958	0.615623	0.0324587	0.643226	TRUE
HCFC1R1	5420347	11.6337	11.4417	11.6025	10.7702	10.5111	10.6411	10.8657	11.6627	11.5628	10.7861	10.8687	10.2225		0.00065513	0.529044	0.0840922	0.599591	TRUE
HCG4	2690390	9.65512	9.72403	9.59499	10.502	10.8905	10.681	9.62195	10.2906	10.0561	10.4759	10.5587	10.1004		0.000947219	2.04644	0.182503	1.30928	TRUE
HDHD1A	130228	8.38708	8.37155	8.45142	8.94182	8.90579	8.96776	8.63175	8.33876	8.40308	8.72583	8.61047	8.68994		6.07083e-05	1.44905	0.0843401	1.16275	TRUE
HEATR1	3460242	9.36662	9.45682	9.36357	8.91696	8.83433	8.94829	9.42154	8.58338	8.70397	8.88149	8.82038	9.01434		0.000410553	0.709164	0.993158	1.00169	TRUE
HERPUD1	4570458	9.18161	9.0105	8.8488	9.05845	8.6391	9.20581	8.33569	8.3949	8.35468	8.98999	8.94225	8.91022		0.825713	0.968719	3.55367e-05	1.50079	TRUE
HES1	1010528	9.34133	9.11226	8.98809	8.52785	8.66429	8.39032	8.42761	8.86508	8.93815	8.55874	8.57561	8.30825		0.0089123	0.65079	0.22094	0.833501	TRUE
HES4	5260070	10.0731	9.71528	9.7823	10.4863	10.813	10.5738	10.4234	10.8051	10.7237	10.7184	10.8716	10.4293		0.00641535	1.70228	0.903851	1.01564	TRUE
HIF1A	2680722	10.3588	10.7201	10.5721	9.79981	9.54409	9.89289	10.6376	9.79439	9.87887	9.9743	9.94506	10.3726		0.00553544	0.57247	0.98436	0.995651	TRUE
HIF1A	6220543	9.01364	9.15965	9.01892	8.47664	8.20514	8.27837	9.26456	8.34285	8.35582	8.50119	8.5528	8.7357		0.00138691	0.597074	0.862484	0.960695	TRUE
HIST1H2BK	6110630	10.5335	10.8011	10.7313	11.3511	11.2547	11.0807	11.3274	11.2786	11.41	11.7941	11.7156	11.6232		0.00866312	1.45422	0.00399079	1.29443	TRUE
HIST1H4C	3890349	14.1311	13.7354	13.7844	13.2072	13.1515	13.163	13.799	14.1509	14.0883	13.5112	13.663	13.051		0.00484795	0.611439	0.0473584	0.65778	TRUE
HIST2H2AA3	610451	7.93016	7.80201	7.64885	8.76122	8.70088	8.87456	7.95554	8.32428	8.2432	8.82073	9.0546	8.65273		0.000506945	1.97961	0.014407	1.58925	TRUE
HIST2H2AA3	1820592	7.55539	7.35953	7.38482	8.29583	8.19396	8.31996	7.35157	7.78163	7.70937	7.95751	7.75202	8.05622		0.000324089	1.78592	0.127369	1.23776	TRUE
HIST2H2BE	4230678	7.44672	7.37714	7.07913	8.02025	7.81153	7.93885	7.37299	7.20873	7.36661	7.7185	7.75782	7.84469		0.00827045	1.53959	0.00219522	1.37322	TRUE
HLA-A	3400438	12.7217	12.6197	12.5066	13.1808	13.2479	13.3258	12.4607	13.0119	12.9792	13.2937	13.3662	13.0758		0.00106003	1.55347	0.0975843	1.34531	TRUE
HLA-B	5310168	8.74885	8.82519	8.7548	9.49912	9.50993	9.17678	8.9988	9.30767	9.331	9.54798	9.56561	9.16608		0.00523708	1.53581	0.273206	1.15995	TRUE
HLA-F	7330053	8.87183	8.79288	8.7665	9.31241	9.35058	9.47595	8.75269	9.2886	9.23187	9.46486	9.62906	9.20378		0.000631234	1.48375	0.179707	1.26708	TRUE
HLA-G	2070088	8.55884	8.29914	8.36087	9.02844	8.96474	9.19525	8.3828	8.9622	8.84937	9.23388	9.23864	8.77544		0.00324423	1.57629	0.208774	1.27562	TRUE
HLA-H	5870521	9.92612	9.81232	9.79279	10.5989	10.6073	10.4953	9.84013	10.3651	10.3769	10.4577	10.6964	10.1484		0.000192798	1.6511	0.369495	1.1811	TRUE
HMGB1L1	3990202	11.3216	11.8475	11.5991	10.7032	10.4855	10.5168	11.9441	10.8811	10.7838	10.4887	10.6261	11.3307		0.00357834	0.492797	0.441074	0.764268	TRUE
HMGB1L1	6330039	10.7945	11.5286	11.6495	10.0459	10.0219	10.0011	11.3574	10.3303	10.2457	10.0953	10.0212	10.7672		0.00824608	0.40578	0.460375	0.78462	TRUE
HMGB2	7610537	9.57793	10.0289	9.81539	8.78707	8.59655	8.6254	9.97897	8.98046	9.07526	8.84211	8.6363	9.23491		0.00135519	0.454476	0.292246	0.736903	TRUE
HMGB3	7570050	8.80693	9.06234	9.24674	10.1794	9.97085	10.0414	9.81624	9.12057	9.17097	10.2849	10.1616	10.6471		0.00192405	2.03528	0.0203844	1.99344	TRUE
HMGCL	7380608	8.40743	8.01051	8.13406	9.31913	9.12481	9.13502	7.73773	8.30677	8.36971	9.35171	9.32285	9.11605		0.00162789	2.0125	0.00628487	2.18173	TRUE
HMGN2	4050541	13.1169	13.1391	13.1755	12.6568	12.5097	12.659	13.0929	12.874	12.9557	12.6515	12.7555	12.6568		0.000511879	0.689982	0.0166756	0.820025	TRUE
HMMR	4050400	9.52784	9.59863	9.71793	8.61182	8.56785	8.88715	9.50898	9.52609	9.35872	9.53434	9.34221	9.31983		0.00126176	0.526367	0.488656	0.955415	TRUE
HMMR	4060064	9.44674	9.47338	9.76007	8.42423	8.59424	8.73231	9.25581	9.2051	9.11226	9.28049	9.14076	9.10415		0.00189323	0.508222	0.826873	0.989022	TRUE
HMOX1	6660601	7.35465	7.43553	7.33394	7.83981	8.11943	7.9541	7.53728	7.7676	8.08176	7.92473	7.77267	7.59043		0.00235852	1.51195	0.867373	0.977429	TRUE
HNRNPA1L2	1450326	8.36058	8.50162	8.35731	7.89966	7.86295	7.91087	8.26197	7.7765	7.88314	7.9172	7.78439	8.01977		0.000489064	0.699626	0.701937	0.954785	TRUE
HNRNPD	4180576	12.9449	13.0453	12.9557	12.433	12.3266	12.5977	13.1331	12.9144	13.1413	12.7512	12.7519	12.578		0.003389	0.69279	0.0172374	0.774206	TRUE
HNRNPH3	3130280	8.58433	9.03908	8.72558	8.05145	7.91192	8.08619	9.04082	8.20979	8.21853	8.20245	8.14961	8.68304		0.00607621	0.587849	0.677965	0.904579	TRUE
HNRNPK	1230465	7.83714	7.68013	7.75447	8.24757	8.33762	8.46188	7.80602	8.37756	8.3133	8.50388	8.56589	8.06018		0.00153538	1.5071	0.430494	1.15751	TRUE
HNRNPR	3060035	11.4739	11.8951	11.8229	11.0801	11.0573	10.9977	11.8732	10.9596	11.0573	11.153	11.0706	11.6025		0.00660332	0.621741	0.951996	0.985302	TRUE
HNRPA1L-2	7320424	10.8265	10.8578	11.0642	10.2618	10.2269	10.0086	10.6289	10.0551	9.82196	10.0186	10.1055	10.1975		0.00231588	0.594419	0.814353	0.958263	TRUE
HNRPA1P4	1820093	11.2659	11.1593	11.352	10.5353	10.8592	10.5313	11.047	10.5342	10.4463	10.738	10.5238	10.7201		0.00720854	0.65198	0.943005	0.989535	TRUE
HNRPDL	2570358	8.77453	8.83012	9.01565	8.30397	8.22048	8.32055	8.96793	8.22603	8.14847	8.34487	8.32428	8.59269		0.00171518	0.663529	0.926885	0.981549	TRUE
HNRPH3	4390022	8.70491	8.9554	8.76503	8.11172	8.07966	7.9841	9.06438	8.08864	8.34322	8.19867	8.19801	8.92492		0.000897293	0.594625	0.885524	0.960453	TRUE
HPRT1	7610286	9.73397	10.0906	10.1026	9.23864	9.29473	9.3078	9.75085	9.42125	9.45009	9.54409	9.68797	9.77838		0.00479223	0.617566	0.360871	1.09385	TRUE
HPS6	2940301	10.2162	10.4697	10.3651	10.8665	11.0143	11.1278	10.7547	11.3401	11.352	11.1756	11.07	10.6231		0.00347164	1.57196	0.499494	0.874955	TRUE
HRSP12	6420373	8.39015	8.59148	8.4067	7.86932	8.03378	7.84886	8.71546	8.31945	7.95607	8.08567	8.16749	8.54538		0.00331945	0.685175	0.817984	0.956515	TRUE
HS.370359	7000193	10.6376	10.8827	10.8931	9.92544	10.0146	9.48425	10.8489	9.81516	9.97085	9.55286	9.80513	10.5079		0.0056337	0.501258	0.583484	0.837221	TRUE
HS.4892	3420356	7.1613	6.9629	7.05745	8.23322	8.27272	8.11615	7.27589	7.46325	7.33755	8.47031	8.32045	7.93913		0.000101806	2.21424	0.00616385	1.84599	TRUE
HS.559604	2030180	7.64374	7.62208	7.72324	8.21221	8.25978	8.08043	7.72178	7.78501	7.76318	8.24512	8.17566	8.2167		0.00108537	1.43507	7.6384e-05	1.37157	TRUE
HS.570988	4010100	8.20196	8.50769	8.49226	8.30273	8.76189	8.66382	7.96614	7.98884	8.1158	8.69201	8.52732	8.7052		0.363739	1.12936	0.00111146	1.53465	TRUE
HS.572219	4200753	8.96888	8.82664	8.77662	9.22069	9.39991	9.47997	9.06926	9.63162	9.48634	9.39052	9.41276	9.03556		0.00602989	1.42353	0.606715	0.922663	TRUE
HS.574590	2350528	7.70037	7.74993	7.74314	8.3182	8.13261	8.24259	7.48851	7.54853	7.54673	7.67973	7.57123	7.46438		0.000874331	1.41421	0.538175	1.03086	TRUE
HS.579631	3520168	10.8287	10.4922	10.7647	11.6598	11.5947	11.6587	11.4117	12.2106	11.9664	12.3099	12.391	11.8775		0.000864885	1.92186	0.311533	1.25693	TRUE
HS.7572	6400390	7.75188	7.87001	7.95545	7.43	7.26119	7.31796	7.60896	7.43827	7.44858	7.39287	7.5208	7.67911		0.00246893	0.696054	0.761659	1.02266	TRUE
HS3ST2	5870435	7.32841	7.33827	7.27868	7.91991	8.17389	8.33266	7.25904	7.44868	7.54551	8.23141	8.15123	7.92953		0.00244224	1.77403	0.00511842	1.60916	TRUE
HSD11B1	5810132	8.15461	8.14728	8.22546	8.90754	8.91769	8.90491	7.88898	7.60415	7.42254	8.49088	8.57873	8.83023		8.29952e-06	1.66355	0.00422021	1.9927	TRUE
HSD11B1	6220133	7.65933	7.69	7.58477	8.37337	8.30154	8.15512	7.49027	7.36001	7.04476	7.87767	7.98716	8.21185		0.000900319	1.54969	0.0115807	1.65544	TRUE
HSD17B1	3610129	8.55651	8.30194	8.52965	9.16016	9.18161	9.09039	8.47071	9.11964	9.32605	9.2051	9.23277	8.64371		0.00133277	1.60364	0.872255	1.0389	TRUE
HSD17B2	6980458	7.21655	7.16218	7.16504	7.65774	7.71714	7.66153	7.23872	7.15328	7.285	7.39287	7.44732	7.23404		4.45558e-05	1.41181	0.15104	1.09612	TRUE
HSDL2	1340128	8.42356	8.76965	8.57245	8.02786	7.85845	7.89865	8.86918	8.11386	8.15335	8.05949	7.99625	8.58102		0.0042111	0.632776	0.616886	0.890975	TRUE
HSPA14	6660497	8.67065	8.92575	8.65545	8.14803	8.16099	8.07	9.18598	8.36454	8.33288	8.32548	8.25876	8.83397		0.00247921	0.648744	0.665802	0.898095	TRUE
HSPA1A	6380717	8.28413	9.03076	8.72827	10.2694	10.3497	10.6269	9.60959	9.90844	9.60635	10.003	9.79322	9.6195		0.00201846	3.32717	0.55115	1.06963	TRUE
HSPA1B	3850433	9.61246	9.9029	9.94935	10.9807	11.0974	11.1235	10.5652	10.8374	10.9317	11.1268	10.7702	10.6387		0.000401096	2.37118	0.731746	1.04763	TRUE
HSPA4	5090368	10.7596	10.9339	11.0939	10.5127	10.4138	10.3625	11.2688	9.9743	10.1118	10.4196	10.3668	10.9208		0.00925498	0.70737	0.805734	1.08478	TRUE
HSPA8	430672	11.6237	12.2599	12.3222	13.0795	13.1844	13.2133	13.2208	13.0591	13.1215	13.1979	13.1391	13.2624		0.00860399	2.12947	0.325822	1.04683	TRUE
HSPBL2	5420474	9.52904	9.64456	9.81809	9.0653	9.198	9.06214	8.71119	9.33061	9.54301	8.7369	8.82038	8.33907		0.00429905	0.680461	0.124618	0.676977	TRUE
HSPC157	7550427	8.15975	7.86768	7.98607	7.56537	7.48177	7.3544	7.93317	8.00138	7.90832	7.76896	7.62127	7.66089		0.00682204	0.689051	0.0071862	0.832822	TRUE
HSPD1	70605	12.7695	13.0971	13.1238	12.3611	12.4286	12.3407	13.1741	12.2536	12.2731	12.2284	12.4068	12.9985		0.00608693	0.650656	0.95614	0.984601	TRUE
HTRA1	730612	11.3703	11.4591	11.516	9.97978	10.0885	9.87672	11.4038	11.5705	11.7658	10.3856	10.336	10.099		3.90394e-05	0.36178	0.000674951	0.404302	TRUE
HYAL3	2680202	8.2358	8.20196	8.22815	8.97734	8.90081	9.01745	8.01062	8.48165	8.50143	8.72267	8.62062	8.3832		3.15045e-05	1.67393	0.266521	1.18449	TRUE
IFI16	3870594	8.8095	9.24723	8.99064	8.38011	8.27667	8.43461	8.51885	8.74284	8.69944	8.59364	8.40053	8.7446		0.00850152	0.636401	0.572987	0.94992	TRUE
IFRD1	2340082	9.19905	8.94225	8.67688	7.762	7.95286	7.99945	8.15082	7.65792	7.6874	7.97468	7.76753	8.33419		0.00347698	0.488143	0.447637	1.14347	TRUE
IGFBP3	6590132	7.47195	7.59787	7.54281	8.31921	8.27699	8.33042	7.62851	7.6544	7.82124	7.37299	7.37435	7.39003		4.22483e-05	1.70685	0.00602883	0.799816	TRUE
IL1A	1980672	10.9363	11.2085	11.1299	12.1319	12.3364	12.0321	11.203	10.3252	10.5856	11.894	11.8804	12.7193		0.000877541	2.10707	0.0184884	2.75097	TRUE
IL1B	840685	10.9795	10.436	10.6467	13.0375	12.8962	13.1469	10.9578	10.8039	10.8811	12.7172	12.641	12.6099		0.000177196	5.06115	5.36146e-06	3.42251	TRUE
IL1F9	5890689	6.73369	6.88976	6.76055	7.41183	7.43221	7.48096	6.90448	6.80639	6.83605	6.96982	6.90338	6.95519		0.000246438	1.56591	0.0567583	1.06719	TRUE
IL1RAP	4880632	8.41452	8.77079	8.7315	8.06688	7.89066	7.80502	9.59222	8.49639	8.61762	7.89282	7.93362	8.53975		0.00626879	0.607904	0.126429	0.582362	TRUE
IL20RB	3400095	10.9987	10.8711	10.9073	10.4046	10.3738	10.3726	10.1706	10.2777	10.2903	10.276	10.4011	10.2503		0.000161367	0.686817	0.35406	1.04459	TRUE
IL23A	6510026	7.02929	6.93428	7.08648	8.05021	7.79005	8.07474	7.06429	7.00178	7.16289	7.55596	7.62781	7.44241		0.000706445	1.93856	0.00286711	1.38102	TRUE
IL24	4290201	7.26425	7.05528	7.19705	8.29893	8.28245	8.32878	7.46182	7.49199	7.578	7.91547	7.93081	7.82282		5.67812e-05	2.1904	0.00144234	1.30053	TRUE
IL32	1400274	7.09276	7.15393	7.23916	8.64539	8.76307	8.87028	7.28737	7.347	7.42529	8.58506	8.62761	8.14599		3.28601e-05	3.02645	0.00229514	2.14306	TRUE
IL32	3440754	7.53613	7.49479	7.32207	10.0411	10.1695	10.1921	7.68539	8.25772	8.17399	9.97837	10.0356	9.4894		4.87309e-06	6.42307	0.00195465	3.47115	TRUE
IL8	1570553	7.47686	7.42186	7.2183	11.0032	10.5079	10.4846	7.58974	7.61936	7.59087	9.38641	9.3913	10.2356		6.04297e-05	9.80067	0.00184055	4.20213	TRUE
IL8	1980309	7.45683	7.45639	7.64885	12.1195	12.2174	11.8286	8.18711	7.91355	7.80136	10.8984	10.8741	11.9664		4.43792e-06	23.1746	0.000971061	9.70629	TRUE
IMPA2	2340241	8.86893	8.75029	8.75521	7.89785	7.67783	7.94011	8.79712	9.40872	9.43318	8.27252	8.49493	8.11984		0.000451665	0.5166	0.0174557	0.52952	TRUE
IMPDH2	4590026	12.5812	12.3868	12.3159	11.0898	11.4928	11.5028	11.8068	12.2798	12.3936	11.6651	11.5312	11.3264		0.00248302	0.477589	0.0333751	0.636163	TRUE
INF2	2140360	8.60822	8.55161	8.49382	9.04175	9.1674	9.30701	8.75181	9.21249	9.02398	9.33432	9.27069	9.00354		0.00174139	1.53777	0.285301	1.15409	TRUE
INF2	4920474	8.17376	8.34644	8.23877	8.62343	8.92334	8.79729	8.1155	8.79953	8.74903	8.35908	8.45551	8.26472		0.00625944	1.44229	0.438676	0.873622	TRUE
ING3	7550707	8.27145	8.19585	8.29433	7.44677	7.52415	7.57864	8.04386	7.59833	7.80136	7.8157	7.81733	7.77542		0.000108841	0.599838	0.932365	0.991924	TRUE
INPP5D	3130609	8.97423	8.55188	8.53492	7.87169	7.76003	7.71673	8.03054	8.3415	8.47814	8.11603	7.97677	7.61609		0.00390402	0.534333	0.128953	0.768207	TRUE
INSIG1	1820332	7.91141	8.04512	7.89724	9.08527	9.07465	9.39298	7.90348	8.1215	8.44447	8.82519	8.75127	8.88691		0.000421931	2.35062	0.0148095	1.58517	TRUE
INTS10	3310441	9.06686	8.97066	9.1348	8.55598	8.63263	8.52455	9.09828	8.48406	8.37388	8.51846	8.37095	8.88019		0.00106471	0.713809	0.829968	0.957798	TRUE
INTS6	1820341	8.93815	8.85162	9.02806	8.49346	8.37544	8.41467	8.81828	8.05073	8.22889	8.27885	8.21522	8.75989		0.00115178	0.701533	0.865775	1.03671	TRUE
IPO5	1440632	8.04681	8.09506	8.02171	7.57845	7.61043	7.45883	8.16299	7.39149	7.65598	7.61305	7.54667	8.01151		0.000578504	0.704518	0.96354	0.990976	TRUE
IRAK2	3930750	7.95567	7.35865	7.59168	8.5586	8.49415	8.70749	7.55326	7.85117	7.78118	8.36912	8.34285	8.08394		0.00675893	1.93376	0.0137475	1.45072	TRUE
IRF7	6400176	7.89757	7.73264	7.8591	8.42423	8.54527	8.46102	7.75947	8.22746	8.20688	8.33419	8.30583	7.7986		0.000457394	1.56599	0.742223	1.0582	TRUE
IRF9	2000022	8.76189	8.84862	8.6173	9.94558	9.92544	9.67181	8.42761	8.68903	8.67525	9.20315	9.09464	8.92435		0.000571144	2.151	0.015365	1.39161	TRUE
IRS1	1710091	8.90138	9.24074	9.20166	8.58226	8.57701	8.48925	8.93729	8.75722	8.72363	8.31135	8.34659	8.38412		0.00710928	0.675913	0.00274269	0.727644	TRUE
ISCA1L	2000086	8.645	8.7213	8.56589	9.19572	8.9785	9.05439	8.64954	8.50135	8.58564	9.1901	9.12113	9.27964		0.00515935	1.34923	0.000598505	1.53487	TRUE
ISG15	2100196	8.9622	8.83795	8.68033	9.44957	9.63604	9.3037	9.02564	9.65937	9.88532	9.7888	9.81416	9.24515		0.00725293	1.55431	0.784907	1.06628	TRUE
ISG20	6330132	10.2887	9.88997	9.93343	10.6032	10.9389	10.9578	10.163	10.6948	10.592	10.7053	10.8501	10.4744		0.00961447	1.73622	0.380299	1.14338	TRUE
ITGA10	10433	7.60784	7.68329	7.64791	7.10485	7.04476	7.22181	7.67402	8.06094	7.9222	7.37	7.30857	7.18682		0.000752967	0.696145	0.00886767	0.661009	TRUE
ITGA2	3890541	8.87572	9.12268	9.20378	10.8657	10.8757	10.5819	9.05549	8.17432	8.20596	9.61565	9.72241	10.13		0.000244564	3.26487	0.0149403	2.5387	TRUE
ITGA5	6330338	9.89489	9.7257	9.85294	11.3102	11.5095	11.3127	10.2979	10.6457	10.5975	11.588	11.427	11.2442		4.88339e-05	2.93412	0.00354275	1.87388	TRUE
JAG2	4670343	9.19137	9.33738	9.28719	8.6179	8.69727	8.69697	9.21441	9.50014	9.64479	9.00009	8.76574	8.82384		0.000280996	0.659175	0.0151577	0.664393	TRUE
JUND	620280	12.1689	11.9681	12.1783	12.6674	12.7653	12.7555	12.2086	12.5917	12.8101	12.7828	12.6712	12.6779		0.00115596	1.54144	0.387644	1.12804	TRUE
KCNK1	6660671	8.5326	8.73936	8.59752	9.2421	9.02629	9.30999	8.44733	8.19287	8.41438	8.87365	8.87183	9.07062		0.00561387	1.48415	0.00478084	1.5023	TRUE
KCNK6	6650278	8.80274	8.68994	8.61382	9.22298	9.221	9.33962	8.78924	9.02077	9.08981	9.29919	9.15569	8.8375		0.00115676	1.47329	0.469456	1.09494	TRUE
KCNN4	3610730	7.44045	7.3443	7.44239	7.98168	7.97997	7.74094	7.51783	7.83725	7.66872	7.77427	7.71684	7.57148		0.00467949	1.40622	0.912296	1.009	TRUE
KCTD10	5390754	8.44984	8.43244	8.64646	9.14406	9.23831	9.13853	8.57101	8.70506	8.5972	9.06125	8.94318	9.06635		0.000939599	1.58452	0.00225506	1.31875	TRUE
KCTD11	2760008	7.83126	7.75772	7.81054	8.27027	8.70843	8.73427	7.83963	7.9396	7.96861	8.51885	8.27613	8.21233		0.00713548	1.70662	0.0142864	1.33777	TRUE
KHDRBS3	6270273	8.5647	8.39626	8.51043	7.77274	7.77027	7.96339	8.84068	8.7385	8.86605	8.4203	8.37939	8.36132		0.00126896	0.635077	0.000556966	0.743254	TRUE
KIAA0101	5090754	10.2548	10.5053	10.4097	9.56937	9.33699	9.6003	10.4409	9.84695	9.86382	9.81232	9.74447	10.2462		0.00130713	0.540461	0.66695	0.922598	TRUE
KIAA0528	1240661	7.84251	7.87882	8.02418	7.46737	7.19857	7.41553	7.92492	7.57011	7.52555	7.27578	7.46451	7.75272		0.00503651	0.680808	0.401625	0.885239	TRUE
KIAA0913	5890136	8.73946	8.87256	8.89514	9.48999	9.45233	9.62451	8.90404	9.27729	9.21808	9.38313	9.28635	9.25932		0.000652056	1.60943	0.220861	1.13011	TRUE
KIAA1199	110181	7.42682	7.70214	7.69342	9.71424	9.72667	9.34744	7.21505	7.08037	7.27488	9.64436	9.54952	9.84958		0.000206058	3.96866	1.91421e-05	5.62189	TRUE
KIAA1539	4880392	8.32531	8.1076	8.30814	9.57696	9.50435	9.64285	8.41841	8.67496	8.52318	9.42125	9.36927	9.30523		7.92117e-05	2.51003	0.000537243	1.77326	TRUE
KIAA1712	5690181	8.18479	8.33408	8.35468	7.68936	7.73073	7.60197	8.4972	7.85426	7.81724	7.72173	7.81966	8.15275		0.000712129	0.651951	0.570653	0.896149	TRUE
KIAA1949	7560037	10.5831	10.3058	10.5327	11.0303	11.204	11.2611	10.5163	10.8635	10.7308	10.9367	10.7578	10.5353		0.00326894	1.61466	0.808953	1.02795	TRUE
KIF11	1110022	8.18085	8.72252	8.52965	7.69243	7.69716	7.53795	8.85542	8.15311	8.34629	8.06151	8.12559	8.41942		0.00747206	0.560519	0.351386	0.841227	TRUE
KIF22	10326	10.2112	10.0966	10.336	9.6086	9.46508	9.47423	10.0156	10.8023	10.744	9.92885	9.92713	9.7654		0.00110299	0.616153	0.0668207	0.638677	TRUE
KLC3	2340500	8.29955	8.01205	7.96461	8.73515	8.76233	8.83012	7.97251	8.53955	8.57999	8.70186	8.71807	8.16653		0.00322718	1.60636	0.570487	1.12101	TRUE
KLF6	360110	9.61051	9.50673	9.31416	10.4592	10.9424	10.4074	9.00573	8.49128	8.73803	10.0109	9.99354	10.3529		0.0041577	2.18231	0.00190475	2.59206	TRUE
KLF6	4040097	11.359	11.0493	11.1872	12.4103	12.4358	12.0953	11.048	10.3224	10.366	11.6681	11.7273	12.2191		0.00139929	2.16643	0.0115517	2.44983	TRUE
KLHL12	6660152	9.57508	9.43089	9.56046	8.97423	8.79861	8.73352	9.22449	8.60673	8.72072	8.67471	8.66556	8.93006		0.00128969	0.621278	0.67609	0.937004	TRUE
KNTC1	3190524	8.03626	8.19935	8.45032	7.63834	7.61148	7.45025	8.24249	7.9422	7.81536	7.70638	7.74821	8.10394		0.00781339	0.632024	0.45654	0.903018	TRUE
KRCC1	2370538	8.88594	8.57452	8.57005	7.99594	7.94408	7.79477	8.29118	8.08203	8.16215	7.9756	7.95649	8.18399		0.00316967	0.588356	0.215106	0.907668	TRUE
KRT14	4900458	13.1059	12.9839	13.1124	11.8757	11.9094	12.0516	12.7365	13.3576	13.2171	12.142	12.1107	11.5977		7.99939e-05	0.459505	0.0110463	0.449517	TRUE
KRT15	3710671	9.48408	9.93026	10.2034	7.61572	7.38687	7.56145	8.82474	9.25645	9.22521	7.57655	7.54738	7.47796		0.00043968	0.19598	0.000382578	0.337236	TRUE
KRT16	4540246	11.859	12.2174	11.9752	10.7797	10.6576	11.099	11.3093	12.0063	12.1443	11.1016	11.2026	10.7475		0.00225586	0.443877	0.0519036	0.573269	TRUE
KRT17	3840445	13.3197	13.4175	13.4319	12.5875	12.7539	12.8087	12.9581	13.4654	13.4906	12.9144	12.7905	12.4543		0.000865307	0.627198	0.0574036	0.666662	TRUE
KRT17P3	1260474	12.2019	12.247	12.3745	11.479	11.6419	11.6133	11.5637	12.2165	12.4029	11.2925	11.4915	10.9532		0.000641266	0.617121	0.0526559	0.568296	TRUE
KRT34	3710168	7.60346	7.50822	7.51471	9.17621	8.97187	9.32808	7.51396	7.7351	7.79193	8.66098	8.68759	8.38677		0.000114687	3.06649	0.00218496	1.86363	TRUE
KRT5	5860289	13.1576	13.2133	13.2133	11.795	11.8239	11.9341	12.5571	13.2834	13.0617	11.9627	11.872	11.4868		8.37553e-06	0.393988	0.0100688	0.437214	TRUE
KRT6B	2350196	11.1744	10.9895	11.1756	12.177	12.177	12.6568	11.368	11.795	11.8888	12.0881	12.0406	11.6875		0.00203865	2.3355	0.279988	1.19317	TRUE
KRTAP2-1	6020382	7.05871	6.90774	7.04202	7.4836	7.84854	7.54644	6.83447	7.04508	7.10005	7.52162	7.71945	7.5459		0.00700944	1.54047	0.0041319	1.5183	TRUE
KYNU	3460685	7.65423	7.81552	7.4973	8.40433	8.14254	8.21482	7.68991	7.339	7.56272	8.21391	8.16912	8.58147		0.00769263	1.51384	0.00888913	1.73023	TRUE
LACTB2	4050711	8.51353	8.67122	8.60053	8.12367	8.01539	8.08497	8.64875	8.27523	8.38115	8.44095	8.45977	8.60324		0.000721868	0.69717	0.616913	1.04701	TRUE
LAMA3	2650612	10.1257	10.4018	10.3726	11.949	12.142	11.699	10.3296	9.61621	9.63143	11.3345	11.0356	11.4528		0.000465638	3.09509	0.0060079	2.66696	TRUE
LAMA3	6480592	10.8229	11.2767	11.3638	12.8227	12.7236	12.417	10.8819	10.3986	10.6239	12.0874	12.1795	12.3557		0.0019409	2.82829	0.00060476	2.97467	TRUE
LAMB3	730040	12.6861	12.4863	12.2731	13.3752	13.4508	13.4071	12.1443	12.2223	12.2254	13.1331	13.0617	12.9364		0.00155808	1.90422	0.000181123	1.79801	TRUE
LAMC2	2230594	11.3608	11.2322	11.4892	13.0758	13.2072	12.9858	10.9176	10.8588	10.7976	12.2701	12.5192	12.618		6.10701e-05	3.31457	0.000122594	3.05484	TRUE
LAMC2	4150725	9.40755	9.21415	9.72426	11.0375	10.9478	11.1326	9.59906	8.90281	8.9978	10.2314	10.4668	10.769		0.000547201	3.01185	0.00782751	2.50097	TRUE
LAMC2	4390100	12.874	12.6797	12.9332	13.9409	14.1015	14.0657	12.8911	12.547	12.4887	13.8177	13.7874	13.7674		0.000184361	2.3087	0.000813397	2.21693	TRUE
LAMP2	3060292	8.93658	9.46286	9.32765	9.86646	9.99211	9.55079	9.28807	9.07152	9.00009	9.73805	9.84537	9.95758		0.0523416	1.47504	0.002475	1.65531	TRUE
LARS	940020	10.4068	10.6203	10.4997	9.87672	10.0869	9.94395	10.3512	9.62237	9.44492	10.157	9.9717	10.2087		0.00351188	0.687897	0.345164	1.23654	TRUE
LASS2	6380154	9.50587	9.19342	9.32929	9.83529	9.85551	9.92967	9.34297	9.55433	9.88766	9.97313	9.82628	9.55864		0.00501868	1.44456	0.392839	1.14158	TRUE
LASS5	6330356	8.73231	8.40019	8.35266	9.60635	9.61362	9.51203	8.4693	8.72941	8.78013	9.3969	9.52933	9.26864		0.000944038	2.11738	0.00377808	1.66865	TRUE
LCP1	6350161	9.58209	9.93085	9.66116	11.1299	11.0023	11.4373	9.71976	9.52029	9.39514	10.778	10.7586	10.8554		0.000926057	2.76083	0.000225352	2.38211	TRUE
LDB2	4830148	7.09733	7.1871	7.12987	7.59787	7.72674	7.59535	7.39778	7.24403	7.3493	7.93953	8.11641	8.34881		0.000584625	1.41606	0.00316983	1.7466	TRUE
LDHB	1400240	12.5281	12.9466	12.76	12.1149	12.0426	11.8826	12.9426	11.8475	11.9035	11.813	11.9246	12.8962		0.00626999	0.602269	0.969815	0.98628	TRUE
LDLR	1440736	12.371	12.5097	12.5634	13.5779	13.839	13.7674	12.729	12.8213	12.9426	13.5629	13.6002	13.5337		0.000208609	2.37305	0.000344694	1.66398	TRUE
LETMD1	1850379	8.67143	8.61479	8.56287	8.02088	8.0357	8.04006	8.29162	8.21443	8.22573	8.26089	8.15231	8.14246		5.22039e-05	0.667042	0.261409	0.960125	TRUE
LETMD1	4150575	8.90835	8.73374	8.64842	8.10521	8.27272	8.25664	8.22363	8.41074	8.31414	8.10101	8.29275	8.11634		0.00408233	0.682083	0.14883	0.903669	TRUE
LFNG	6620392	8.48791	8.61275	8.75306	7.90114	7.8897	7.90636	9.02728	9.48408	9.36736	8.72145	8.61612	8.42018		0.000723642	0.607587	0.0122768	0.612596	TRUE
LGALS3	5420377	10.2694	10.1245	10.1408	10.7976	10.5587	10.8089	10.4301	10.3611	10.5313	10.6054	10.8066	10.7193		0.00437241	1.45752	0.0242577	1.20549	TRUE
LHFPL2	360132	7.90628	8.09883	8.16409	9.21577	9.35445	8.78167	7.88437	7.71522	7.61453	8.76824	8.90579	9.3757		0.00495759	2.08623	0.0030763	2.42593	TRUE
LIF	2650390	7.26857	7.29864	7.36945	7.99523	8.08999	8.10278	7.31655	7.21747	7.26483	7.69629	7.62986	7.589		7.72187e-05	1.68231	0.000927785	1.29423	TRUE
LIPG	2600440	8.09994	7.95344	8.08348	9.4224	9.37529	9.40322	7.83559	8.06178	7.8656	9.19266	9.09978	8.92658		9.62293e-06	2.5574	0.000397963	2.22224	TRUE
LIPG	7210681	9.04235	8.88149	8.74704	10.3205	10.3532	10.3616	8.75064	8.41258	8.47758	9.93722	9.96754	9.8707		7.25082e-05	2.74119	0.000212901	2.59947	TRUE
LMNB2	7570148	11.3762	11.3206	11.4638	10.7786	10.8265	10.9367	11.3183	11.7531	11.6525	10.9697	10.7807	10.6522		0.00100012	0.687981	0.00852369	0.58489	TRUE
LMO4	5910523	10.5438	9.78745	9.87857	8.63263	8.76477	8.87843	9.0743	8.97423	8.8936	8.7006	8.84334	8.76745		0.0062048	0.402947	0.0342418	0.864391	TRUE
LMO4	7210450	11.3889	10.8142	10.7702	9.59016	9.6003	9.70276	9.97263	10.0189	9.88622	9.63229	9.72733	9.63519		0.0025606	0.389573	0.00411925	0.815469	TRUE
LMTK3	6980632	9.20674	9.21608	9.4092	9.86766	10.1162	10.0186	9.40593	9.84158	9.9002	9.93325	9.72689	9.67116		0.00178705	1.65117	0.744338	1.04333	TRUE
LOC100128410	990242	10.9632	11.4993	11.5987	10.3368	10.1674	10.4011	11.5531	10.5831	10.4765	10.4774	10.9596	11.2454		0.00735576	0.482318	0.957474	1.01623	TRUE
LOC100128836	6420228	10.1894	10.331	10.1038	9.71812	9.60764	9.65768	10.1455	9.51182	9.42439	9.63181	9.6484	9.89336		0.00174708	0.684478	0.905601	1.02145	TRUE
LOC100129067	450433	9.44509	9.64044	9.53733	8.90212	8.79983	8.96451	10.0864	9.11923	9.03625	9.14214	9.1463	9.61051		0.000918482	0.636336	0.773501	0.923832	TRUE
LOC100129201	6330750	8.45509	8.43985	8.50552	9.21624	9.03149	9.01924	8.50419	8.97507	8.71367	9.00245	9.15424	8.77151		0.000737016	1.53919	0.235906	1.18517	TRUE
LOC100129237	1690075	10.6214	11.1444	11.0006	9.8774	10.0799	10.0727	11.1684	10.244	10.3252	10.3756	10.3274	10.7133		0.00576525	0.531401	0.754331	0.928464	TRUE
LOC100129585	6550093	10.034	9.90391	9.91182	9.25891	9.34322	9.59113	9.79548	10.0067	9.79588	9.91374	9.81782	9.46258		0.0069744	0.682003	0.431881	0.910903	TRUE
LOC100129668	1430288	8.9702	8.78049	8.70099	9.84599	9.4428	9.69378	8.76165	9.20637	9.33558	9.47338	9.46228	9.36697		0.00403669	1.79456	0.133184	1.25964	TRUE
LOC100129673	4040343	9.13502	8.67496	8.30273	10.0852	10.018	10.0572	8.69436	9.31842	9.56608	10.1917	10.3995	9.71941		0.00503449	2.54775	0.0501205	1.87979	TRUE
LOC100130561	2120377	10.3716	10.8546	10.811	9.92492	9.69766	9.61796	10.9064	9.75512	9.557	9.4224	9.40619	10.2791		0.0065568	0.524052	0.508028	0.773631	TRUE
LOC100131866	4890358	10.8897	10.9939	10.7201	10.1559	10.2555	10.4138	10.129	11.0753	10.9494	10.3556	10.439	9.8347		0.00565524	0.663047	0.222177	0.703143	TRUE
LOC100131940	360612	11.241	11.368	11.3389	10.3682	10.3142	10.2947	11.3511	10.3563	10.2053	10.4567	10.5347	11.1016		2.36307e-05	0.503388	0.891237	1.04257	TRUE
LOC100132528	4760754	12.5369	12.8101	12.6515	11.7085	11.7703	11.7689	12.3483	11.717	11.7941	11.8607	11.8118	11.9035		0.000360341	0.529635	0.662353	0.936644	TRUE
LOC100132535	5340201	9.09039	9.10493	9.03413	9.92142	10.0606	9.89447	9.27374	9.99128	9.79521	10.0407	10.039	9.55131		9.36288e-05	1.84338	0.51842	1.14097	TRUE
LOC100132564	3780767	10.2875	10.4672	10.6248	10.9701	11.1489	10.9277	10.7257	11.682	11.4322	10.9538	10.9586	10.7708		0.00943187	1.46989	0.258521	0.765485	TRUE
LOC100132715	4290692	11.4692	11.5779	11.7716	11.1176	11.0216	11.1835	11.9302	10.9467	10.8799	11.024	11.05	11.6337		0.00760079	0.707759	0.968842	0.988727	TRUE
LOC100132805	4260598	7.85918	7.82326	7.86798	8.76055	8.70767	8.71912	7.82819	8.0712	8.08444	8.43836	8.5488	8.28413		1.98324e-06	1.83906	0.0192876	1.34644	TRUE
LOC100132863	450546	12.839	13.2427	13.1611	12.3266	12.104	11.8187	13.3604	12.3331	12.2757	12.2757	12.278	12.9097		0.00650897	0.500768	0.702434	0.889698	TRUE
LOC100133012	4290468	8.73917	8.69478	8.64299	8.13748	8.15911	7.96498	8.7653	8.73442	8.44397	8.25176	8.18456	8.23561		0.000852688	0.657414	0.0153119	0.745397	TRUE
LOC100133565	5340279	12.247	12.3586	12.2599	12.8156	12.7905	12.7505	12.626	12.4808	12.4413	12.6498	12.6457	12.4817		0.000241562	1.41131	0.38784	1.05434	TRUE
LOC100133583	3450736	7.66024	7.59631	7.50555	8.10635	7.95832	7.90019	7.37878	7.62832	7.5497	8.03161	8.01555	7.98435		0.00619887	1.32035	0.00279618	1.40597	TRUE
LOC100133803	5560747	9.65338	9.98232	10.0365	9.27069	9.02709	9.20133	9.81678	9.15806	9.1463	9.26058	9.23163	9.38956		0.00662117	0.605267	0.742742	0.946194	TRUE
LOC100134000	3400239	6.88254	6.94788	6.85746	7.339	7.48343	7.32561	6.90929	6.97948	6.87575	7.22673	7.18991	6.93828		0.00105073	1.40125	0.108764	1.14615	TRUE
LOC100134304	870209	9.59774	9.39298	9.5484	8.8403	8.80227	8.70199	9.49318	9.37999	9.23666	9.01745	8.98149	8.93047		0.000594367	0.602269	0.00739011	0.761294	TRUE
LOC148915	3310392	12.4964	12.5393	12.641	12.0192	11.9287	11.8023	12.2454	12.2501	12.2106	11.8361	11.8607	11.8187		0.0010817	0.640759	2.21153e-05	0.759494	TRUE
LOC151162	1440437	9.62168	9.68797	9.55534	9.9404	10.181	10.2104	9.82278	9.55575	9.7403	10.0417	10.0004	10.0951		0.00643657	1.40342	0.0153189	1.26528	TRUE
LOC283267	6760386	7.88772	8.12729	8.06151	8.58416	8.50658	8.44777	8.17218	7.94503	7.95501	8.26554	8.27027	8.26304		0.00395828	1.40185	0.0308777	1.1828	TRUE
LOC283932	1660220	7.21533	7.43028	7.08763	8.11429	8.06279	8.1246	7.20063	7.34185	7.1974	7.89997	8.00453	8.08843		0.00109365	1.8102	0.000487183	1.68298	TRUE
LOC286512	770187	10.1866	10.1335	10.3761	9.21119	9.10595	9.07377	9.84206	8.72108	8.97734	8.84006	8.73721	9.73556		0.000199843	0.465936	0.878083	0.948761	TRUE
LOC339352	6580091	7.56272	7.38203	7.2823	8.15987	8.42836	8.22559	7.43914	7.97066	7.85615	8.714	8.9166	7.98435		0.00170212	1.81788	0.0741639	1.7207	TRUE
LOC339970	6280707	8.5021	8.53224	8.7793	7.85003	8.01418	7.76667	8.40513	7.76527	7.71783	7.90652	7.79265	8.06633		0.00309282	0.603914	0.870484	0.972044	TRUE
LOC345041	1510484	9.49872	9.62367	9.79588	9.03345	9.16791	9.23187	9.83108	9.09747	9.06599	8.937	9.21875	9.60352		0.00894104	0.709554	0.816154	0.947091	TRUE
LOC345041	7100376	11.121	11.1933	11.4903	10.2482	10.4842	10.5174	11.2364	10.4468	10.3738	10.5864	10.5199	10.8778		0.00381315	0.554181	0.938888	0.98333	TRUE
LOC387841	1940296	10.3213	9.91097	10.1944	12.1247	12.3514	12.2429	10.0897	10.475	10.4838	11.8154	11.5346	11.5479		0.000108712	4.27962	0.00127764	2.43367	TRUE
LOC388588	1510017	7.83464	7.77998	7.66776	8.44564	8.4117	8.25664	7.24373	7.3805	7.59638	7.72702	7.71773	7.40507		0.00131213	1.52682	0.22788	1.15648	TRUE
LOC389137	7000246	8.77662	8.75564	9.00538	8.36971	8.41992	8.23268	9.11668	8.29018	8.09805	8.09144	8.22663	8.61954		0.00662951	0.704606	0.617998	0.877153	TRUE
LOC389293	7160139	8.91834	9.2663	8.95091	9.50933	9.28049	9.2856	8.91906	8.81785	8.74414	9.23099	9.52784	9.46984		0.0798215	1.24254	0.00499307	1.49748	TRUE
LOC391692	7000239	7.79129	7.89052	8.14847	8.44052	8.58326	8.62418	8.43684	8.96589	8.92883	8.53799	8.91329	8.49439		0.0072628	1.52192	0.583932	0.9147	TRUE
LOC399748	4280202	11.9141	11.9341	12.1462	12.5557	12.6797	12.4526	12.1732	12.0397	11.8361	12.4379	12.3832	12.391		0.00469557	1.47887	0.017584	1.30833	TRUE
LOC399804	160091	12.5489	12.9792	12.9177	11.9929	11.7209	12.0544	13.114	12.0341	12.185	12.1136	12.185	12.7962		0.0061597	0.538664	0.852654	0.946414	TRUE
LOC400657	2120280	8.28201	8.13424	8.02119	7.39291	7.42245	7.40276	7.88495	7.33062	7.61874	7.61572	7.66331	7.77621		0.000624215	0.598835	0.681986	1.05237	TRUE
LOC400948	5860608	11.7109	11.5628	11.7343	12.3065	12.2415	12.2398	11.5387	11.8679	11.6956	11.9998	11.9978	11.9159		0.000515468	1.50863	0.0523675	1.20618	TRUE
LOC401076	4920379	11.1835	11.221	11.2465	11.9471	12.0013	11.7085	11.3284	11.0186	11.1299	11.6177	11.4993	11.7809		0.00188588	1.58958	0.0177806	1.38865	TRUE
LOC402112	6520035	11.9839	12.1919	11.9452	11.1243	10.894	10.9586	11.7367	10.6335	11.0201	11.5231	11.3115	11.2486		0.000521833	0.483623	0.526845	1.17365	TRUE
LOC440731	4010270	8.53054	8.60684	8.47213	9.8485	9.52423	9.52837	8.28649	8.59795	8.50143	9.72711	9.92142	9.84158		0.000657601	2.13938	0.000223242	2.58126	TRUE
LOC441019	6860162	10.6891	10.6335	10.6387	11.3411	11.3788	11.3899	10.3176	11.0216	10.9596	10.8391	10.9755	10.4809		6.43453e-06	1.64281	0.996896	0.999228	TRUE
LOC442727	4640022	10.3864	10.518	10.4322	9.74742	9.95395	9.84013	10.462	10.3413	10.3162	10.0133	9.99842	10.0459		0.00109059	0.660494	0.00168392	0.782424	TRUE
LOC641849	3850278	11.0232	11.2273	11.1191	10.6225	10.6151	10.3978	10.7227	10.0973	10.0948	10.232	10.214	10.342		0.00360017	0.66988	0.852126	0.971122	TRUE
LOC642489	5260156	12.5382	12.4887	12.7084	13.5204	13.3449	13.4232	12.4808	12.9426	12.8248	13.3365	13.2655	13.0292		0.000526407	1.80382	0.0506333	1.37648	TRUE
LOC643007	7650220	11.3183	11.5492	11.5256	11.0743	10.8696	10.8721	11.2776	10.7386	10.6757	10.7867	10.4046	11.4975		0.00623903	0.694623	0.997969	0.9993	TRUE
LOC643031	4880477	12.0528	12.023	12.0063	12.6797	12.4762	12.4597	11.7273	12.071	12.1945	12.4068	12.5407	12.4446		0.002082	1.42519	0.0326365	1.38169	TRUE
LOC643287	730142	10.6261	11.0402	10.9605	10.326	10.1851	10.0704	10.7968	10.7841	10.5674	10.3215	10.4182	10.1756		0.0097106	0.623405	0.0160222	0.75211	TRUE
LOC643319	5310632	9.34784	9.32145	9.36679	10.0483	9.83768	10.099	9.22236	9.90995	9.98625	9.84653	10.0674	9.44655		0.00131679	1.56879	0.803531	1.05748	TRUE
LOC644131	5820202	10.296	10.931	10.5635	9.63855	9.59113	9.46462	10.6886	9.79176	9.82654	9.85813	10.1193	11.0046		0.0057073	0.489012	0.646307	1.16882	TRUE
LOC644350	6370246	6.92792	7.00787	6.93831	8.20034	8.08925	7.91808	7.13819	7.11487	7.18962	8.06053	8.10451	7.77201		0.000205483	2.16024	0.00145732	1.77948	TRUE
LOC644745	7320296	10.8603	11.221	11.4	10.275	10.223	10.3707	11.2637	9.99592	10.2484	10.1199	10.529	11.146		0.00611183	0.54682	0.854446	1.06854	TRUE
LOC644935	2760424	7.94036	8.05616	8.29893	7.5919	7.6272	7.56992	8.09013	7.76399	8.08339	7.67622	7.77179	7.95321		0.0093451	0.706056	0.25553	0.883461	TRUE
LOC645166	1090500	9.80626	9.6003	9.83183	10.3695	10.229	10.3879	9.81442	10.2931	10.2613	10.3465	10.1501	10.1382		0.00279185	1.49763	0.626821	1.06339	TRUE
LOC645436	4390315	12.6138	13.0269	12.7007	11.902	12.0347	12.1783	12.1998	11.7367	11.9827	11.5663	12.4917	12.1945		0.00757956	0.597853	0.733106	1.08005	TRUE
LOC645968	1440121	11.3041	11.4027	11.3881	10.9073	10.6297	10.8749	10.8546	10.4655	10.315	10.6583	10.6136	10.7586		0.00378624	0.677827	0.472591	1.09567	TRUE
LOC646531	3310301	12.7135	12.8587	12.7048	12.622	12.399	12.6342	11.9206	12.0528	12.151	12.5597	12.6515	12.4788		0.0856133	0.866144	0.00331597	1.43582	TRUE
LOC646821	610142	9.18947	9.05483	9.09197	9.59667	9.78297	9.85695	9.38161	9.97698	9.93446	10.034	9.81726	9.5548		0.00190921	1.55126	0.881216	1.02645	TRUE
LOC646849	840577	12.2635	12.6342	12.3694	11.4504	11.504	11.511	12.3186	11.5398	11.6404	11.5808	11.582	12.2658		0.00112592	0.523449	0.947631	0.983928	TRUE
LOC646956	5260523	8.74143	8.81148	8.83344	8.26821	7.9777	8.34707	8.52086	8.79637	8.73268	8.40586	8.2127	8.30709		0.00666468	0.660766	0.0201357	0.771238	TRUE
LOC647081	6370224	9.31651	9.42187	9.45521	8.77283	8.645	8.52455	9.22931	8.57264	8.55345	8.58645	8.93134	9.15047		0.00082847	0.594437	0.72496	1.07496	TRUE
LOC647195	5090373	7.94247	7.88128	7.86798	8.41709	8.21572	8.5528	8.07214	8.24946	8.19072	8.37146	8.56699	8.0876		0.00775365	1.41222	0.31341	1.12603	TRUE
LOC648210	4760243	12.3389	12.5407	12.5281	12.0893	11.7559	11.7573	12.6483	11.6392	11.8464	11.9519	11.8446	12.2798		0.00947766	0.658955	0.957015	0.986794	TRUE
LOC648210	6900048	13.1515	13.318	13.3924	12.659	12.5673	12.371	12.7236	12.4863	12.4931	12.5097	12.688	12.5489		0.00242907	0.592596	0.885678	1.01013	TRUE
LOC650517	1470441	11.6889	11.7209	11.7752	10.5812	10.5199	10.9795	10.5812	11.4393	11.7209	10.9064	11.0733	10.6269		0.00210517	0.488066	0.360547	0.769372	TRUE
LOC650803	4830068	8.57824	8.38135	8.31304	9.10755	9.21656	8.93939	8.52785	8.99633	8.91557	9.01077	8.79912	8.64778		0.00422943	1.58406	0.97496	1.00415	TRUE
LOC651397	5870653	13.0538	13.3154	13.352	11.5173	11.682	11.8775	12.5942	13.19	13.2427	11.7394	11.9341	11.3488		0.000382593	0.341961	0.00778688	0.396433	TRUE
LOC653171	60341	8.69833	8.92034	8.84168	9.51653	9.42266	9.60191	9.07377	9.63618	9.64312	9.65303	9.69191	9.26508		0.00112562	1.6173	0.731474	1.06117	TRUE
LOC653888	4860093	10.3801	10.5989	10.244	11.281	11.069	11.1861	10.3397	10.9725	11.0046	10.8283	10.8772	10.4567		0.00303464	1.70652	0.849029	0.964895	TRUE
LOC654135	1070075	7.21655	7.11981	7.1522	7.69017	7.78766	7.60051	7.35781	7.7351	7.67021	7.50306	7.79474	7.40507		0.000970346	1.44386	0.909049	0.986176	TRUE
LOC727803	5290546	11.7823	11.8907	11.765	11.2666	11.3196	11.2124	11.8428	11.7809	11.8052	11.4038	11.2348	11.3073		0.000399756	0.68469	0.000691166	0.709872	TRUE
LOC727848	780072	9.01826	9.06147	9.16445	9.56659	9.47784	9.81011	9.05271	9.63305	9.5673	9.59569	9.54554	9.19551		0.00774481	1.45073	0.906281	1.01952	TRUE
LOC728026	1990154	12.2819	12.6362	12.4526	11.7451	11.7636	12.0128	12.5184	12.3438	12.6431	12.1019	12.1749	12.1136		0.00999364	0.65231	0.014353	0.77291	TRUE
LOC728037	7380619	8.34726	8.20379	8.46536	7.78057	7.74086	7.77362	8.22256	8.77527	8.56589	8.08281	8.07689	8.00714		0.00169985	0.671854	0.046032	0.724159	TRUE
LOC728098	5310138	8.85162	8.66677	8.81914	9.52423	9.48441	9.79293	9.29995	9.71483	9.61268	9.76153	9.85224	9.36755		0.00186534	1.76706	0.576355	1.0852	TRUE
LOC728229	5810289	7.80283	7.75851	7.62766	8.17973	8.49709	8.25232	7.74669	8.43892	8.38851	8.14016	8.21628	8.07955		0.00609134	1.4949	0.848718	0.968592	TRUE
LOC728285	3940673	7.24975	7.10019	7.24903	9.39439	9.36091	9.283	7.32407	7.347	7.33877	9.31178	9.54777	9.29494		3.56889e-06	4.42735	1.51695e-05	4.13595	TRUE
LOC728416	6420441	10.1825	10.4986	10.338	9.84307	9.73488	9.89965	10.1016	9.93026	9.66278	9.63964	9.67425	9.863		0.00762077	0.700366	0.300718	0.887256	TRUE
LOC728643	5390500	12.0192	11.9998	12.4145	11.2338	11.3093	11.2943	11.813	10.9106	11.2905	11.5835	11.3307	11.5451		0.00321833	0.548905	0.615845	1.10833	TRUE
LOC728732	1990328	11.3206	11.8689	11.6326	10.7838	10.6113	10.8066	11.0597	10.4759	10.5085	10.5064	10.2931	10.8865		0.00685149	0.545847	0.666273	0.920577	TRUE
LOC728843	2600187	11.4859	11.922	11.81	11.1268	10.8914	10.8657	11.9246	10.5967	10.3531	10.8599	10.7262	11.9179		0.00737401	0.583166	0.750779	1.15661	TRUE
LOC728855	4040653	9.13154	8.79133	8.7625	9.6657	9.4151	9.57773	8.95288	9.30418	9.35058	9.55534	9.43507	9.17381		0.00918213	1.57759	0.333072	1.13723	TRUE
LOC729217	6380259	10.3067	10.4602	10.3122	9.65017	9.81232	9.75762	10.0253	10.5367	10.4329	9.86978	9.96662	9.53711		0.000863305	0.650828	0.056373	0.687551	TRUE
LOC729252	4760192	7.98061	7.96614	7.67487	7.2608	7.36789	7.27442	7.62949	8.03807	8.37034	7.45656	7.46237	7.30891		0.00550953	0.672294	0.051802	0.658221	TRUE
LOC729317	990097	11.6515	11.392	11.612	11.9664	12.0857	12.0604	11.4975	11.6758	11.6449	12.0505	12.1006	11.8402		0.0053746	1.40021	0.0156492	1.31138	TRUE
LOC729342	2900414	8.98451	9.25421	9.18728	8.40726	8.55535	8.47292	9.34931	8.57922	8.28126	8.64514	8.57005	9.08813		0.00193625	0.631348	0.93459	1.02184	TRUE
LOC729423	1710228	9.43241	9.40963	9.46778	8.5889	8.93219	8.75306	9.25088	8.91864	8.76016	8.75231	8.6391	8.79228		0.00251492	0.62479	0.176491	0.841674	TRUE
LOC729595	2810520	7.69243	7.83474	7.69546	8.29758	8.07757	8.38204	8.40788	7.76613	8.07541	8.40644	8.36132	8.6023		0.00745641	1.42555	0.134478	1.29553	TRUE
LOC729686	770209	12.0614	12.3312	12.3568	11.4752	11.2697	11.6702	12.5159	11.7343	11.5618	11.6106	11.7496	12.3222		0.00646841	0.583136	0.911651	0.970515	TRUE
LOC729687	1110433	10.1266	10.4722	10.4697	9.73295	9.61362	9.70188	10.1309	9.88266	10.1653	9.70454	9.87452	9.73348		0.00499103	0.627052	0.0491209	0.818606	TRUE
LOC729779	7560364	9.37824	8.96264	8.94767	8.17973	8.25301	8.16449	8.01592	7.95766	7.97716	8.04022	8.13763	8.09144		0.00335652	0.536962	0.0321461	1.07638	TRUE
LOC729926	870019	12.7572	12.6376	12.6157	12.2488	12.023	12.2019	11.9321	12.3364	12.3611	12.185	12.073	11.6976		0.00329674	0.701119	0.329719	0.855794	TRUE
LOC729964	840048	10.3019	10.1327	10.1245	9.53618	9.58931	9.84158	9.95395	9.91465	10.0222	9.76153	9.86726	9.72403		0.00864003	0.692217	0.0279611	0.883111	TRUE
LOC730052	7150497	8.83359	8.76189	8.83491	9.5916	9.19176	9.56481	9.01879	9.14993	9.14191	9.54006	9.51076	9.34024		0.00822367	1.55753	0.00879106	1.28355	TRUE
LOC730246	1580746	13.296	13.3545	13.4071	12.74	12.6954	12.882	13.2001	12.5382	12.6317	12.8023	12.8559	12.9839		0.000860146	0.668941	0.693038	1.0649	TRUE
LOC730278	6770601	13.5506	13.7225	13.4679	14.1464	14.0998	14.0392	13.4779	13.7105	13.952	14.0526	13.9364	13.7874		0.00315955	1.42882	0.248037	1.15831	TRUE
LOC730417	7200612	7.91607	8.17092	7.90149	8.77471	8.8403	9.00755	8.01282	8.37967	8.42623	8.84673	8.76805	8.59882		0.00141127	1.83786	0.036088	1.38028	TRUE
LOC730534	1450674	13.2504	13.2461	13.3387	12.7252	12.7193	12.7135	13.1925	13.1391	13.0198	12.7155	12.8087	12.6498		5.1235e-05	0.678741	0.00466027	0.761806	TRUE
LOC730746	2260025	9.63417	9.59931	10.0439	8.7934	8.80518	8.82315	9.49371	8.79441	8.63263	8.68798	9.13205	9.26189		0.00264556	0.516958	0.873346	1.03794	TRUE
LOC731878	510672	9.36051	9.24436	9.23	9.77525	9.92948	10.1994	9.69708	9.89468	10.0727	10.0864	10.1523	9.80397		0.00617199	1.61299	0.454278	1.0913	TRUE
LRP10	4760349	11.785	11.6542	11.6941	12.1122	12.2429	12.2757	11.504	11.8994	11.8871	12.1284	11.9401	11.7871		0.00138934	1.41343	0.312395	1.13947	TRUE
LRRC1	4220347	9.55396	9.9002	9.86858	9.28049	9.16032	9.17248	9.67993	8.96637	9.13004	8.96637	9.1033	9.54645		0.00820203	0.673703	0.856958	0.963658	TRUE
LRRFIP2	4150438	9.75893	9.75732	9.98687	9.23479	9.24308	9.36319	9.89489	8.89784	9.09578	9.39119	9.28337	9.65122		0.00309251	0.68112	0.675855	1.10631	TRUE
LSM5	1940164	11.5353	11.6907	11.744	11.1923	11.2392	10.9746	11.8789	11.352	11.3152	11.0039	11.069	11.4292		0.00711717	0.696724	0.196905	0.785672	TRUE
LSMD1	6480184	9.97733	9.81136	9.70938	10.3582	10.3484	10.3558	9.87887	10.4338	10.3095	10.4802	10.6255	10.1659		0.00262035	1.43542	0.372951	1.1619	TRUE
LSR	4730692	7.49185	7.31177	7.65361	8.03045	8.06911	7.97962	7.48771	7.91306	7.75288	8.09353	8.01041	7.9439		0.00610039	1.45463	0.0858269	1.22949	TRUE
LSR	6860095	8.06178	8.07567	8.10378	8.86453	8.7548	8.65583	8.16638	8.52346	8.43819	8.69038	8.59906	8.65071		0.000385509	1.59989	0.0710767	1.2064	TRUE
LTB	5310053	7.9506	7.51841	7.37294	9.36051	9.44694	9.33432	8.57906	8.83841	8.79511	9.49729	9.75588	9.2333		0.000563415	3.40253	0.0113674	1.6911	TRUE
LY96	70167	7.15305	7.01996	7.15532	7.73046	7.62216	7.68644	7.0752	6.94349	7.01662	7.32121	7.39782	7.41435		0.000477934	1.48477	0.00154985	1.28879	TRUE
LYPD3	2470524	7.62086	7.54195	7.71936	8.27857	8.16947	8.40513	7.40844	7.94107	7.80229	7.96203	7.81054	7.73598		0.00152657	1.5768	0.529245	1.08592	TRUE
LYPLA2	6480088	8.79712	8.87326	8.85404	9.50455	9.52933	9.42318	8.80284	9.40022	9.25188	9.39268	9.52849	8.88947		8.17082e-05	1.56289	0.677322	1.08565	TRUE
LYRM7	3850445	7.833	8.06289	8.074	7.55091	7.50157	7.41939	7.84056	7.39006	7.46512	7.48766	7.63108	7.73991		0.0046449	0.70743	0.747376	1.03836	TRUE
LZTR1	290086	10.1193	9.87289	10.0314	10.4812	10.6387	10.5729	9.88187	10.1907	10.2657	10.6261	10.4363	10.3918		0.00285704	1.47063	0.0540008	1.2941	TRUE
MAFF	1430138	8.05921	7.86354	7.864	8.78451	8.75197	8.79586	7.95208	8.5106	8.3042	8.89496	9.03943	8.8405		0.000216867	1.80066	0.0181855	1.59034	TRUE
MAFF	5690411	8.08857	8.09767	7.96779	8.75657	8.69038	8.87345	8.42075	8.44984	8.69436	8.843	8.85922	8.87843		0.00044374	1.64961	0.0179126	1.2645	TRUE
MAFF	7550202	7.04357	6.99991	6.78747	7.57349	7.37936	7.74274	7.10572	7.14185	6.95235	7.10783	7.01866	7.29397		0.00911378	1.53853	0.502059	1.05228	TRUE
MAGOH	1450156	8.98736	9.12306	9.07198	8.45057	8.35893	8.69992	9.09644	8.7002	8.66173	8.54753	8.42719	8.64421		0.00697242	0.679406	0.140355	0.823697	TRUE
MAL2	3170594	9.3899	10.1688	9.99354	8.49115	8.61691	8.28482	9.64312	8.48229	8.59326	8.36754	8.52977	9.22717		0.00555355	0.382505	0.685305	0.871721	TRUE
MALT1	1770386	7.42951	7.61072	7.53685	8.20443	8.21056	8.16231	7.95761	7.64997	7.5266	8.72346	8.56699	9.35892		0.000260922	1.58748	0.01288	2.25282	TRUE
MAOA	6550528	9.67407	9.81136	9.59931	11.0573	11.2416	10.9538	9.54952	8.94842	8.96612	10.5432	10.4211	10.7291		0.000185658	2.61957	0.00288773	2.65695	TRUE
MAP1B	2710524	7.33116	7.23582	7.31324	8.00462	8.04521	7.9899	7.68169	7.19476	7.3801	7.83365	8.05335	8.29508		2.80958e-05	1.647	0.0300081	1.56032	TRUE
MAP1LC3B	2490754	9.1257	8.7119	8.64243	10.0274	9.73064	9.54625	9.08159	8.88567	9.06703	9.70588	9.66908	9.96754		0.0102452	1.92042	0.00244222	1.70457	TRUE
MAP1S	150148	8.26104	8.24239	8.31181	8.81982	8.85018	8.89614	8.49382	9.16608	9.28841	9.21282	9.20188	8.8827		4.32125e-05	1.49862	0.688366	1.084	TRUE
MAP2K3	3170017	9.17938	9.07526	9.11054	9.58526	9.57574	9.77257	9.59645	10.2188	10.1304	9.99068	9.86726	9.53471		0.00181258	1.43674	0.480743	0.880059	TRUE
MAPK8IP3	5270575	7.7904	7.85802	7.75583	8.21846	8.39519	8.37364	7.98251	7.99958	8.21782	8.15874	8.22746	8.41154		0.00112758	1.44161	0.135837	1.14812	TRUE
MAPRE3	6220026	7.42951	7.32392	7.30743	7.96362	8.1244	8.11089	7.24757	7.53913	7.63547	7.65737	7.82515	7.51141		0.000373201	1.63886	0.266447	1.14123	TRUE
2016-03-04	3940044	8.24045	8.11374	8.17376	8.60016	8.76788	8.94994	7.83454	8.15352	8.04847	8.69697	8.39597	8.32284		0.00514264	1.51223	0.0360247	1.3753	TRUE
MARCKS	6060484	10.529	10.8872	10.9907	11.5774	11.6781	11.6478	11.5647	10.9152	11.0839	11.6366	11.6033	11.7689		0.0043446	1.78029	0.0747012	1.39636	TRUE
MARCKSL1	6770242	9.06394	9.15516	9.20166	10.0014	9.91158	9.83183	9.63181	10.0877	10.1036	10.1902	10.2108	9.86206		0.000259387	1.71081	0.486444	1.10703	TRUE
MARK2	4040136	7.72661	7.57623	7.52855	8.2197	8.18503	8.15123	7.70768	8.01691	8.08444	7.93713	8.03736	7.90114		0.000794023	1.48953	0.865468	1.01551	TRUE
MBNL2	990128	8.13268	7.98613	8.10526	7.38899	7.48343	7.3657	7.7894	7.48811	7.64812	7.57932	7.61282	7.74844		0.000327489	0.632008	0.963069	1.00346	TRUE
MBNL2	2450546	8.18787	8.34125	8.30628	7.66246	7.4842	7.63856	8.11649	7.77329	7.68514	7.73708	7.70768	7.97357		0.000710977	0.622699	0.755013	0.964466	TRUE
MCCC1	6420632	8.59448	8.65504	8.42573	8.04585	8.00315	7.90101	8.62327	8.49088	8.27948	8.10595	8.30257	8.26966		0.00207414	0.671247	0.111443	0.847636	TRUE
MCM7	1470195	12.3611	12.2353	12.4863	11.7857	11.9358	11.8572	12.425	12.9612	12.9204	12.4271	12.3364	11.9868		0.00403637	0.706475	0.07642	0.697965	TRUE
MCOLN1	6450056	7.44948	7.36231	7.41341	7.85468	7.86002	8.02786	7.56621	7.95423	7.88898	7.84975	7.97232	7.67911		0.00124611	1.4199	0.845367	1.02143	TRUE
MDH1	3390603	12.2076	12.2383	12.3611	11.813	11.7374	11.6495	12.4788	11.5236	11.5987	11.8775	11.8826	12.142		0.00129502	0.689838	0.768696	1.07204	TRUE
MED30	1230292	9.52423	9.65071	9.45324	8.82489	8.9988	8.8332	9.27573	9.07312	9.12113	8.79967	8.81227	8.75387		0.00124873	0.634154	0.00444366	0.774825	TRUE
MED31	5130670	8.82339	8.95927	9.00959	9.64197	9.3621	9.69191	9.36875	9.38179	9.30343	9.42662	9.57814	9.34834		0.00555648	1.55249	0.236566	1.07156	TRUE
MED4	1710132	9.09146	9.35665	9.38725	8.83359	8.81485	8.66556	9.44148	8.82315	8.92231	8.93815	8.89532	9.13967		0.00931479	0.703626	0.746806	0.951802	TRUE
MEF2D	3940484	8.72531	8.3987	8.43747	9.03452	9.17029	9.10538	8.55586	8.8403	8.69944	9.09683	8.97583	8.76691		0.00613584	1.49786	0.121714	1.18755	TRUE
MESDC1	1070156	7.76504	7.69743	7.75355	8.37706	8.4106	8.48001	7.99768	8.29398	8.23503	8.43487	8.33191	8.2233		4.94252e-05	1.60646	0.230228	1.11301	TRUE
MFGE8	5560075	10.5575	10.5982	10.5483	11.692	11.8475	11.5146	10.595	11.0918	11.0434	11.5301	11.4393	11.1103		0.000330135	2.16855	0.0911847	1.3659	TRUE
MFI2	1240435	7.42518	7.15865	7.46529	8.49604	8.31221	8.24601	7.90401	7.95554	7.8712	8.81768	8.92448	8.65382		0.00119442	2.00237	0.00042061	1.85114	TRUE
MFSD5	6900600	8.70535	8.87572	8.82664	9.4224	9.2987	9.34201	8.88947	9.58394	9.50565	9.36447	9.32929	8.97468		0.00089539	1.46591	0.702705	0.930747	TRUE
MGC71993	5670661	10.8444	10.6891	10.705	11.4393	11.6092	11.4257	10.7632	11.3511	11.203	11.4485	11.504	11.1602		0.000635528	1.67623	0.267926	1.20174	TRUE
MGLL	3830327	7.97432	7.88504	7.7119	8.7427	8.74828	8.92658	8.07512	8.48807	8.2027	8.70873	8.67253	8.40896		0.000633952	1.93022	0.0914227	1.26702	TRUE
MGST3	7160400	12.2367	12.0662	11.9792	12.8894	12.9364	12.7252	12.2301	12.0843	12.1832	12.7135	12.6197	12.5855		0.0015828	1.68912	0.00118772	1.38872	TRUE
MICA	7650487	8.10625	7.97294	7.90932	8.6922	8.50843	8.4969	7.92591	8.23958	8.20379	8.67587	8.68994	8.13716		0.00267565	1.48419	0.142261	1.29945	TRUE
MICAL1	3800551	7.54538	7.48506	7.43598	8.111	7.99187	8.27837	7.54039	7.82018	7.83613	7.95859	8.02834	7.72465		0.00199454	1.55646	0.266064	1.12633	TRUE
MICB	3170064	8.30138	8.19231	8.22032	8.97123	8.81039	9.22667	8.48791	8.9988	9.07496	9.27069	9.31651	8.82534		0.00367153	1.69909	0.306031	1.21725	TRUE
MIER2	1010240	7.58496	7.57441	7.50404	8.27445	7.97357	8.04006	7.68854	7.82702	7.96711	7.98147	8.00208	7.94256		0.0046306	1.45554	0.146869	1.10789	TRUE
MIF4GD	1110243	9.45106	9.22298	9.26401	8.63532	8.60659	8.69318	8.75734	9.52159	9.50327	8.81965	8.68558	8.3273		0.000865348	0.629529	0.0896703	0.637331	TRUE
MIR1978	770743	11.3555	11.073	10.9448	11.7331	11.7496	11.8148	11.0426	11.1798	11.0541	11.6956	11.677	11.5353		0.00661187	1.55988	0.00125454	1.45778	TRUE
MIR302C	3990307	7.01449	6.9333	7.04367	7.65366	7.48492	7.542	6.89885	7.08304	6.9384	7.11218	7.15422	7.28641		0.000697697	1.47738	0.0515094	1.15736	TRUE
MIS12	1050017	9.40322	9.72157	9.71442	9.06703	9.02806	9.10612	9.61184	9.0185	9.09351	9.08368	9.10755	9.723		0.00704765	0.684915	0.831991	1.04497	TRUE
MKKS	3830519	8.75356	8.65303	8.74579	7.99226	8.28316	8.09106	8.69129	8.06094	8.19596	8.2252	8.09682	8.79896		0.00285722	0.661906	0.851577	1.04073	TRUE
MKLN1	6110204	8.37399	8.65303	8.60324	7.96746	8.01366	8.02905	8.56232	8.10223	8.13277	8.18107	8.1244	8.4318		0.00355904	0.687758	0.914935	0.98622	TRUE
MLLT11	2630474	9.82781	10.0513	10.2186	11.0356	11.0129	10.8914	10.7089	10.1861	10.1394	11.2767	11.2647	11.392		0.00146916	1.92843	0.00666539	1.95388	TRUE
MMP1	3360224	12.3936	12.4389	12.278	13.2375	13.19	13.2655	12.3464	11.6806	11.5217	12.7236	12.5137	13.0269		8.23419e-05	1.81605	0.0366965	1.87279	TRUE
MMP13	650092	6.89118	6.8862	6.99095	8.75469	8.69332	8.8488	7.101	7.02468	6.82602	10.018	10.147	10.7892		5.32182e-06	3.58711	0.000189089	10.085	TRUE
MMP28	7100338	7.97881	7.69463	7.81374	7.12477	7.32178	7.07137	7.37016	7.39368	7.46039	7.43704	7.02855	7.04576		0.00425637	0.634451	0.155744	0.84814	TRUE
MMP9	3180528	7.00992	6.98707	6.99888	7.57439	7.52301	7.69978	6.90187	6.98935	7.21477	7.31267	7.27868	7.22489		0.000343845	1.51617	0.0704702	1.17833	TRUE
MND1	3870372	7.88948	7.78591	7.62458	7.27022	7.21763	7.14653	7.64527	7.72514	7.94471	7.48588	7.60112	7.54263		0.00283794	0.680564	0.0749612	0.853524	TRUE
MOAP1	270224	8.64991	8.77254	8.45585	8.89252	9.01454	8.88715	8.4972	8.35394	8.23634	8.92409	8.83978	8.87899		0.0392186	1.23568	0.00282302	1.43243	TRUE
MPO	3520601	6.93143	6.85788	6.90348	7.05465	7.0841	7.05934	7.2337	7.43379	7.48925	8.09211	8.18333	7.85041		0.00194264	1.12384	0.00648404	1.57611	TRUE
MRGPRX3	6620519	7.36079	7.40916	7.42954	8.07613	8.14961	8.33662	7.72298	7.81834	7.89353	7.98634	8.07424	7.73908		0.000602072	1.72622	0.337937	1.08794	TRUE
MRPL1	2680435	9.73171	9.69191	9.56302	9.06926	9.02709	9.07742	9.67046	9.49451	9.43559	9.60511	9.37659	9.59222		0.000343703	0.657794	0.935013	0.993863	TRUE
MRPL11	4670424	10.864	10.8425	10.7871	10.2887	10.1233	10.1547	10.2765	11.0356	11.0909	10.309	10.3395	10.0289		0.000321944	0.640674	0.109801	0.671171	TRUE
MRPL3	2710192	12.0321	12.2191	12.1319	11.5206	11.5613	11.5866	12.3745	11.5565	11.4721	11.6404	11.4765	12.0913		0.000570378	0.672915	0.85842	0.955983	TRUE
MRPS10	2060082	11.3478	11.3881	11.3148	10.8612	10.6996	10.6482	11.204	10.2162	10.3173	10.3673	10.424	10.8927		0.000813695	0.653431	0.962393	0.987724	TRUE
MRPS27	6110561	10.4863	10.3457	10.4887	9.83876	9.93364	9.90662	10.1537	10.335	10.39	10.3019	9.96229	9.88641		0.000575645	0.684347	0.172612	0.845174	TRUE
MRPS9	4830731	8.98177	8.9525	8.96307	8.43998	8.3749	8.44239	8.8469	8.51171	8.47758	8.57701	8.67082	8.79228		2.09421e-05	0.684588	0.636935	1.04824	TRUE
MSN	730332	12.023	11.894	11.9998	12.8023	12.8452	12.7084	11.8187	11.9752	11.926	12.626	12.433	12.371		0.000136731	1.75689	0.00312927	1.48459	TRUE
MSX1	1010333	10.1501	9.96975	10.1266	10.7772	10.851	10.9321	10.6644	10.6967	10.5027	10.7391	10.7814	10.5199		0.000433692	1.7068	0.590855	1.04163	TRUE
MT1G	1170300	12.3288	12.2429	12.4358	12.8684	12.9097	12.9745	12.0445	12.3853	12.3745	12.5159	12.5315	12.3028		0.000801412	1.49659	0.245948	1.13443	TRUE
MTHFD2	1300706	11.0861	10.8558	10.7861	10.1455	10.1276	9.92928	10.3668	9.45948	9.46136	9.7279	9.67269	10.0686		0.00179787	0.557907	0.861942	1.04285	TRUE
MTIF2	2230403	9.12231	9.31378	9.31378	8.39478	8.51846	8.34803	9.27448	8.47719	8.72874	8.69992	8.49991	8.83705		0.000527328	0.56271	0.592978	0.9026	TRUE
MTMR11	3890138	9.16251	8.98472	9.13135	9.64792	9.66713	9.63914	8.90449	9.19137	9.17397	9.63618	9.71329	9.63604		0.000545746	1.47278	0.00404056	1.48647	TRUE
MTO1	5130605	9.09367	8.96793	8.98869	8.50175	8.46957	8.45081	9.03742	8.43738	8.38483	8.68699	8.7149	8.91571		0.00020045	0.686475	0.528358	1.11162	TRUE
MTSS1	3170300	10.7889	10.8353	10.858	10.3575	10.3818	10.2074	10.2246	9.77525	9.81336	9.72711	9.7257	9.71097		0.000922578	0.701327	0.207041	0.860663	TRUE
MTX3	1430653	8.18531	8.36139	8.42163	7.63108	7.70647	7.62539	8.01756	7.55187	7.72204	7.80636	7.61542	8.03016		0.000901314	0.629177	0.782668	1.03777	TRUE
MUTED	3190164	8.30973	8.1742	8.21323	7.73154	7.75135	7.6792	8.01205	7.6267	7.58959	7.8157	7.57576	7.96071		0.00036127	0.701401	0.825711	1.02903	TRUE
MUTYH	5670037	8.71297	8.54868	8.40404	7.64447	7.67609	7.65696	8.23015	8.77213	8.70042	7.85107	7.66654	7.63252		0.000564596	0.537354	0.00967082	0.554454	TRUE
MVD	1440020	9.46156	9.74669	9.49772	10.3726	10.3213	10.5048	9.35261	10.0214	10.0394	10.2743	10.3961	10.0654		0.00137914	1.77882	0.147334	1.35735	TRUE
MVP	3360646	10.0009	9.89398	9.77575	10.8275	10.8799	10.7257	9.88696	10.6198	10.4887	10.7767	10.6712	10.2254		0.000313114	1.89318	0.46774	1.16953	TRUE
MXRA7	3990403	8.91536	8.60263	8.67331	9.3087	9.24723	9.3969	8.91181	9.49772	9.32972	9.28974	9.33009	8.84819		0.00487592	1.5023	0.71746	0.939256	TRUE
MYADM	2970594	8.75765	9.18691	9.05287	10.1332	10.0314	10.1695	8.87305	9.28927	9.56343	9.89864	9.97978	9.77312		0.00112982	2.1618	0.0375118	1.56041	TRUE
MYADM	2970730	11.4681	11.4619	11.4257	12.4597	12.5066	12.626	11.6745	11.82	11.8001	12.5224	12.4887	12.1861		3.00761e-05	2.11238	0.00548266	1.55206	TRUE
MYL6	6770309	13.5458	13.7756	13.8126	14.4878	14.2823	14.315	13.8177	14.0789	13.9476	14.1955	14.2833	14.059		0.00345636	1.56955	0.0812414	1.17381	TRUE
MYO5C	1980246	7.62939	7.82326	7.69546	7.17168	7.23138	7.19988	7.86458	7.40759	7.27783	7.3758	7.36934	7.71224		0.000977075	0.699763	0.890712	0.978829	TRUE
NACA	6180066	12.76	13.0483	12.7962	12.3159	12.2819	12.3783	12.8227	12.4687	12.6645	12.5634	12.7007	12.7217		0.00463578	0.686431	0.934433	1.00693	TRUE
NACC2	630706	7.49897	7.30283	7.3116	7.91281	7.92773	8.14503	7.66628	7.9653	8.00592	8.13332	8.07373	7.83313		0.00319039	1.5412	0.3951	1.0975	TRUE
NAGK	3450326	8.96113	8.74015	8.83598	9.87857	9.93825	9.93261	9.36143	9.63464	9.55834	9.99403	9.92713	9.60005		8.8302e-05	2.10049	0.0925568	1.2503	TRUE
NARS2	5860592	8.6366	8.70199	8.62637	8.08567	8.07408	8.22815	8.67719	8.03807	8.4885	8.04494	7.94814	8.32116		0.000665061	0.694629	0.249137	0.814221	TRUE
NBL1	7100010	10.232	10.1468	9.84496	10.6506	10.7571	10.5862	10.3796	11.0039	11.0518	10.9139	10.9877	10.6449		0.00983139	1.50535	0.884887	1.02602	TRUE
NCF2	70008	7.82865	7.75772	7.70416	8.46726	8.39278	8.32767	7.6983	7.87701	7.76981	8.18503	8.33075	7.99279		0.000306154	1.55013	0.0248886	1.30841	TRUE
NCOR2	4180204	9.63825	9.75341	9.87502	10.3067	10.277	10.1417	9.50587	10.0704	10.0895	10.1875	9.93307	9.82879		0.00465203	1.40078	0.688267	1.06774	TRUE
NDC80	1050470	8.77307	9.22199	8.9988	7.86841	8.09486	8.18503	8.8955	8.6782	8.57808	8.55828	8.65496	8.72155		0.00407612	0.518164	0.528774	0.951101	TRUE
NDEL1	6420286	10.4322	10.1773	10.1212	10.9358	10.8517	10.9565	10.3095	10.1004	10.2412	10.7391	10.8575	10.8432		0.00265575	1.59227	0.00116021	1.51179	TRUE
NDRG4	7330739	7.78118	8.02598	7.91731	8.33532	8.49357	8.38379	7.72507	7.84436	8.0869	8.09892	7.94098	7.97881		0.00427578	1.41036	0.35879	1.08733	TRUE
NECAP2	6100050	9.07842	8.98281	8.86278	9.7257	9.68569	9.88696	8.95503	9.398	9.49651	9.65424	9.5916	9.22493		0.000831822	1.73081	0.387354	1.15435	TRUE
NEK2	4610669	9.47028	9.6568	9.81232	8.66188	8.57005	8.67848	9.8707	9.20826	9.03978	9.07777	8.89266	9.50713		0.000641135	0.496662	0.531154	0.862309	TRUE
NEU1	4200692	7.96503	7.94666	7.86672	8.60844	8.53332	8.52015	7.91269	8.23259	8.44157	8.55598	8.55746	8.28254		0.000104348	1.54524	0.206131	1.20556	TRUE
NFIB	5960133	10.9669	11.4088	11.4692	10.4119	10.436	10.3954	11.2576	10.4257	10.439	10.3761	10.348	11.0768		0.00546076	0.548205	0.783116	0.928413	TRUE
NFKB2	1710504	7.73922	7.39393	7.45138	8.5987	8.42623	8.66476	7.58063	7.69195	7.79968	8.18946	8.17985	8.08051		0.00128298	2.04919	0.00313161	1.37477	TRUE
NFKB2	3310615	7.65108	7.42126	7.50925	8.46009	8.49512	8.44834	7.75283	7.94938	7.97213	8.27111	8.16191	8.11002		0.000162055	1.9194	0.0263804	1.22227	TRUE
NFKBIA	4280113	11.0779	11.069	10.9947	11.516	11.7311	11.7496	11.0399	11.1949	11.105	11.1561	11.2491	11.0282		0.00147101	1.53515	0.710206	1.02188	TRUE
NFKBIB	2360537	7.96568	7.78819	7.78057	8.28567	8.39054	8.53583	7.98099	8.61069	8.85805	8.56785	8.59396	8.14552		0.0040734	1.47345	0.881471	0.967631	TRUE
NLRP3	1010035	8.08382	7.79233	7.98832	9.07668	8.99383	9.44674	8.34271	8.40567	8.47574	8.84148	8.79685	8.69583		0.00173844	2.32558	0.00304364	1.29237	TRUE
NLRP3	3420154	8.23634	8.07919	7.93349	9.40074	9.67451	9.61686	8.34062	8.54055	8.82696	8.94994	8.95037	8.91819		0.000254099	2.79148	0.0591054	1.29246	TRUE
NOTCH1	5080167	9.80245	9.1754	9.39991	8.70873	8.80284	8.91847	9.67181	9.57358	9.49692	8.72952	8.78657	8.67954		0.0282926	0.637617	0.000138436	0.555211	TRUE
NOXO1	20338	7.58676	7.4507	7.66157	8.0645	8.20379	8.01903	7.54039	7.95766	7.70128	7.84909	7.93503	7.62115		0.00310743	1.44336	0.677698	1.04873	TRUE
NOXO1	4230047	7.49068	7.47766	7.42546	8.00761	8.21693	8.1759	7.46852	7.82496	8.00714	8.04294	8.03339	7.64207		0.000567835	1.58984	0.536208	1.10134	TRUE
NP	6840075	9.49056	9.64386	9.80918	10.836	10.5819	10.7976	10.1921	10.4874	10.4402	10.6522	10.5232	10.4002		0.000847505	2.12968	0.263648	1.1111	TRUE
NPAL3	5090739	7.85015	7.80301	7.82557	8.40962	8.45756	8.31071	7.63498	7.72591	7.70283	8.20944	8.11341	7.99898		0.000235939	1.48081	0.00326326	1.33734	TRUE
NPC1	7570358	9.98659	9.68701	9.74258	10.4182	10.4376	10.6576	10.0216	9.961	9.86687	10.3153	10.1761	10.2743		0.00430322	1.62347	0.00749286	1.23576	TRUE
NRBP2	4490142	8.34629	8.40019	8.37446	9.13388	9.0546	8.92396	8.59294	8.7246	8.78707	9.04651	8.88483	8.82997		0.000463043	1.58428	0.0648036	1.16384	TRUE
NRIP3	2630044	7.77629	7.66904	7.87549	8.50935	8.42356	8.42608	7.84316	8.27478	8.16127	8.16436	8.16423	7.83786		0.000500612	1.60146	0.834789	0.974282	TRUE
NRP1	5720424	8.91245	8.996	8.88072	8.34237	8.21457	8.05243	8.82164	8.41333	8.51292	8.3443	8.40803	8.83862		0.00131507	0.604326	0.804697	0.964391	TRUE
NSDHL	4260392	10.4329	10.2765	10.369	11.1366	11.2256	11.2688	10.566	10.8687	10.8265	11.0336	10.9234	10.8247		0.00014187	1.80358	0.197141	1.12777	TRUE
NSMCE4A	6510025	10.2284	10.6158	10.2575	9.80421	9.54351	9.64065	10.5395	9.66048	9.84184	9.71555	9.52069	10.2248		0.00848358	0.613666	0.599945	0.874424	TRUE
NT5DC2	6840301	9.86766	9.90972	9.99842	10.6054	10.7565	10.5267	9.84958	10.5796	10.6214	10.5776	10.5098	10.1199		0.000819615	1.62933	0.864973	1.03689	TRUE
NT5E	5960398	9.20315	9.26843	9.28207	10.5335	10.4994	10.3184	9.47515	8.48874	8.75534	9.77475	9.84426	10.4182		7.22031e-05	2.29619	0.0366796	2.15246	TRUE
NTAN1	5960477	9.97263	10.0645	10.3075	10.4457	10.6555	10.3679	9.7838	9.72733	10.0294	10.4906	10.6235	10.4338		0.0466121	1.29669	0.00350267	1.5901	TRUE
NUCKS1	4880445	12.1149	12.4002	12.4052	11.8361	11.82	11.7585	12.4887	11.5779	11.8264	11.5717	11.8641	12.046		0.0070825	0.706188	0.676476	0.909406	TRUE
NUDCD2	610376	10.3371	10.6674	10.408	9.95052	9.93136	9.84286	10.3194	10.2146	10.0138	9.91239	10.1626	9.93825		0.00600211	0.67708	0.211012	0.88379	TRUE
NUDT21	3170446	9.01303	9.64693	9.35948	8.30522	8.45879	8.13586	9.41106	8.55699	8.7818	8.82384	8.42484	8.93219		0.00719467	0.486375	0.559766	0.876813	TRUE
NUDT6	3710088	8.02678	7.9279	7.85766	7.36952	7.40752	7.54002	7.91808	8.09698	8.06187	7.68232	7.75914	7.43673		0.00219747	0.707879	0.0231413	0.75808	TRUE
NUDT7	4120768	7.97971	8.04232	7.99749	7.42008	7.578	7.2186	7.72599	7.62202	7.60462	7.32725	7.42122	7.49429		0.00471851	0.659322	0.0182678	0.84873	TRUE
NUDT9	270341	7.31956	7.55443	7.46412	8.06034	7.90947	7.82057	7.58487	7.29294	7.39239	8.11264	8.37213	8.26989		0.00777857	1.3987	0.00191854	1.77541	TRUE
NUDT9	5220132	8.63807	8.73702	8.6561	9.86497	9.79405	9.66341	8.63344	8.60339	8.45935	10.1632	9.96724	10.2575		7.86367e-05	2.13921	0.000101433	2.95659	TRUE
NUP107	3990131	8.96028	9.2954	9.41255	8.41398	8.57279	8.44714	9.44957	8.7246	8.79602	8.60615	8.78591	9.27469		0.0066247	0.596761	0.756915	0.932289	TRUE
NUP133	1450369	9.25341	9.25149	9.49935	8.91007	8.60004	8.60275	9.26532	8.47324	8.54657	8.69249	8.54527	8.9546		0.00874452	0.64597	0.917264	0.978793	TRUE
NUP37	3890544	10.8345	10.9596	10.864	10.1626	9.98185	10.1085	10.9054	10.2087	10.2183	10.0569	10.0966	10.5249		0.000256379	0.573661	0.472432	0.859773	TRUE
NUP54	4810358	9.56937	9.8452	9.77475	9.06064	8.99559	9.16383	9.79736	9.25149	9.21924	9.09415	9.385	9.67826		0.00240734	0.63445	0.890775	0.974751	TRUE
NUP54	6940201	8.74317	8.62433	8.62461	8.22057	7.99498	8.28844	8.70551	8.39015	8.14749	8.75411	8.35923	8.36732		0.00694732	0.709051	0.722262	1.05641	TRUE
NUSAP1	1500553	9.75703	10.2726	10.1667	9.29406	9.11493	9.12584	10.4286	9.58825	9.70325	9.74616	9.54097	10.3049		0.00610882	0.540674	0.908397	0.970856	TRUE
ODZ4	520474	7.83075	7.57853	7.74523	7.14961	7.28046	7.0872	7.65473	7.60265	7.60644	7.56621	7.36089	7.27984		0.00428056	0.685037	0.0652915	0.859186	TRUE
OGFR	6860382	8.45142	8.48442	8.69741	9.0406	9.00755	9.10772	8.72138	9.35468	9.24033	9.20315	9.13546	8.76034		0.00354632	1.42163	0.776456	0.951002	TRUE
OIP5	7000161	9.49204	10.1233	9.79176	8.97994	8.79586	8.96451	9.87184	9.40192	9.58436	9.2023	9.34931	9.74089		0.00973625	0.540018	0.422183	0.877497	TRUE
ORC5L	3800110	9.1576	9.02629	9.10151	8.7213	8.64206	8.42263	9.14446	8.43313	8.37289	8.51716	8.5869	9.15593		0.00675486	0.707203	0.763199	1.07413	TRUE
ORMDL2	3830020	7.684	7.5776	7.60415	8.1465	8.09805	8.08162	7.66628	8.16912	7.9069	8.04022	8.27681	7.92057		0.000201869	1.40134	0.408547	1.12124	TRUE
OSBP2	3780100	7.60625	7.52663	7.66292	8.08771	8.30318	8.58752	7.64199	7.77392	7.95021	8.35087	8.18868	7.97496		0.00834583	1.65581	0.0530433	1.30386	TRUE
OSBPL2	4180717	8.42852	8.344	8.24757	8.82678	8.98736	8.84148	8.46592	8.44187	8.42149	8.76122	8.65126	8.90534		0.00173671	1.4592	0.0115797	1.25659	TRUE
OTUB2	2810487	7.12636	7.05737	7.14865	7.54707	7.5889	7.7765	7.22529	7.2583	7.28417	7.76672	7.65621	7.55091		0.00224326	1.44063	0.00339349	1.32136	TRUE
P4HA2	270408	9.04039	9.11588	9.10082	9.94101	10.045	10.1427	9.12057	9.42019	9.33622	9.85018	9.77073	9.40942		0.000106991	1.94156	0.0769889	1.30536	TRUE
P4HA2	4010064	9.8116	9.71407	9.94476	10.8206	10.8539	10.5721	9.59843	10.3437	10.0869	10.5367	10.5967	10.208		0.00114066	1.89917	0.154742	1.35419	TRUE
P704P	7100392	10.3095	10.5148	10.3719	10.9712	11.1499	11.017	10.3806	11.031	10.9367	10.9467	10.9783	10.4293		0.00133105	1.56624	0.994394	1.0014	TRUE
PAFAH2	610600	7.74742	7.55443	7.40159	8.07164	8.08043	8.08255	7.57806	7.88593	7.94944	8.46293	8.40295	8.06319		0.00699173	1.42444	0.0405301	1.41933	TRUE
PAICS	4050639	11.8789	12.0874	12.0245	11.4257	11.4485	11.4038	12.2353	11.225	11.2076	11.2829	11.436	11.9772		0.000825895	0.673176	0.982298	1.00656	TRUE
PAIP2	240725	10.707	10.8229	10.8914	10.4483	10.1068	10.1338	10.4433	10.0927	10.226	10.3879	10.3892	10.7945		0.00910561	0.670128	0.186706	1.20571	TRUE
PALLD	3780053	11.074	11.0974	11.1969	10.7227	10.6342	10.5098	11.0388	10.1994	10.1206	10.3489	10.3722	10.7747		0.00228822	0.70687	0.894957	1.03216	TRUE
PAN2	2490291	7.97881	7.69463	7.83547	7.36499	7.43221	7.63252	7.88761	7.90038	7.82567	7.40354	7.28046	7.43153		0.0350927	0.779311	0.000648448	0.707413	TRUE
PANX1	1940343	8.06582	8.04807	8.3002	8.72632	8.84334	8.84957	8.1865	7.85426	7.98331	8.39042	8.3262	8.42608		0.00179927	1.58929	0.0209975	1.29493	TRUE
PANX2	4070300	7.92492	7.81464	7.85222	8.49167	8.73166	8.78939	7.64091	7.92953	7.74581	8.07197	7.96405	7.77888		0.00112849	1.74955	0.23878	1.12211	TRUE
PAPSS2	1690259	8.64111	8.63984	8.83012	9.21358	9.17558	9.25768	8.75469	8.38064	8.4969	9.03821	8.9166	9.04924		0.00162308	1.42595	0.0181205	1.37295	TRUE
PAQR8	2070451	8.0534	8.26401	7.95248	7.53443	7.5585	7.3471	7.9626	7.87636	8.07744	7.58485	7.77621	7.66252		0.00579504	0.65522	0.0208881	0.813603	TRUE
PCCA	4730309	8.3987	8.52002	8.54487	7.77955	7.9011	7.82888	8.26871	8.01465	7.98779	7.834	7.91447	7.92375		0.000341857	0.636683	0.100715	0.870766	TRUE
PCNP	6510546	10.3489	10.7208	10.6101	9.78811	9.9687	9.94867	10.6469	9.71652	9.69926	9.75703	9.96003	10.5772		0.00609226	0.633711	0.855844	1.05497	TRUE
PCYOX1L	4560435	8.60902	8.80097	8.92883	8.11904	8.02119	8.20514	8.59475	8.82649	8.78749	8.50333	8.49061	8.41309		0.00342791	0.630914	0.0255555	0.830911	TRUE
PDGFB	4040397	7.57782	7.50331	7.50654	8.08295	8.25824	8.36146	7.35781	7.62832	7.60051	8.12379	8.03552	7.75078		0.00114615	1.63014	0.0356757	1.35768	TRUE
PDXP	3180273	9.71329	9.62038	9.69926	10.1592	10.4074	10.296	10.1508	10.7291	10.8079	10.5111	10.5839	10.0555		0.00140141	1.52615	0.536211	0.883229	TRUE
PEA15	3610228	10.95	10.6886	10.6635	11.8888	11.7915	11.9381	11.0551	11.4806	11.3548	11.9978	11.8775	11.712		0.000399301	2.15168	0.0200016	1.48002	TRUE
PEMT	1780411	9.44002	9.04741	9.1858	8.24887	8.29671	8.37822	9.06756	9.74151	9.64197	8.53224	8.69305	8.19566		0.00162969	0.529802	0.0169053	0.496534	TRUE
PFKFB4	7400653	8.86434	8.92883	8.96637	9.65204	9.75452	9.89398	9.41945	9.90662	9.84885	9.92636	9.78745	9.59713		0.000372344	1.79876	0.814437	1.03193	TRUE
PHACTR3	3440341	8.68531	8.58609	8.53877	7.75419	7.60961	7.72197	8.3949	7.89724	7.92107	7.60569	7.80346	8.04883		0.000122583	0.532874	0.290017	0.839881	TRUE
PHF11	1510196	7.95501	8.06642	8.11526	8.44095	8.7511	8.55496	8.21185	7.85117	7.96604	8.23085	8.28889	8.48507		0.00629531	1.45073	0.0683806	1.25288	TRUE
PHF19	2570091	9.13853	8.94359	8.82215	8.2675	8.35582	8.51949	8.5404	9.28049	9.16949	8.6283	8.52668	8.12828		0.00763602	0.665657	0.108579	0.674063	TRUE
PHF23	6980092	9.05753	8.97947	9.01184	9.57465	9.55079	9.52784	9.19457	9.76736	9.62814	9.49204	9.52816	9.07722		3.48938e-05	1.44875	0.506128	0.892412	TRUE
PHGDH	240086	13.0617	12.7946	12.8265	11.9918	11.9519	11.8361	11.9942	12.5281	12.4714	11.9159	11.9839	11.7602		0.000551941	0.511327	0.0707997	0.734818	TRUE
PHLDA2	4810128	9.2021	8.7378	8.61231	9.73295	9.92885	9.96003	9.07541	9.74904	9.83649	10.0447	10.0462	9.67939		0.006074	2.03243	0.242152	1.29215	TRUE
PHRF1	1340047	9.56252	9.56449	9.63181	10.0826	10.2924	10.1794	9.8742	10.3108	10.2987	10.3588	10.117	9.98269		0.000762265	1.51416	0.965247	0.994205	TRUE
PI3	1050168	6.99784	6.81965	7.04202	7.69566	7.53746	7.58242	7.18585	7.15667	7.38288	7.65036	7.59829	7.23633		0.00139773	1.57136	0.162997	1.19184	TRUE
PIGK	6180300	8.33736	8.68123	8.60659	8.03005	8.04799	7.88871	8.64526	7.99074	8.01139	7.98634	8.09533	8.54905		0.00885316	0.681691	0.984866	0.996156	TRUE
PIGV	2070279	8.60026	8.48334	8.34771	8.46279	8.71624	8.14137	8.59535	8.69755	8.49946	8.14093	8.11883	8.07247		0.848655	0.9747	0.00130817	0.71365	TRUE
PIGY	2320093	11.2865	11.5206	11.5267	10.8946	11.0328	10.8603	11.7915	10.7951	10.8339	10.7885	10.9815	11.4703		0.00560402	0.699611	0.883183	0.959203	TRUE
PIK3R1	1470753	8.07055	8.13748	8.40945	7.43104	7.55081	7.26776	8.10981	7.57251	7.58959	7.51073	7.35812	7.65012		0.00394973	0.57863	0.268433	0.840327	TRUE
PINK1	2490259	8.91611	8.71449	8.56681	9.93722	9.81678	9.95452	9.01701	9.58579	9.57117	9.92063	9.73756	9.53418		0.000443629	2.2507	0.194342	1.26529	TRUE
PIP4K2C	1580431	9.01565	8.82612	8.84355	10.1134	10.1304	10.2326	9.2462	9.52675	9.44895	10.183	9.98185	9.80597		5.86274e-05	2.40109	0.0132051	1.49793	TRUE
PIP5K1C	2570008	7.92842	7.89847	7.88877	8.54788	8.52486	8.61518	8.10378	8.63078	8.69249	8.69886	8.56916	8.44526		2.43602e-05	1.57726	0.6592	1.06837	TRUE
PIR	1770402	8.10329	8.36971	8.41858	7.36439	7.38017	7.34795	7.87964	7.92281	7.75979	7.5956	7.68918	7.68555		0.00069064	0.523761	0.0266101	0.872179	TRUE
PIR	2120037	9.36796	9.59499	9.4103	8.23322	8.15048	8.27875	9.13171	8.91864	8.80708	8.32907	8.35963	8.30318		9.79912e-05	0.424274	0.00299735	0.649838	TRUE
PKM2	160170	12.1674	11.9886	12.1341	12.5543	12.6538	12.688	12.1591	12.7519	12.6538	13.0433	12.9879	12.774		0.00140647	1.44929	0.108824	1.33186	TRUE
PKM2	2030093	10.7335	10.6691	10.8196	11.4311	11.4681	11.4117	10.8749	11.5628	11.4848	11.6976	11.5989	11.401		0.000117068	1.6203	0.332142	1.19608	TRUE
PKM2	6580039	9.78314	9.74427	9.70637	10.1239	10.5379	10.5005	9.81136	10.3173	10.4127	10.644	10.6342	10.4097		0.00868275	1.56141	0.130963	1.30332	TRUE
PLAU	5360670	11.0046	10.7618	10.7943	12.6515	12.7443	12.5917	11.1418	11.427	11.3041	12.6618	12.4597	12.458		3.32556e-05	3.50383	0.000318521	2.35469	TRUE
PLAUR	730528	7.73998	7.59348	7.68169	8.61182	8.68426	8.66924	7.77994	7.90418	8.00677	8.16836	8.44777	8.15427		3.34222e-05	1.9771	0.0360631	1.28328	TRUE
PLAUR	6220671	8.28683	8.33876	8.35568	9.24331	9.43878	9.66548	8.3297	8.55219	8.57111	9.37706	9.22878	8.88339		0.000819336	2.17664	0.0148448	1.60074	TRUE
PLD5	6420470	7.69358	7.73318	7.82865	8.66649	8.77866	8.36252	8.38851	7.87088	7.76765	8.27534	8.31596	8.7002		0.00286781	1.80344	0.147309	1.33931	TRUE
PLEKHM1	7550437	7.60489	7.41973	7.49269	8.20168	8.29783	8.22096	7.59999	7.80741	7.95923	8.22785	8.08473	8.08483		0.000278906	1.66369	0.0399275	1.26892	TRUE
PLEKHO2	3990546	7.70122	7.58423	7.47907	8.15942	8.13046	8.4008	7.89353	8.43892	8.42543	8.50119	8.26966	8.12451		0.0038882	1.56055	0.838261	1.03228	TRUE
PLK4	3190470	8.21903	8.50406	8.55699	7.84727	7.74783	7.90716	8.41398	7.9422	7.96328	7.83916	8.00974	8.30983		0.00668323	0.663144	0.808013	0.963546	TRUE
PLOD2	460338	7.49897	8.00952	7.92246	8.93866	8.98162	8.52318	8.01701	7.31922	7.59216	8.54967	8.36901	9.19429		0.00951776	2.00579	0.0301484	2.08713	TRUE
PLRG1	1470082	10.4247	10.4025	10.3933	10.0784	9.79548	9.80004	10.2412	9.39298	9.49484	9.83674	9.90972	10.3271		0.00538564	0.699531	0.364344	1.2439	TRUE
PLXNA3	4150132	7.37216	7.43685	7.35149	8.06034	8.25143	8.17073	7.35889	7.5874	7.5356	7.90481	7.78572	7.74548		0.000223067	1.71001	0.0194093	1.24663	TRUE
PMAIP1	2750367	8.21796	8.36809	8.20721	7.67907	7.57257	7.66806	8.25429	7.91709	7.82758	7.88794	8.00416	8.53066		0.000545291	0.648637	0.582602	1.10287	TRUE
PMEPA1	240400	11.4485	11.1359	11.295	12.046	12.1832	11.9419	11.4609	11.4825	11.505	12.0614	11.8651	11.8745		0.00259207	1.69807	0.00229317	1.36684	TRUE
PMEPA1	3830041	10.0346	9.99503	10.1408	10.4737	10.6747	10.5691	10.0627	10.0835	10.1884	10.727	10.6875	10.6314		0.00206898	1.42968	0.000281529	1.48496	TRUE
PMM2	1260315	9.00488	8.99466	9.05181	9.54603	9.53434	9.65612	9.14296	9.36533	9.46313	9.43781	9.59906	9.41945		0.000191052	1.47602	0.217651	1.11855	TRUE
PNPLA6	1690446	9.89447	9.78118	9.84566	10.3961	10.6304	10.4737	9.76484	10.4838	10.5284	10.7596	10.6691	10.4719		0.000985419	1.5797	0.225469	1.29643	TRUE
PODXL	1850092	7.63486	7.67338	7.60889	8.42669	8.47986	8.43118	7.16197	7.07673	7.18256	7.69428	7.74821	7.72744		5.77433e-06	1.74941	8.51183e-05	1.49785	TRUE
POFUT2	6510133	8.68699	8.63514	8.52739	9.22339	9.30043	9.21171	8.66312	8.90491	9.04945	9.20768	9.18561	8.99383		0.000325477	1.54614	0.122975	1.19462	TRUE
POLM	7570553	11.4379	11.1744	11.2264	11.9141	11.9419	11.9929	10.9472	11.7144	11.608	11.81	11.8856	11.3827		0.00132641	1.59114	0.400085	1.20545	TRUE
POLR3B	4780253	8.71384	8.98373	8.88294	8.23015	8.39278	8.3161	8.7179	8.06911	8.12374	8.2589	8.15344	8.59973		0.0039598	0.684367	0.898089	1.02369	TRUE
PORCN	3290343	8.29702	8.29007	8.44984	8.92575	8.91347	8.79967	8.13347	8.2816	8.35686	8.28765	8.14728	8.28707		0.00125343	1.44792	0.84634	0.988528	TRUE
PPARD	2630168	8.33459	8.09197	8.22351	8.81799	8.7818	8.75231	8.13064	8.45859	8.19756	8.44012	8.36701	8.23184		0.00145086	1.4818	0.512805	1.06	TRUE
PPIF	2900072	7.12524	7.22822	7.21181	9.48487	9.48121	9.65204	7.33816	7.65347	7.58795	9.43863	9.53556	9.2243		3.43924e-06	5.1016	0.000147486	3.66286	TRUE
PPIH	5130241	10.6248	10.5649	10.4025	9.8126	9.77209	9.98443	10.3582	10.3575	10.4211	9.98838	10.0471	9.72182		0.00191835	0.626611	0.0108607	0.727075	TRUE
PPIL5	10253	9.08345	9.22975	9.40358	8.75085	8.57005	8.7427	9.61915	8.99334	8.81621	8.73592	8.82804	9.32308		0.00737153	0.682519	0.584791	0.882363	TRUE
PPL	4390754	8.50306	8.32934	8.31618	7.36106	7.44581	7.46679	7.75447	7.89724	7.94276	7.3758	7.27392	7.26679		0.000150096	0.514661	0.00111018	0.678621	TRUE
PPP1CC	2760292	11.5261	11.7871	11.777	11.2743	11.2116	11.069	11.9519	10.858	11.0318	11.1704	11.0343	11.9929		0.00812778	0.701339	0.806155	1.08572	TRUE
PPP1R15A	1340600	11.777	10.9612	10.9545	11.3772	11.4286	11.6254	10.3437	10.6434	10.5824	11.3336	11.2722	10.9848		0.434023	1.18604	0.00881841	1.59519	TRUE
PPP2R2B	6020523	6.93349	6.97384	6.90719	7.14202	7.2874	6.95749	7.17916	6.947	6.95478	7.70868	7.60409	7.69363		0.121734	1.14139	0.00149429	1.5603	TRUE
PPP4R4	2340402	7.96681	7.95103	8.08505	7.42008	7.36499	7.4227	7.68454	7.7676	7.43484	7.51462	7.34902	7.71456		0.000206503	0.660499	0.518316	0.931141	TRUE
PRDM8	7040431	7.60051	7.76987	7.75797	8.67708	8.64281	8.58961	8.12664	7.93556	7.8824	9.09621	8.77046	9.04561		0.00010389	1.90139	0.00139938	1.98512	TRUE
PRICKLE1	1770224	8.89568	8.524	8.46999	7.6742	7.58978	7.83725	8.15911	8.24867	8.30125	7.68539	7.61842	7.72383		0.00364303	0.525047	0.00041009	0.678083	TRUE
PRIM1	2140273	9.23896	9.49803	9.27709	8.44327	8.45494	8.39741	9.38051	8.79912	8.81245	8.64734	8.64193	9.02118		0.000393045	0.533607	0.377403	0.854286	TRUE
PRIM1	6200390	9.02989	9.2051	9.13829	8.44877	8.19217	8.30432	9.22053	8.57922	8.78794	8.59448	8.6391	8.63213		0.00085091	0.570643	0.272644	0.846359	TRUE
PRKCD	4230626	10.0285	9.86178	9.80867	11.1744	11.2821	11.2659	10.0578	10.4046	10.411	11.4205	11.1861	10.9005		5.5128e-05	2.5335	0.00993647	1.83767	TRUE
PRKDC	770390	9.62255	9.55989	9.66908	8.94667	9.05771	9.08238	9.63519	8.81621	8.79998	9.0557	8.96518	9.12895		0.000357811	0.665149	0.909527	0.976808	TRUE
PRLR	2450025	7.41982	7.20416	7.30511	7.81752	7.84219	7.76388	7.68405	7.37049	7.5739	7.33114	7.70859	7.57913		0.00169342	1.41242	0.983358	0.99779	TRUE
PRMT3	6760133	9.14028	9.23388	9.47453	8.57311	8.31181	8.62775	9.43429	8.69292	8.3049	8.55345	8.58063	8.97292		0.00502992	0.582902	0.777169	0.927635	TRUE
PRSS23	2190184	10.4062	10.7539	10.6957	10.1109	10.0362	9.91578	10.7096	9.72855	9.7264	9.71751	9.6951	10.5819		0.00796552	0.660843	0.903403	0.961466	TRUE
PRSS8	990619	9.81059	9.51162	9.74616	10.2343	10.3019	10.1861	9.73064	10.3536	10.4152	10.4204	10.3531	9.63964		0.00470439	1.46544	0.935082	0.98025	TRUE
PSCD1	6860719	9.51429	9.39712	9.37226	10.2452	10.0826	10.0638	9.49115	9.41106	9.44459	9.84695	9.91489	9.84261		0.000629315	1.62746	0.000220363	1.3372	TRUE
PSCD2	990747	7.99834	7.97421	8.05101	8.68558	8.33645	8.58538	7.79572	8.35963	8.12273	8.33679	8.60684	8.24736		0.00765418	1.44188	0.19541	1.23482	TRUE
PSIP1	5310747	8.56056	8.85713	8.77691	7.98555	7.87767	7.84886	8.70811	8.2448	8.26618	7.9901	8.11408	8.57075		0.00107117	0.563502	0.478568	0.881856	TRUE
PSMD2	450403	11.8216	11.699	11.8052	12.152	12.2325	12.4745	11.7156	12.2211	12.2679	12.2367	12.2106	11.961		0.00803088	1.42509	0.74822	1.04819	TRUE
PSME4	20671	9.9924	10.1825	10.0417	11.1385	11.0201	10.7133	10.5856	9.36143	9.23464	10.1031	10.0555	11.0006		0.00311085	1.84691	0.280894	1.57916	TRUE
PSMG1	1010168	11.0659	10.863	11.1499	10.4353	10.4052	10.4433	11.0768	10.6726	10.64	10.4281	10.6293	10.8765		0.00223962	0.660531	0.471607	0.900117	TRUE
PSMG1	2450136	10.4931	10.6826	10.5134	9.90261	9.51125	9.9687	10.16	9.98898	10.1251	9.88895	9.93939	10.3445		0.00768139	0.586876	0.836451	0.976864	TRUE
PSMG2	4260022	11.9978	11.961	12.0857	11.6875	11.3847	11.3444	12.0128	11.6211	11.6552	11.7156	11.9627	12.0843		0.0090179	0.686502	0.394723	1.11562	TRUE
PSRC1	1510152	8.78151	8.93503	8.99418	8.30677	8.25931	8.26015	9.04393	9.35983	9.3411	9.03452	8.80886	8.7233		0.000652336	0.646999	0.046739	0.761687	TRUE
PTAFR	510112	7.3953	7.89895	7.75897	8.73946	8.42194	8.48642	7.78872	7.97923	8.06642	8.21782	8.62461	8.23073		0.00839422	1.82117	0.0578373	1.33139	TRUE
PTGS2	1820632	9.4428	9.03908	9.09226	10.4347	10.4986	10.3611	9.12584	8.27156	8.10039	9.1278	9.19726	10.0009		0.000730646	2.36208	0.0898435	1.92214	TRUE
PTHLH	1980593	9.73465	9.72994	10.1315	10.6798	10.7193	10.5812	10.4192	10.0407	10.214	10.4025	10.5696	10.6814		0.00466096	1.73477	0.0744811	1.254	TRUE
PTHLH	6900414	10.4712	10.7571	10.8353	11.8826	11.8888	11.608	11.3717	10.9234	10.7987	11.5684	11.6272	11.8038		0.00156063	2.15139	0.0277334	1.55316	TRUE
PTK2B	2810632	7.49602	7.47621	7.42319	7.96362	7.89066	8.07578	7.36497	7.78774	7.7245	7.77492	7.70699	7.80502		0.000915642	1.42558	0.368324	1.09929	TRUE
PTTG1	10414	11.2678	11.4474	11.41	10.6992	10.6061	10.7772	11.5206	11.3206	11.3238	11.0573	11.2617	10.9339		0.000765394	0.623784	0.0591209	0.810011	TRUE
PTTG1	1510291	12.3099	12.4671	12.3635	11.9381	11.6043	11.7716	12.287	12.4103	12.2367	12.0426	12.2819	11.9717		0.00468721	0.655731	0.118046	0.862981	TRUE
PTTG1IP	4880168	11.9341	11.8068	11.9419	12.4068	12.4182	12.458	12.0177	12.0013	12.0158	12.5006	12.2757	12.5097		0.000328098	1.44731	0.00555073	1.33524	TRUE
PTTG1IP	6250053	10.3673	10.1361	10.2852	10.8931	10.7089	10.9152	10.2917	10.5005	10.4074	10.8827	10.9552	10.8884		0.00359972	1.49091	0.00141512	1.42294	TRUE
QSOX1	2850021	11.1729	10.8952	10.9586	11.5717	11.8607	11.6845	11.1941	11.5583	11.3788	11.8927	11.6159	11.6033		0.00422999	1.62085	0.0817548	1.25431	TRUE
RAB11FIP1	6130156	9.11083	9.13853	9.11558	9.65893	9.72667	9.83585	9.55506	9.31514	9.41974	9.9151	9.88318	9.87646		0.000290747	1.53564	0.00280773	1.37706	TRUE
RAB11FIP5	1260193	9.06326	8.96687	8.92492	9.54434	9.91239	9.68362	8.88124	9.45037	9.44786	9.58339	9.44826	9.19266		0.0031636	1.65684	0.53946	1.10825	TRUE
RAB23	6020719	9.32532	9.46827	9.42215	8.9618	8.85935	8.90022	9.59645	8.62744	8.74242	8.95816	9.04616	9.55396		0.00064322	0.708027	0.610491	1.14657	TRUE
RAB2B	670609	9.56367	9.53574	9.52423	10.1182	10.0001	10.0877	9.65204	9.53664	9.47907	9.92754	9.97263	9.9652		0.000144804	1.44135	0.00163258	1.31878	TRUE
RAB38	2600070	11.4797	11.2004	11.225	10.6158	10.7291	10.7512	11.1499	10.9054	11.0177	10.588	10.7968	10.8546		0.00362643	0.658389	0.0609422	0.824787	TRUE
RAB43	3780408	7.94152	7.70471	7.5017	8.5054	8.4187	8.45243	7.67741	8.16182	8.19558	8.26134	8.15123	8.00714		0.00458364	1.6735	0.521555	1.09301	TRUE
RAB5B	2850626	10.7807	10.7354	10.9221	11.488	11.6297	11.6232	10.857	11.1538	11.0382	11.6525	11.4733	11.359		0.00045673	1.7024	0.016972	1.39334	TRUE
RABAC1	70634	10.2503	10.0216	10.0822	11.1278	11.3228	11.1941	9.95133	10.8827	10.8474	10.9807	11.0957	10.5475		0.000251251	2.13891	0.417069	1.24326	TRUE
RABGGTB	2600538	9.74904	10.0109	9.77336	9.16962	9.12971	9.33622	9.66511	8.93921	9.05616	9.16108	9.37752	9.74584		0.00379429	0.645019	0.502337	1.15508	TRUE
RABGGTB	3990482	8.93361	8.8984	8.96947	8.3828	8.23483	8.41829	8.59737	8.13206	8.3581	8.42137	8.34716	8.81982		0.000598174	0.665025	0.448653	1.12268	TRUE
RAD21	2260551	10.3995	10.8039	10.9337	9.73295	9.96754	9.80513	10.8326	9.72451	9.87753	9.99287	9.97547	10.5459		0.00745391	0.544447	0.949568	1.01855	TRUE
RAD51AP1	4150196	8.35164	8.55624	8.50082	8.09533	7.94749	7.83725	8.52707	8.27857	8.40116	8.39837	8.30687	8.57873		0.00618072	0.702444	0.822417	1.01799	TRUE
RAD51C	510544	8.84272	8.94298	8.82591	8.20587	8.25717	8.08873	9.07541	8.58033	8.34716	8.31192	8.60108	9.01077		0.000373547	0.621308	0.933119	0.981883	TRUE
RAD51C	5910215	9.06987	9.11463	9.08082	8.48774	8.30382	8.33203	9.38679	8.59686	8.5693	8.73352	8.54527	9.03229		0.000263218	0.609666	0.803465	0.945649	TRUE
RAGE	1470348	9.87698	9.55676	9.51028	8.91077	8.79461	9.01621	9.83183	9.77868	9.91856	9.26619	9.27747	9.17887		0.00493137	0.598403	0.000301534	0.658758	TRUE
RANBP1	4610047	13.114	13.163	13.1563	12.626	12.5281	12.641	13.051	13.171	13.2133	12.6674	12.9654	12.8169		0.000144589	0.684873	0.0292737	0.79635	TRUE
RAPH1	2100241	8.14399	8.28683	8.20182	10.0606	10.0372	9.58278	8.23045	7.65568	7.64401	9.29406	9.25233	9.87803		0.000473113	3.21015	0.00430807	3.0982	TRUE
RAPH1	4860408	7.92057	7.77998	7.92969	9.50713	9.47365	9.18258	7.91695	7.29814	7.49212	8.67587	8.77911	9.48245		0.000186454	2.85016	0.0107124	2.65751	TRUE
RARA	7050600	9.74321	9.8762	9.78505	9.21489	9.35445	9.29625	10.0346	10.5217	10.5432	9.84158	9.67269	9.37276		0.000809632	0.700784	0.0266638	0.599786	TRUE
RASSF7	4390273	10.3462	10.4322	10.5787	11.0932	11.2491	11.2932	10.6616	11.2913	11.2829	11.2576	11.3323	10.95		0.00112841	1.69284	0.693304	1.07281	TRUE
RBBP8	6580672	9.36901	9.60915	9.42812	8.59515	8.67861	8.76586	9.83649	9.02171	9.26739	9.11911	9.01027	9.44985		0.000836292	0.57879	0.544194	0.881405	TRUE
RBBP9	6660259	9.13094	9.20674	9.2965	8.80063	8.75796	8.57549	9.4537	8.70242	8.35747	8.47591	8.63213	8.94713		0.00399692	0.70709	0.686625	0.899497	TRUE
RBCK1	2510523	10.4011	10.0248	10.1616	10.9389	10.9953	10.8438	9.72832	10.4322	10.4994	10.8125	10.727	10.4809		0.00352412	1.65885	0.163269	1.36935	TRUE
RBCK1	5820753	9.22772	8.84068	8.97336	9.70792	9.76484	9.80848	8.51435	9.20857	9.34496	9.46538	9.44378	9.1428		0.0031185	1.67771	0.302564	1.2553	TRUE
RBL2	4280669	8.51688	8.60004	8.85805	8.13035	8.12105	7.88017	8.60916	7.94107	7.8116	7.97873	8.03941	8.23803		0.00946309	0.653172	0.898486	0.975882	TRUE
RDX	6110291	8.6076	9.39933	9.22157	9.81516	9.79234	9.51324	9.03356	8.50276	8.62012	10.0784	10.2478	10.9314		0.0713755	1.54837	0.00515964	3.24984	TRUE
RELB	730440	7.70037	7.49719	7.66485	8.15448	8.27553	8.37277	7.503	7.97997	7.77371	8.05887	7.99212	7.95321		0.00190014	1.56568	0.153075	1.18853	TRUE
RFC1	6290110	8.84957	8.94874	9.14836	8.24554	8.29922	8.13496	8.99924	8.3506	8.33891	8.3394	8.19801	8.73929		0.00166169	0.59228	0.6399	0.909186	TRUE
RFC4	2030315	9.73348	10.0877	9.65995	8.9787	8.91769	8.90626	9.78997	9.26401	9.43318	9.21641	9.29103	9.67212		0.00263103	0.538563	0.650377	0.931397	TRUE
RFC4	7210435	9.78278	10.0942	10.0192	9.13872	9.03543	8.82118	9.82879	9.35665	9.58526	9.19054	9.38419	9.83698		0.00187339	0.511592	0.637544	0.920401	TRUE
RFC5	4890731	9.9404	10.0016	9.93286	9.58036	9.20602	9.34996	10.1377	9.96053	10.004	9.64065	9.81624	9.72689		0.00645969	0.669188	0.0141289	0.8088	TRUE
RFTN1	1260497	10.4192	10.4204	10.367	10.9367	10.7743	11.0259	10.5415	10.5856	10.7123	11.0779	11.0186	10.7565		0.00252862	1.42414	0.0384855	1.26388	TRUE
RGS17	5130154	8.21007	8.55012	8.21731	7.65178	7.76518	7.64758	8.0788	7.94938	7.84727	7.79451	7.88882	7.93007		0.0057806	0.642758	0.325949	0.941253	TRUE
RGS19	730685	8.94767	8.74973	8.9637	9.32105	9.44492	9.50129	8.71271	9.06946	9.09415	9.15593	9.22135	9.04271		0.00353722	1.44933	0.247143	1.13384	TRUE
RHOC	4250327	13.2025	13.2072	13.1691	13.8744	13.8871	14.0298	13.4408	14.0605	13.9766	14.2158	14.0392	13.8421		0.000135522	1.66728	0.405286	1.15381	TRUE
RHOC	4390619	12.2679	12.0474	12.19	12.7269	12.8366	12.7236	12.3065	12.8513	12.7763	12.8342	12.9426	12.4907		0.00133908	1.50939	0.637299	1.08009	TRUE
RIC8A	6860373	10.4838	10.2503	10.2582	11.1817	11.0898	11.2004	10.3722	10.965	10.9923	11.2141	11.3488	11.1847		0.000593541	1.77339	0.086001	1.38774	TRUE
RICH2	840010	9.06778	9.01583	9.00992	8.39895	8.63292	8.563	8.7927	8.97352	8.99453	8.87939	8.69305	8.52441		0.00223497	0.707326	0.141127	0.857794	TRUE
RIMS3	4040189	7.09276	7.02597	7.1533	7.54252	7.71953	7.71125	7.67207	7.74503	7.91999	7.95649	7.97766	7.75921		0.00115548	1.48153	0.305869	1.0858	TRUE
RNASE7	1190131	8.34803	8.08783	8.10911	10.0138	10.1296	10.1417	8.39105	8.57759	8.67861	9.73465	9.53848	9.43447		3.27367e-05	3.76687	0.00111211	2.02808	TRUE
RNASEH2B	620450	9.23645	9.51393	9.58482	8.90464	8.73642	8.91769	9.4224	8.91306	8.98318	8.91135	8.88355	9.29355		0.00814338	0.663353	0.729828	0.948205	TRUE
RNASEK	2470484	10.7936	10.6747	10.4906	11.4975	11.5244	11.4437	10.7237	11.3703	11.2865	11.325	11.4859	11.1309		0.00078988	1.78461	0.456974	1.13849	TRUE
RNF10	6760291	8.29796	8.1111	8.17961	8.64334	8.85888	9.05845	8.00154	8.44935	8.52518	8.92356	8.70088	8.8818		0.00753831	1.57716	0.0450087	1.42411	TRUE
RNF4	4200220	8.12261	8.12105	8.32106	8.64127	8.75646	8.63098	8.3297	8.46671	8.53988	8.69146	8.55506	8.46518		0.00327279	1.40249	0.237288	1.09061	TRUE
RPA3	4150458	11.9918	12.0352	11.8549	11.4192	11.2814	11.3753	12.0258	11.6177	11.5769	11.5095	11.3798	11.5189		0.00089152	0.658855	0.145764	0.828887	TRUE
RPL14	2140753	10.3668	10.475	10.3978	9.91539	9.85813	9.98765	10.1334	9.62639	9.51266	9.59667	9.62689	9.96003		0.000566623	0.710637	0.901005	0.979686	TRUE
RPL22	7380689	11.2752	11.6714	11.5427	10.8496	10.6866	10.7237	11.1428	10.2972	10.2699	10.5842	10.4731	11.203		0.00421535	0.597446	0.642169	1.1356	TRUE
RPL26L1	1780095	10.4316	10.2934	10.208	9.95758	9.74151	9.717	10.5549	9.73971	9.67636	9.90796	9.87724	9.98501		0.00730956	0.704349	0.825716	0.954678	TRUE
RPS29	2760452	8.70926	8.49973	8.63722	8.15874	8.04365	7.99758	7.66628	7.97346	7.63103	7.71776	7.75707	7.64037		0.00214474	0.683614	0.672855	0.964695	TRUE
RRAS	4570670	11.2743	11.1254	11.1399	11.9341	11.9868	11.813	11.0946	11.8239	11.677	11.9961	12.0245	11.2969		0.000472168	1.66027	0.501148	1.18155	TRUE
RRAS2	620546	9.85357	9.92948	9.73064	10.4953	10.2188	10.4675	10.1741	9.70531	9.68644	10.0686	10.2558	10.5002		0.00616449	1.47019	0.107136	1.33756	TRUE
RRM1	2850575	11.9772	12.1998	12.0881	11.3196	11.5596	11.4591	12.278	11.047	11.2131	11.5062	11.4692	11.8414		0.00246761	0.640684	0.829112	1.06654	TRUE
RSL24D1	3420451	11.0115	11.2814	11.1807	10.3801	10.416	10.2211	10.997	10.348	10.2528	10.5148	10.6061	11.2666		0.00116289	0.566898	0.473193	1.2002	TRUE
RTKN	6100382	10.2726	10.1851	10.1907	10.8811	10.9605	10.7089	10.4062	10.889	10.8657	10.8196	10.7822	10.5095		0.00133569	1.55189	0.933117	0.988606	TRUE
RTN4	780402	10.8725	11.1489	11.0366	11.6956	11.5451	11.6194	11.3909	10.9439	11.0426	11.416	11.4806	11.9206		0.00275567	1.51643	0.0828535	1.39467	TRUE
RUSC1	670376	11.424	11.3555	11.5492	10.8959	10.965	10.9824	11.582	11.9547	11.9547	11.2659	11.1941	10.806		0.00137746	0.709496	0.017268	0.597978	TRUE
RUSC2	2260577	7.68656	7.62604	7.57969	8.02025	8.18076	8.19756	7.54644	7.80792	7.77774	8.08828	7.94471	8.05431		0.00146235	1.41626	0.026925	1.24695	TRUE
S100A13	5130497	10.6757	10.561	10.1564	11.5808	11.5554	11.4175	10.4927	11.0839	11.0918	11.6059	11.6889	11.2678		0.00312018	2.0756	0.05584	1.54908	TRUE
S100A13	5860148	10.8125	10.6239	10.3373	11.538	11.3555	11.4342	10.5738	11.148	10.9424	11.5373	11.4797	11.4517		0.00451898	1.80419	0.0239748	1.51734	TRUE
S100A9	5390220	10.3933	11.1235	11.0839	9.52893	9.43941	9.56921	10.018	9.96662	10.1894	9.30612	9.32105	8.908		0.00486723	0.391106	0.00433652	0.543515	TRUE
SAA1	130338	7.54962	7.60097	7.74591	8.97123	8.69332	8.97041	8.37399	9.05639	8.77015	9.39377	9.48765	9.09978		0.000341127	2.37209	0.061112	1.50896	TRUE
SAA1	1690563	8.09994	8.04396	7.8862	9.80825	9.78858	9.92492	9.22326	9.79373	9.65424	10.2219	10.1564	10.0086		1.84157e-05	3.55672	0.0353061	1.48646	TRUE
SAA1	2600424	7.24333	7.114	7.06232	7.88751	7.7676	8.00708	7.5218	8.07985	7.93339	8.40586	8.48039	8.06499		0.00103591	1.67889	0.0882293	1.3871	TRUE
SAAL1	5860707	9.61326	9.71584	9.74742	9.21028	9.15727	9.20857	10.1094	9.19505	9.11773	9.18176	9.16531	9.83569		0.000343862	0.707041	0.846872	0.94618	TRUE
SAMD9	1240142	7.7281	7.90899	7.81933	8.39478	8.52428	8.57549	7.47079	7.96438	7.80229	8.67861	8.76691	8.3832		0.00082135	1.60145	0.00968896	1.81976	TRUE
SAT1	5490431	12.6064	12.7624	12.7302	13.6025	13.7801	13.6111	13.1238	12.5298	12.6568	13.437	13.3924	13.6692		0.000208934	1.95188	0.021812	1.65798	TRUE
SC4MOL	5860348	12.1225	12.4474	12.399	12.9315	13.0356	12.9348	12.7302	11.7072	11.717	12.7007	12.6911	13.2288		0.00380613	1.56302	0.0984196	1.76795	TRUE
SCARNA13	360292	8.01602	7.77487	7.56348	6.98584	7.2305	7.07699	7.28085	7.42826	7.55405	7.10486	7.20546	7.20823		0.00993845	0.621139	0.0446809	0.841948	TRUE
SCG5	5260343	8.69201	8.78519	8.71211	9.39108	9.28974	9.30233	8.77151	8.52086	8.54069	9.24911	9.28162	9.62255		0.00015007	1.51356	0.00580376	1.7093	TRUE
SCPEP1	2690598	9.56201	9.57486	9.55396	9.08913	9.08619	8.96132	9.23879	9.10878	9.22955	8.98511	9.02584	8.97136		0.000261364	0.698309	0.0116041	0.871594	TRUE
SDC4	2650193	10.769	10.7425	10.8085	11.6243	11.712	11.4903	10.8307	11.1125	11.0448	11.4619	11.5387	11.1977		0.000241491	1.78457	0.0392721	1.32264	TRUE
SDCBP2	1430673	9.34064	9.30767	9.21028	10.7262	10.6822	10.8496	9.47453	9.79548	9.66405	10.5379	10.6121	10.2883		2.09396e-05	2.7635	0.00349239	1.78355	TRUE
SDCBP2	2760524	7.74672	8.06903	7.8962	8.88581	9.00538	9.17248	7.66936	8.43034	8.42341	8.79039	8.82118	8.53437		0.000862061	2.16931	0.114066	1.45493	TRUE
SDCBP2	3890246	7.76264	7.96275	7.90812	8.69278	8.84974	8.7823	7.96427	8.37376	8.39105	8.86178	8.70257	8.28598		0.000280686	1.86232	0.166334	1.29572	TRUE
SDCCAG10	6350743	9.48198	9.51232	9.56046	8.93637	8.92754	9.1576	9.4092	9.01728	9.04255	9.27395	9.25742	9.52806		0.00289291	0.701695	0.270334	1.14616	TRUE
SEC31A	5560180	9.89602	10.1635	10.0168	10.5706	10.3611	10.5635	9.89658	9.8013	9.78476	10.2969	10.3146	10.3761		0.0102335	1.38797	0.000289879	1.41584	TRUE
SELM	6400148	8.51728	8.38772	8.36413	9.1424	9.1901	9.12895	8.34271	8.94225	8.95775	8.97312	9.13171	8.58752		0.000138846	1.65953	0.593886	1.10948	TRUE
SELS	5490608	11.4449	11.4132	11.2932	12.0516	12.0321	11.9737	11.6025	11.4892	11.6608	11.8651	11.9918	11.7984		0.000253092	1.55335	0.0165805	1.23193	TRUE
SEMA4B	5080280	10.727	10.4092	10.3231	11.1725	11.3206	11.1626	9.95052	10.5387	10.5819	10.9596	10.6674	10.4602		0.00531731	1.66107	0.246784	1.26463	TRUE
SERBP1	4210754	9.13677	9.67243	9.70836	8.60141	8.59752	8.39698	9.43606	8.50571	8.59326	8.71888	8.64793	9.11684		0.00776529	0.509132	0.961166	0.9882	TRUE
SERPINB1	3190112	9.35968	9.41997	9.17248	9.93662	10.1495	9.96598	8.65794	8.55078	8.69664	9.36986	9.24242	9.01264		0.00218685	1.62448	0.00717638	1.4878	TRUE
SERPINB2	5810095	8.28598	8.23926	8.35656	11.3093	11.3171	11.3762	8.07041	8.35334	8.13742	9.77898	9.8783	9.82475		1.81324e-07	8.22639	5.34396e-05	3.11728	TRUE
SERPINB2	6350209	9.20097	9.35389	9.19176	12.2886	12.3134	12.4389	9.53604	9.0227	9.20459	10.9152	11.024	11.2905		1.57676e-06	8.56293	0.000622809	3.53599	TRUE
SERPINB8	3400672	8.31135	8.12105	8.18546	8.77514	8.73917	8.70873	8.20912	8.412	8.39022	8.82696	8.67708	8.71315		0.000824106	1.44901	0.00691008	1.32129	TRUE
SF3B4	990193	11.7752	11.7752	12.0488	12.3364	12.4225	12.3113	12.3222	12.8279	12.8842	12.5716	12.5657	12.3081		0.00726371	1.40475	0.378995	0.872757	TRUE
SFRP1	6960379	9.84286	9.94476	9.90356	9.21542	9.43781	9.1365	9.9002	9.60417	9.41392	9.44148	9.53711	9.4151		0.00261679	0.64447	0.29787	0.885849	TRUE
SFRS10	2490181	10.1975	10.4261	10.2917	9.80867	9.82589	9.69972	10.4372	9.50673	9.63855	9.62511	9.94506	10.4038		0.0024092	0.693995	0.740875	1.09469	TRUE
SFRS7	450168	9.88943	10.0281	10.0799	9.24013	9.4861	9.05063	9.84286	8.998	9.02881	9.21529	9.34133	9.77674		0.00587575	0.598653	0.65892	1.11309	TRUE
SFT2D2	4830437	7.29184	7.27818	7.28498	7.79936	7.75071	7.80257	7.19906	7.24403	7.4286	7.42308	7.42759	7.56772		8.45811e-06	1.41344	0.0980201	1.13464	TRUE
SFXN3	4640646	7.61952	7.60569	7.5482	8.18591	8.02119	8.2627	7.27589	8.01991	8.15093	8.05787	8.07232	7.74497		0.00161733	1.47986	0.651112	1.10405	TRUE
SGK	4390450	8.62687	8.69249	8.63292	9.95936	9.83183	10.0334	8.91219	8.69681	8.77691	9.72451	9.53471	9.62689		3.2442e-05	2.4466	0.000563236	1.78188	TRUE
SGK1	1410209	8.08024	8.23762	8.11469	9.16125	9.06703	8.55552	8.31797	8.33679	8.14119	9.03556	9.05508	8.95967		0.0156448	1.72159	0.000398236	1.68348	TRUE
SGK1	2030324	8.31839	8.40265	8.25414	9.42125	9.29223	9.47271	8.3828	8.45265	8.48197	9.05287	9.23726	9.41674		9.95396e-05	2.09992	0.00187097	1.73686	TRUE
SH2D2A	3460142	7.73468	7.60353	7.44774	8.11273	8.11358	8.19687	7.49072	7.82606	7.68601	8.03626	7.97066	7.91331		0.00336756	1.45977	0.0418031	1.23612	TRUE
SH3BGRL3	6280240	12.0687	12.108	12.0426	12.6034	12.7101	12.6515	11.7809	12.4714	12.4597	12.6064	12.8587	12.354		8.77143e-05	1.49681	0.244595	1.2915	TRUE
SH3YL1	2570288	9.27685	9.53633	9.57793	8.95523	8.72995	8.82865	9.14677	8.72282	8.86939	8.60141	8.73415	8.9166		0.00546178	0.648078	0.352223	0.893619	TRUE
SIP1	5360326	8.68813	8.63116	8.46837	7.98655	8.08473	7.82688	8.81674	8.04473	8.06512	8.08035	8.27299	8.56589		0.00323653	0.646251	0.993674	0.998302	TRUE
SIP1	7040609	8.01259	8.1631	8.1865	7.6121	7.60784	7.43286	8.033	7.83429	7.81065	7.63527	7.81626	8.01223		0.00208813	0.673711	0.611283	0.951719	TRUE
SKIV2L2	1450463	8.90091	9.1674	9.20036	8.42895	8.49869	8.53034	9.22683	8.64892	8.74772	8.7309	8.59047	9.01364		0.00371881	0.658127	0.681346	0.93552	TRUE
SKP2	1710286	9.60056	10.3095	10.3988	9.70454	9.7654	9.74089	10.5079	10.2346	10.1562	9.63464	9.73971	9.81011		0.221736	0.775928	0.00842632	0.672953	TRUE
SLC16A2	2650112	7.86207	8.07206	7.84607	9.95936	10.0384	10.1218	8.0788	8.36454	8.49382	9.97013	9.89074	9.70384		1.67422e-05	4.3263	0.000451917	2.91303	TRUE
SLC16A3	110719	12.7932	12.7981	12.6756	13.3695	13.4961	13.5152	12.867	13.1925	13.2375	13.4334	13.3835	13.38		0.000315995	1.62976	0.0637933	1.23115	TRUE
SLC25A22	4210626	8.22692	7.98331	8.20846	8.52278	8.7495	8.63431	8.35796	8.83612	8.81132	8.8188	8.69664	8.41118		0.00828152	1.41027	0.900311	0.981963	TRUE
SLC25A24	3890402	7.06833	7.25093	7.01225	8.51449	8.3795	8.23877	7.14837	6.97318	6.97938	7.80531	7.40052	8.03107		0.000295072	2.40675	0.0210976	1.63807	TRUE
SLC25A44	4810615	8.47554	8.30506	8.44791	8.908	8.94225	9.0135	9.00755	9.08392	8.91035	9.0164	8.81227	8.8706		0.000883297	1.4591	0.269728	0.932482	TRUE
SLC2A1	4590370	11.0136	10.8734	10.8671	11.387	11.5717	11.325	11.1309	11.5618	11.5959	11.5353	11.4373	11.1694		0.00444563	1.42391	0.805073	0.966696	TRUE
SLC2A3	3800168	9.91539	9.78949	9.74404	10.3497	10.5517	10.5459	10.1114	9.7863	9.84958	10.3274	10.1884	10.1317		0.00136008	1.5868	0.0598118	1.23121	TRUE
SLC2A6	6180465	9.84426	9.50713	9.38051	10.8374	10.8307	10.9833	9.72451	10.3122	10.1956	10.7797	10.7415	10.4592		0.000887275	2.47336	0.0474997	1.49764	TRUE
SLC31A2	4730634	9.71884	9.37304	9.27887	10.2757	10.3041	10.1946	9.91465	9.67116	9.69668	9.88037	10.1455	9.83183		0.00434559	1.74258	0.198059	1.14214	TRUE
SLC35A2	4860195	9.82298	9.58898	9.64086	10.1894	10.1534	10.2645	9.37901	9.93662	9.79676	10.0921	10.0462	9.9404		0.00268188	1.43212	0.136823	1.25014	TRUE
SLC35C1	940672	8.12451	8.17041	8.15512	8.86453	8.94298	8.88355	8.29968	8.66013	8.82914	8.69992	8.68507	8.68813		1.04705e-05	1.6783	0.57696	1.06786	TRUE
SLC35E1	990603	9.06555	8.98704	8.98809	9.64693	9.64895	9.71584	9.20335	9.31775	9.13365	9.57274	9.55079	9.23709		4.46515e-05	1.57682	0.123648	1.17714	TRUE
SLC37A1	2140463	7.44879	7.55561	7.4568	7.89785	8.11408	7.95567	7.65787	7.73908	7.62699	7.87219	7.87558	7.65236		0.00236378	1.41631	0.196766	1.09081	TRUE
SLC7A6	1430347	7.35935	7.36435	7.52943	7.9662	8.02886	7.85436	7.59999	7.34522	7.3801	7.8146	7.79101	7.88369		0.00215595	1.44603	0.0100767	1.30857	TRUE
SLC7A8	4860537	8.10466	8.06903	7.96872	7.57349	7.51425	7.57642	7.95868	8.39909	8.39519	7.86107	7.86098	7.67021		0.000410984	0.71067	0.0466097	0.730238	TRUE
SLC9A1	10133	9.63964	9.50933	9.72733	10.0733	10.3108	10.1929	9.6749	9.98072	9.99896	10.0869	9.88895	9.5879		0.00371085	1.48135	0.874	0.979233	TRUE
SLCO2A1	430161	8.79953	8.43819	8.56681	7.84849	8.01625	7.81904	8.7625	8.94567	8.98869	8.16912	8.15072	7.93065		0.00444803	0.612628	0.00139448	0.568229	TRUE
SLPI	2140707	7.5017	7.41669	7.45138	8.30397	8.23251	8.30432	7.28939	7.74079	7.44858	8.14405	8.1183	7.67362		1.79174e-05	1.76991	0.0739477	1.4003	TRUE
SMAD5	6770553	7.85661	8.15362	8.13831	7.48797	7.50768	7.58712	8.16119	7.57098	7.76422	7.63593	7.61165	8.1429		0.00670975	0.696444	0.89253	0.975828	TRUE
SMC3	2970292	8.39478	8.59227	8.587	7.77813	7.84388	8.09816	8.48323	8.27001	8.40366	8.20168	8.11883	7.98344		0.00620725	0.651593	0.0330338	0.821131	TRUE
SMC4	5910689	9.65378	9.53983	9.70031	8.7149	8.69495	8.71981	9.49115	9.48742	9.51028	9.23216	9.26205	9.52749		4.43804e-05	0.527988	0.17339	0.897685	TRUE
SMEK2	2230411	8.55733	8.92128	8.8153	8.13476	8.05123	8.20133	8.56378	8.33213	8.01232	8.11866	8.02598	8.47768		0.00548285	0.643705	0.674953	0.936076	TRUE
SMTN	840189	7.88596	7.44738	7.77731	8.43007	8.55325	8.8827	8.10305	8.68813	8.43053	8.66291	8.37939	8.23045		0.00825094	1.89009	0.939765	1.01186	TRUE
SMTN	6020441	9.31532	9.43241	9.34297	10.3634	10.5134	10.3274	9.67338	10.2979	10.3984	10.2931	10.4426	9.96724		0.000101525	2.05313	0.69842	1.08003	TRUE
SNCA	5360273	10.3405	10.4783	10.4092	11.0216	11.044	10.8624	10.617	10.0513	9.98625	10.7407	10.7108	10.7662		0.00124325	1.48107	0.0604868	1.43499	TRUE
SNHG1	5720278	11.2012	10.4475	10.3319	9.07907	8.6669	8.62418	9.85739	8.91557	9.12834	8.78196	8.77762	9.57027		0.00375021	0.273546	0.543997	0.836741	TRUE
SNHG5	1050475	12.9348	12.9942	12.9792	12.547	12.4474	12.43	12.7572	11.8446	11.82	12.0544	11.9827	12.5315		0.000260528	0.709748	0.896506	1.0345	TRUE
SNHG6	5720520	11.4175	11.2465	11.3488	11.008	10.8554	10.6859	11.0318	10.4963	10.3588	10.3426	10.513	10.5744		0.00983344	0.713098	0.520865	0.899813	TRUE
SNHG7	4260202	9.93972	9.35468	9.51324	8.58764	8.48941	8.82571	8.89308	9.00009	9.221	8.69449	8.57452	8.8936		0.00857052	0.511111	0.0771987	0.802632	TRUE
SNHG7	6760021	11.6552	11.3115	11.1038	9.89031	9.92679	10.0346	10.4697	10.5403	10.6983	10.1907	10.5432	10.3011		0.00107674	0.377291	0.144801	0.855932	TRUE
SNORD80	630187	9.11786	9.39568	9.15965	8.52064	8.20443	8.36005	9.27647	8.62558	8.54538	8.33276	8.38613	8.69875		0.00236386	0.549926	0.254303	0.788257	TRUE
SNORD96A	6510327	8.58645	8.70916	8.56902	7.94971	8.13385	8.19061	8.26422	8.39366	8.30918	8.12779	7.96405	7.72036		0.00337259	0.692483	0.0363278	0.765805	TRUE
SNRPF	650301	12.4649	12.6006	12.5738	12.0749	11.9277	12.0406	12.512	12.224	12.1715	12.0258	11.9035	12.1879		0.000940549	0.691585	0.120997	0.833105	TRUE
SNRPN	1740273	10.4806	10.1674	10.2428	10.8952	10.909	11.024	10.2045	10.5738	10.5174	10.8872	10.9996	10.5267		0.00328354	1.56459	0.111615	1.29469	TRUE
SNX2	5550736	8.50152	8.63759	8.5404	7.95746	7.95698	8.12539	8.67008	8.32338	8.17024	8.22974	8.20044	8.44095		0.00138505	0.684651	0.588739	0.934639	TRUE
SNX5	630100	9.8707	9.88997	9.96467	9.29782	9.38069	9.32262	9.73246	9.19244	9.41146	9.17051	9.43715	9.63305		0.000108404	0.671409	0.884673	0.978145	TRUE
SNX5	5270121	9.8712	9.81562	9.88997	9.27469	9.23509	9.19739	9.83923	9.04313	9.08813	9.21593	9.13627	9.56706		3.88215e-05	0.649226	0.955898	0.988236	TRUE
SOX2	5130156	7.78872	7.79331	7.91177	7.1866	7.2874	7.26072	7.30542	7.34522	7.32712	7.35774	7.16372	7.35175		0.00030981	0.666023	0.618835	0.976131	TRUE
SOX4	3370736	9.20533	9.25668	9.21727	9.8841	9.7314	9.67243	9.1305	8.52569	8.49005	9.17228	9.06078	9.45293		0.00117412	1.45017	0.097572	1.42726	TRUE
SP3	7150274	8.56569	8.67656	8.79052	7.86932	7.92564	7.9819	8.77583	8.07985	8.19596	8.05575	7.98956	8.71841		0.000490114	0.593792	0.777162	0.935639	TRUE
SPARC	5050382	10.0407	9.81195	9.64132	10.5738	10.5192	10.768	9.93958	10.5192	10.5712	10.7503	10.7475	10.3231		0.00464875	1.7279	0.346447	1.20046	TRUE
SPATA2L	450673	8.57659	8.41482	8.54551	9.1731	9.51477	9.39644	9.13941	9.79676	9.67915	9.82	9.61016	9.38018		0.0016102	1.80141	0.799042	1.04609	TRUE
SPHK1	2470689	9.36051	9.11735	9.22955	10.0241	10.1323	10.3397	9.15034	9.62237	9.63739	9.60939	9.7279	9.54694		0.00132566	1.90472	0.401327	1.11577	TRUE
SPPL2A	4920398	8.51813	8.83433	8.74924	9.34655	9.38228	9.27015	9.16032	8.30459	8.26281	9.01547	9.00032	9.38018		0.00320952	1.55017	0.154978	1.47027	TRUE
SPRR1B	4590767	6.96184	7.179	7.1166	7.92449	7.94152	8.03038	7.47589	7.4714	7.5497	7.8413	7.66252	7.46185		0.000263619	1.83993	0.237248	1.11437	TRUE
SPRY4	730576	9.03125	8.84168	8.87228	9.64109	9.6394	9.65096	8.88424	8.95876	8.9518	9.49559	9.31198	9.42215		0.000244771	1.6572	0.00121113	1.39311	TRUE
SPRYD3	3180521	8.55884	8.30318	8.3944	9.04313	9.06703	9.18561	8.48572	9.03149	8.82164	8.84553	8.76233	8.37836		0.00143626	1.60189	0.612667	0.921755	TRUE
SPTBN1	5390487	8.30474	8.65599	8.36502	9.02844	8.9836	8.99418	8.56459	8.31876	8.28084	8.86124	8.9409	8.72598		0.00685886	1.47443	0.0139489	1.37044	TRUE
SQSTM1	4260044	11.677	11.3062	11.6462	12.4887	12.5159	12.4145	11.3375	11.8966	11.8414	12.2034	12.1462	11.8572		0.00162001	1.90512	0.143555	1.29872	TRUE
SRBD1	2230730	8.29524	8.42928	8.43998	7.83268	7.82038	7.97766	8.52885	7.91423	7.95724	7.95248	7.97049	8.32608		0.00174066	0.701607	0.83889	0.965652	TRUE
SRP9	520209	11.9752	12.13	12.2831	11.3948	11.6449	11.2312	12.1606	11.4733	11.6194	11.656	11.551	12.165		0.00917799	0.613105	0.895283	1.02781	TRUE
ST14	4260278	8.68123	8.27837	8.22773	9.23201	9.4975	9.24589	8.50119	8.90491	8.94589	9.60569	9.69766	9.44732		0.00515268	1.90443	0.00744267	1.74057	TRUE
ST3GAL1	1300601	7.68102	7.74497	7.8814	8.44447	8.40418	8.52611	7.71309	7.95966	8.02277	8.45275	8.06373	8.11172		0.00056879	1.61231	0.114791	1.24048	TRUE
STAU1	5670241	10.4668	10.5517	10.5064	10.586	10.6712	10.7435	10.3933	10.3049	10.4192	10.9815	10.9337	11.0753		0.037408	1.1162	0.000322175	1.54152	TRUE
STC2	1170170	10.8696	9.9489	10.0229	8.63344	8.44506	8.39837	8.45687	8.08483	7.99271	8.33213	8.2512	8.56589		0.00417232	0.289541	0.295388	1.15263	TRUE
STEAP3	1300762	8.87384	8.74284	8.66842	7.92287	8.33762	8.10893	8.59033	9.06599	8.83448	8.44682	8.30432	8.17936		0.00889989	0.642352	0.0299136	0.697323	TRUE
STK10	5270241	7.8098	7.69985	7.65914	8.31564	8.25143	8.28612	7.87623	8.46434	8.26939	8.09061	8.11132	7.98168		0.000322523	1.47577	0.468352	0.906191	TRUE
STX2	5910619	7.7974	7.91107	8.09668	8.56559	8.4435	8.36413	8.37084	7.74749	7.74012	8.20303	8.13288	8.52518		0.00762778	1.43663	0.238454	1.26069	TRUE
STX2	7400343	7.76694	7.81681	7.83547	8.57169	8.31933	8.40818	8.21035	7.73908	7.72877	8.06362	8.11021	8.88567		0.00122072	1.54399	0.212037	1.37596	TRUE
STXBP1	1260564	7.42682	7.4754	7.36657	7.86107	7.92324	7.99341	7.39778	7.69435	7.72877	7.70477	7.80006	7.65152		0.000528873	1.41713	0.381075	1.08058	TRUE
STXBP1	6100112	7.62851	7.76875	7.75135	8.39982	8.2936	8.23268	7.79773	8.07891	8.05887	8.50717	8.39196	7.97997		0.000843301	1.50786	0.162337	1.24361	TRUE
STXBP2	6960026	9.54116	9.46754	9.2856	10.0727	10.214	9.99551	9.16562	9.82045	9.9559	9.92828	9.96403	9.28948		0.0026211	1.58299	0.819415	1.05697	TRUE
SULF2	4050128	9.53848	9.63633	9.67081	8.71067	8.69944	8.55598	9.26173	9.24515	9.19054	8.92533	8.68452	8.94578		0.000112657	0.514111	0.0117385	0.76812	TRUE
SULF2	6330487	8.64911	8.7595	8.86797	7.82357	8.02732	7.92953	8.53964	8.24554	8.54822	7.98565	7.95649	8.04274		0.00064812	0.561728	0.0118916	0.732294	TRUE
SULF2	7200242	10.0858	10.4463	10.4046	9.55892	9.39119	9.62237	9.77312	9.93261	10.1523	9.56302	9.78207	9.43559		0.0040769	0.579122	0.0740484	0.77964	TRUE
SURF4	3370048	10.3049	10.2636	10.5053	10.7898	10.9735	10.9424	10.2532	10.8489	10.9156	10.9044	10.894	10.619		0.0043931	1.45794	0.594028	1.09675	TRUE
SUZ12	4920619	9.96694	10.3489	10.1776	9.4224	9.44002	9.52361	10.3067	9.55945	9.74505	9.79468	9.82	10.4737		0.00360947	0.614524	0.641119	1.11657	TRUE
SYK	110685	8.86678	8.76864	8.75127	8.22732	8.1996	8.36825	8.65599	9.00992	9.01373	8.34947	8.32982	8.17128		0.00111537	0.69231	0.00972039	0.655338	TRUE
SYT15	4810592	8.07909	8.18119	7.92526	7.55571	7.58224	7.64049	8.30909	8.06094	8.13602	7.65737	7.71205	7.60896		0.00393924	0.722447	0.00302006	0.702602	TRUE
SYTL1	2760437	8.01108	8.0312	7.83824	7.40266	7.14321	7.04802	7.41652	7.71309	7.73765	7.41165	7.42557	7.22026		0.0033863	0.589592	0.0925257	0.829365	TRUE
TAGLN2	2340180	9.6951	9.55131	9.41392	10.3397	10.1366	10.3532	9.37706	10.1667	10.2104	10.3634	10.0895	9.5719		0.00252208	1.65069	0.812817	1.06451	TRUE
TAGLN3	3520768	9.198	8.79133	8.89083	10.0019	9.87969	10.0441	9.24994	9.44623	9.50993	10.0898	10.0832	9.66548		0.00153544	2.02117	0.027626	1.45814	TRUE
TAGLN3	3830445	7.5822	7.3614	7.47134	8.30067	8.02465	8.24524	7.54413	7.82215	7.81065	8.36637	8.42223	8.00254		0.00244502	1.64552	0.0281601	1.45203	TRUE
TATDN1	2750592	8.84595	8.94578	8.90041	8.12036	8.24946	8.37659	8.68831	8.35686	8.5586	8.56073	8.9918	8.80046		0.00122284	0.637909	0.188305	1.18899	TRUE
TAX1BP3	1430647	11.1684	11.0136	10.894	11.7884	11.6645	11.8679	11.2174	11.5267	11.5866	12.046	11.935	11.6608		0.00164571	1.67977	0.0540948	1.35379	TRUE
TCF12	4200291	8.09751	8.27079	8.38064	7.66897	7.68349	7.8883	8.01514	7.69195	7.55796	7.65102	7.71205	8.10065		0.00983195	0.705774	0.751894	1.04697	TRUE
TCTEX1D2	7150433	10.1226	10.1767	10.1206	9.38608	9.4975	9.25891	10.1986	9.79308	9.79901	9.61246	9.72012	9.68622		0.000441533	0.590859	0.135506	0.836657	TRUE
TFAM	650326	8.99559	9.34087	9.29721	8.62085	8.62653	8.67082	9.50111	8.81579	8.93175	8.86124	8.89222	9.35187		0.00645876	0.672767	0.865505	0.967429	TRUE
TGFA	360377	10.4509	10.2668	10.424	11.2012	11.2511	11.2511	10.3634	9.79847	9.78858	10.6513	10.5459	10.8966		0.000139507	1.80741	0.0299462	1.64085	TRUE
TGM2	1580435	10.8135	10.9113	10.9194	11.926	11.9246	12.0026	10.9334	11.6194	11.7144	12.151	11.9159	12.0128		1.50539e-05	2.09894	0.077129	1.52008	TRUE
THAP11	6580370	10.3252	9.90796	10.2	8.92479	8.90418	8.7013	10.2924	10.5982	10.6738	8.89659	8.86178	8.41692		0.000803418	0.405848	0.000748823	0.2879	TRUE
THBS2	2600164	10.92	10.6818	10.8588	9.13315	8.9546	9.24013	10.8575	10.1332	10.1332	9.80308	9.54462	9.79495		9.8767e-05	0.305466	0.0612922	0.632694	TRUE
THOC6	3450364	8.37476	8.33736	8.15815	7.5879	7.7833	7.73898	7.99485	8.38851	8.26807	7.72521	7.90832	7.56383		0.0027724	0.665865	0.0340485	0.714651	TRUE
THYN1	2140176	8.81515	8.96132	8.8003	8.2402	8.05772	8.44157	8.8354	8.63863	8.58089	8.1726	8.43327	8.52278		0.00742406	0.654094	0.0767953	0.807336	TRUE
TICAM1	5570730	9.51567	9.62255	9.80471	10.2791	10.5467	10.5967	9.67451	10.1471	9.90517	10.0148	10.2336	9.86072		0.00311521	1.7734	0.504857	1.09235	TRUE
TIGA1	150441	11.2937	10.9029	10.6948	9.93907	9.97263	10.164	10.4322	9.87753	10.1513	9.8019	9.81516	10.0086		0.00767495	0.521745	0.183757	0.824457	TRUE
TIMELESS	4180050	9.7703	9.42662	9.60718	9.09076	9.15516	9.12268	9.8003	9.89118	9.97698	9.40435	9.35138	9.17248		0.00904694	0.717724	0.00259927	0.668925	TRUE
TIMP2	780270	9.10516	8.89066	9.11911	9.99709	10.0229	9.88301	9.48685	9.82812	9.91374	10.3117	10.3743	10.0942		0.000406921	1.90442	0.0292679	1.43115	TRUE
TIMP2	6980541	7.23593	7.07026	7.08126	7.575	7.60035	7.69682	7.15532	7.57163	7.64812	7.62759	7.70699	7.46504		0.00160647	1.40923	0.449153	1.10307	TRUE
TJP2	2470093	7.82654	7.84436	7.67416	8.42281	8.52118	8.62939	7.82702	7.60183	7.66157	8.22889	8.2127	8.13526		0.000765767	1.67339	0.00249668	1.40978	TRUE
TK1	4730196	10.6198	10.3918	10.4119	9.91132	9.6895	9.96994	10.1099	11.0493	11.0032	10.5633	10.5511	9.9693		0.00532611	0.651766	0.378188	0.779407	TRUE
TLN1	6650433	8.89568	8.77046	8.71934	9.28898	9.22917	9.4071	8.81543	9.14076	9.25233	9.25623	9.18598	8.96947		0.0022695	1.42727	0.68829	1.04806	TRUE
TM4SF1	2680110	10.8749	11.0561	11.0201	11.8045	11.7025	11.9441	11.1949	10.6666	10.5967	11.3566	11.479	11.6552		0.000732829	1.78183	0.0310574	1.59939	TRUE
TM4SF19	3450598	7.45536	7.18968	7.29642	7.92118	7.87767	8.07578	7.20294	7.37945	7.50139	7.74601	7.82172	7.42682		0.00275122	1.56308	0.110945	1.23421	TRUE
TM4SF19	3800706	7.96795	7.71046	7.368	9.14406	9.11341	9.09146	7.82702	8.40927	8.3126	8.85828	8.79145	8.51813		0.00119298	2.70228	0.0604255	1.45362	TRUE
TM7SF3	2070474	8.99304	9.18343	9.48857	8.56742	8.44172	8.4379	8.87718	8.62859	8.54514	8.54514	8.60986	8.65918		0.00796505	0.599018	0.494339	0.946774	TRUE
TMBIM1	5820097	10.4366	10.096	10.0462	11.2611	11.3957	11.387	10.0048	10.5238	10.6576	11.4703	11.148	10.8745		0.000890641	2.22686	0.0432084	1.7039	TRUE
TMEM120A	6270634	7.86279	7.76046	7.80038	8.61683	8.57561	8.389	7.7351	8.00444	8.14503	8.42075	8.4067	8.10329		0.000700766	1.64635	0.0929356	1.27343	TRUE
TMEM132A	1690370	8.60902	8.55535	8.34707	9.72932	9.69466	9.8034	8.58115	9.15076	9.04161	9.5673	9.48584	9.39757		0.000135581	2.35977	0.0367982	1.47331	TRUE
TMEM166	240523	8.89123	8.94137	8.8946	10.0089	10.0933	10.207	9.09479	9.40963	9.34322	9.8707	9.92967	9.7248		3.67174e-05	2.28784	0.00789754	1.47343	TRUE
TMEM16A	6420025	10.3319	10.3288	10.3329	9.78297	9.8811	9.82372	10.3906	9.84401	9.85224	9.58278	9.47784	9.85432		6.09775e-05	0.706165	0.140309	0.762789	TRUE
TMEM189	4050072	10.2225	10.3268	10.3604	11.107	11.224	11.1704	10.31	10.8299	10.803	11.0713	10.9833	10.6555		8.64838e-05	1.81996	0.292435	1.19393	TRUE
TMEM189	7100671	8.05999	8.07102	7.94314	8.63532	8.62653	8.63146	7.99154	8.65425	8.46483	8.45032	8.33752	8.23803		0.000121573	1.52244	0.897724	0.980606	TRUE
TMEM189-UBE2V1	2320041	8.41555	8.16653	8.33508	8.88072	8.83598	9.00009	8.2538	8.35266	8.69436	8.72855	8.69817	8.45803		0.00244337	1.51559	0.286837	1.14444	TRUE
TMEM189-UBE2V1	4390220	10.1861	10.4863	10.4217	10.9612	10.7332	10.7941	10.1761	10.0794	10.1635	10.8464	10.7662	10.6061		0.015069	1.38014	0.00145461	1.51566	TRUE
TMEM191B	3360762	8.29092	8.16524	8.11132	8.63263	8.98825	8.8188	7.92195	8.76076	8.7212	8.61182	8.75166	8.03668		0.00570923	1.54121	0.997323	0.999134	TRUE
TMEM2	3360112	7.95239	7.80609	7.8591	8.76353	8.75046	8.71084	8.40513	7.79233	7.74898	8.60244	8.56801	9.0402		4.4662e-05	1.8265	0.0443567	1.68732	TRUE
TMEM217	5340161	8.27102	7.98369	7.92526	9.20133	8.86005	9.04313	7.88854	8.16685	7.88844	8.76318	8.8778	8.57075		0.00257557	1.96543	0.00422877	1.68877	TRUE
TMEM22	4860368	7.23947	7.20823	7.22174	7.75071	7.69	7.88198	7.47769	7.15448	7.2095	7.57562	7.71427	7.7018		0.000656659	1.46518	0.0246768	1.30436	TRUE
TMEM40	4830349	9.1754	8.63759	8.8513	9.28807	9.557	9.47997	8.59364	8.63078	8.74317	9.2462	9.35846	9.23624		0.0344291	1.46773	0.00047004	1.54161	TRUE
TMEM45A	4610341	7.60784	7.66987	7.56691	8.16947	8.197	8.11866	7.80412	7.753	7.84591	8.2216	8.24601	8.11933		0.000131559	1.46088	0.00111872	1.31461	TRUE
TMEM45A	6280520	8.30138	8.33213	8.17578	8.80928	8.82339	8.85404	8.60916	8.26633	8.31304	8.89066	8.85805	8.91742		0.000353256	1.47339	0.0105705	1.40691	TRUE
TMEM5	5690358	9.67293	9.70015	9.723	9.1307	9.33519	8.98883	9.68495	9.07152	9.10772	9.12678	9.16531	9.46361		0.00574219	0.684385	0.88033	0.975246	TRUE
TMEM50A	540193	7.83524	7.86849	7.93451	8.57952	8.57794	8.28987	8.02362	8.00042	7.8745	8.23402	7.97131	8.12686		0.00389751	1.5189	0.180567	1.10539	TRUE
TMEM57	4220520	7.52483	7.48878	7.5862	8.2402	8.38733	8.19822	7.69932	7.40159	7.4789	7.95859	7.93792	8.04365		0.000316293	1.67247	0.00878058	1.36931	TRUE
TMEM8	270129	8.95004	8.85207	8.57537	9.33715	9.42982	9.39953	8.6881	9.11094	9.30043	9.41424	9.29625	8.9737		0.00667431	1.51187	0.432983	1.14465	TRUE
TMEM98	5390333	8.12261	7.92409	7.78643	8.51668	8.41346	8.55996	8.73407	9.13205	9.30443	9.29103	9.31241	8.76122		0.00664792	1.46644	0.806306	1.04587	TRUE
TMPRSS11E2	3170129	6.96415	6.83479	6.95585	7.5823	7.61563	7.39782	7.03572	7.0402	7.04802	7.61413	7.56164	8.01479		0.00152362	1.53013	0.00857153	1.61202	TRUE
TNC	1470669	8.19031	7.96081	8.14933	8.70397	8.78749	8.70305	7.51545	7.85117	7.78409	8.14761	8.34602	8.34166		0.00114734	1.54902	0.00991442	1.47582	TRUE
TNC	6940102	8.86124	8.9918	8.60131	9.43111	9.45634	9.46524	8.51988	8.57373	8.50736	9.13799	8.93069	8.98511		0.00535709	1.55055	0.00176474	1.39888	TRUE
TNFAIP1	1690681	9.52135	9.55396	9.63914	10.1621	10.383	10.4658	9.66548	10.1477	10.1501	10.3122	10.3519	10.2623		0.00140472	1.69996	0.120541	1.24926	TRUE
TNFAIP3	3360681	8.09426	7.97156	7.9626	9.65768	9.41191	9.71028	8.16891	8.04473	8.10039	9.02949	8.98908	9.17924		9.76852e-05	2.99762	0.000146061	1.94701	TRUE
TNFRSF10A	1050762	8.05831	8.06714	8.12124	8.92672	8.60244	8.97292	8.18711	7.9978	8.34137	8.76997	8.45734	8.53799		0.00313267	1.68389	0.0390025	1.33146	TRUE
TNFRSF10D	830113	7.21298	7.291	7.58534	8.63194	8.49869	8.69817	7.75376	7.33368	7.41546	8.16	8.20235	8.58351		0.000616217	2.37264	0.0119357	1.75847	TRUE
TNFRSF21	3780092	11.3196	11.6437	11.6092	10.708	10.6798	10.3864	11.3168	10.9776	11.4458	10.951	10.9578	10.8877		0.00303253	0.52386	0.0901708	0.804116	TRUE
TNFSF9	5420441	7.29436	7.4078	7.21725	8.12498	8.18187	8.37659	7.40358	7.78259	7.74012	7.97213	8.26388	7.92953		0.000611298	1.89388	0.0606054	1.33153	TRUE
TNIP1	2680100	10.5701	10.1713	10.4577	12.0829	12.4084	12.4182	10.4682	11.1641	11.0946	11.872	11.9071	11.6587		0.000299837	3.74108	0.0182536	1.87071	TRUE
TNNT1	2350379	8.98511	8.94946	8.87699	9.54732	9.32327	9.39781	8.70857	9.59552	9.28109	9.44459	9.42061	8.96738		0.0026725	1.40018	0.798636	1.05883	TRUE
TNS3	5560561	9.72277	9.59499	9.67656	10.541	10.8811	10.889	9.79147	9.71307	9.73199	10.4728	10.3699	10.5085		0.000787317	2.15185	0.000123123	1.63003	TRUE
TOP2A	3990619	9.78973	10.3519	10.3769	9.08082	9.07541	9.13457	10.3405	9.9171	9.8688	9.54798	9.55396	10.0372		0.00503878	0.474371	0.210217	0.796041	TRUE
TOR1B	6180056	8.19494	8.06714	7.83194	8.58033	8.53887	8.51156	8.32106	8.45701	8.47691	8.74363	8.65083	8.57132		0.00906722	1.42627	0.0274627	1.17849	TRUE
TP53I3	1260020	8.84534	8.68699	8.45265	9.79206	9.82196	9.74669	8.8095	9.21333	9.30073	9.62639	9.63229	9.31707		0.000635254	2.18138	0.0854655	1.33552	TRUE
TP53INP2	5360392	7.36927	7.32898	7.35685	8.45635	8.67553	8.87384	7.42354	7.71522	7.60569	8.46849	8.58311	8.31495		0.00040666	2.49126	0.00161858	1.83278	TRUE
TP73L	6060131	11.7636	11.6337	11.6845	11.0426	11.1574	11.1016	11.065	10.4454	10.6666	10.5278	10.4304	10.65		0.000294946	0.662778	0.379559	0.876865	TRUE
TPM1	5560246	9.16577	9.24994	9.45211	9.61457	9.61204	9.67407	9.16032	8.92422	9.14993	9.57884	9.717	9.58526		0.0169393	1.26952	0.00354196	1.46294	TRUE
TPRG1L	4260722	9.50634	9.54351	9.4065	10.3806	10.5856	10.5013	9.75831	10.1616	10.248	10.5335	10.3108	10.0911		0.000155238	2.00514	0.265283	1.19403	TRUE
TRADD	2650706	7.93396	7.5776	7.8898	8.3182	8.46849	8.50972	7.8954	8.31339	8.19482	8.26784	8.3155	8.13526		0.00749393	1.54938	0.481844	1.07549	TRUE
TRAPPC1	3420671	10.5755	10.4366	10.4532	11.1339	11.0366	11.2806	10.3886	11.079	10.9156	11.1941	11.2567	10.5784		0.00136164	1.58225	0.513108	1.16098	TRUE
TRAPPC3	1740674	10.5367	10.4402	10.3871	10.9833	10.951	11.0926	10.6562	10.8334	10.7814	10.9841	10.927	10.8125		0.000826569	1.46846	0.107189	1.11024	TRUE
TRIM21	6560075	7.84108	7.90636	7.76537	8.35568	8.25466	8.64842	7.9501	8.49639	8.41384	8.58795	8.73108	8.14676		0.00959398	1.4969	0.455667	1.15015	TRUE
TRIM6	6040653	8.38105	8.45209	8.51141	7.9786	7.91192	7.96872	7.79138	7.62202	7.35958	7.27674	7.39198	7.46325		0.000325774	0.70951	0.19349	0.86234	TRUE
TRIML2	510577	6.87744	6.85555	6.81741	7.62562	7.68057	7.48601	7.01709	6.96713	6.91847	7.65507	7.62437	7.6486		0.000247003	1.67861	2.29821e-05	1.59673	TRUE
TRMT5	5960253	12.5137	12.6236	12.5407	11.9681	11.9321	12.0881	12.2254	12.3134	12.2383	11.8625	11.8305	11.9899		0.000612551	0.676791	0.00284367	0.776613	TRUE
TRNP1	7150292	9.77097	9.63035	9.70354	10.3333	10.4127	10.3761	9.88783	10.1941	10.3954	10.299	10.346	10.0424		0.000134484	1.59375	0.709795	1.04972	TRUE
TROAP	4760646	8.76997	8.64622	8.62922	8.04396	8.18076	8.18221	8.76965	8.92796	8.94994	8.52518	8.46247	8.24157		0.00102177	0.684842	0.0101289	0.720576	TRUE
TRPM4	870437	8.06034	7.91423	7.86141	8.39169	8.55666	8.60856	7.65431	8.10223	7.9755	8.08952	7.9536	7.91025		0.00290746	1.48828	0.634985	1.05247	TRUE
TRQ1	730193	7.62452	7.6672	7.59779	8.68287	8.60476	9.11379	7.62851	8.21155	8.18981	8.69201	8.91022	8.10835		0.00183735	2.25111	0.141206	1.47451	TRUE
TSC22D1	380689	10.9073	10.6091	10.5284	9.71528	9.83823	9.79623	10.0029	9.63361	9.57426	9.69062	9.33603	9.6499		0.00174305	0.536497	0.365766	0.883885	TRUE
TSC22D1	2450639	11.6598	11.3968	11.5236	10.7906	10.5163	10.3995	10.5313	10.3325	10.4592	10.4217	10.416	10.6417		0.00229935	0.51479	0.610284	1.03676	TRUE
TSC22D2	7100215	7.73998	7.76987	8.00543	8.3002	8.50754	8.34964	7.78474	7.90488	7.45889	8.32396	8.23338	8.63059		0.00638661	1.46141	0.0192914	1.60192	TRUE
TSC22D3	6350446	10.157	9.17397	9.32765	7.78718	8.1275	7.92873	7.83181	8.03626	8.01366	7.82993	7.98302	7.78026		0.00747856	0.328718	0.34041	0.935512	TRUE
TSC22D3	6350632	11.3535	10.3892	10.5104	8.98261	9.11883	9.06438	8.90505	9.27729	9.37429	9.08431	9.10921	8.78533		0.00517447	0.308687	0.337397	0.875031	TRUE
TSKU	830201	9.51787	9.67425	9.52029	10.2248	10.2548	9.98822	9.68644	10.0277	10.1242	10.0761	10.0009	9.66688		0.00408897	1.5002	0.871643	0.978407	TRUE
TSPAN1	2510358	8.19031	8.18523	8.09061	8.94518	8.93093	8.94567	8.20245	8.96307	8.60957	9.05994	8.56525	8.73374		1.80074e-05	1.72335	0.500991	1.14442	TRUE
TTC32	5670114	8.19846	8.38641	8.33717	7.77701	7.66525	7.92782	8.45446	8.00761	8.05228	7.8909	7.90917	8.18776		0.00544422	0.698667	0.364001	0.885453	TRUE
TTPAL	2370504	9.31571	9.02385	9.06618	9.61584	9.59586	9.70433	9.22785	9.13205	9.01184	9.75512	9.64593	9.62304		0.0065521	1.41758	0.00179447	1.46488	TRUE
TUBAL3	5670202	7.41116	7.37638	7.49072	8.08002	8.38965	8.23268	7.71495	7.99112	8.01409	8.36961	8.32804	8.05279		0.00107237	1.75082	0.0679432	1.26877	TRUE
TUBB2A	450292	8.8698	8.92409	8.8277	10.3045	10.148	10.3527	9.36197	10.0318	9.7487	10.4672	10.446	10.2276		3.29824e-05	2.62902	0.0331549	1.58678	TRUE
TUBB3	4050040	10.6899	10.6391	10.5511	12.9839	13.1755	12.9364	11.1197	11.9302	11.7531	13.8646	13.7502	13.6727		8.67781e-06	5.29729	0.00101895	4.47373	TRUE
TUBB6	1570092	12.6756	12.8114	12.6645	13.2315	13.4589	13.3419	13.1031	13.38	13.3479	13.4999	13.4826	13.398		0.00149402	1.54425	0.120094	1.13536	TRUE
TUBE1	6380673	8.08986	7.93081	7.71522	7.34206	7.42693	7.3637	7.51545	7.13667	7.26	7.36218	7.14975	7.53042		0.0086949	0.690445	0.79555	1.03055	TRUE
TUFT1	5220035	9.67181	9.24242	9.17363	10.1218	10.0492	10.2757	9.21839	9.32457	9.40007	10.104	10.1317	10.1523		0.00975605	1.72461	0.000116656	1.75927	TRUE
UBAP2	5490097	7.71522	7.89213	7.94762	8.47886	8.37134	8.57018	8.03016	8.1579	8.27598	8.31516	8.22746	8.26255		0.00236244	1.5388	0.206119	1.082	TRUE
UBE2C	5310471	12.1861	12.151	12.287	11.7094	11.81	11.5663	12.2042	12.3694	12.5066	12.1443	12.3464	12.0158		0.00327839	0.700865	0.215266	0.875873	TRUE
UBE2Z	650372	8.17164	8.16119	8.31124	8.88113	8.62789	8.83818	8.12729	8.59227	8.53427	8.66633	8.62195	8.37084		0.00350021	1.48217	0.478043	1.09817	TRUE
UBE2Z	4860458	9.87803	9.79623	9.96003	10.4267	10.3988	10.5438	9.99619	10.2332	10.2188	10.5656	10.3525	10.2528		0.000875786	1.49313	0.115094	1.18174	TRUE
UBQLN3	6840079	7.10303	7.16123	7.2875	7.65019	7.73877	7.69126	7.23967	7.49447	7.44973	7.64279	7.51545	7.4446		0.00106572	1.42354	0.225817	1.10164	TRUE
UBXN8	2350594	7.05356	7.18801	7.19311	7.33052	7.45416	7.56266	7.24373	7.20628	7.07396	7.50989	7.68378	7.82875		0.0199629	1.23475	0.00909915	1.41371	TRUE
UCHL5	2750746	8.97527	8.98869	9.22218	8.54753	8.53887	8.48874	9.12248	8.51931	8.56481	8.53727	8.6824	8.86363		0.00284008	0.689203	0.858152	0.971914	TRUE
UCK2	620725	9.08678	8.94682	9.18408	9.52029	9.49527	9.72832	9.4519	9.80245	9.66877	9.59371	9.59516	9.52629		0.00729356	1.4228	0.543875	0.953086	TRUE
UGCG	3800647	8.4192	8.6283	8.44457	9.14474	9.26828	8.90111	8.79039	8.05801	8.14229	8.57759	8.52064	8.86124		0.00861485	1.52346	0.27284	1.25086	TRUE
UGT1A6	3450735	7.79129	7.80057	7.94627	7.24234	7.1444	7.01188	8.05609	7.78057	7.78309	7.689	7.74099	7.70251		0.00103295	0.609979	0.154768	0.893527	TRUE
UGT1A6	6370703	7.47195	7.58629	7.61953	6.99624	6.96415	6.77644	7.58875	7.37829	7.40551	7.28942	7.36089	7.36375		0.0013846	0.638615	0.164917	0.920508	TRUE
ULBP2	4490356	8.04052	8.0612	7.82999	8.70475	8.67299	8.74846	8.16299	8.04608	8.3042	8.81163	8.83093	8.68683		0.000686526	1.66036	0.00226357	1.52137	TRUE
ULK1	770440	8.78063	8.60971	8.72298	9.50673	9.70384	9.50916	8.84573	8.71271	8.81515	9.20117	9.03029	9.05994		0.000457084	1.82615	0.00992852	1.23622	TRUE
ULK1	1740373	8.5148	8.36454	8.55535	9.30284	9.46725	9.46258	8.50366	8.5869	8.62859	8.93815	8.8748	8.7179		0.00029907	1.90879	0.0226638	1.20628	TRUE
USMG5	2320253	8.80046	8.76774	8.94925	9.7487	9.46984	9.60764	8.96007	8.98511	8.65765	9.18804	9.24353	9.385		0.00141964	1.70477	0.0283445	1.3237	TRUE
VAMP3	4640066	10.4234	10.5415	10.5092	10.9884	11.0886	10.8554	10.7154	10.2953	10.1501	10.9947	10.8757	11.0193		0.00309838	1.40067	0.0302347	1.49101	TRUE
VAMP8	5910128	10.6859	10.7503	10.5572	11.6225	11.5628	11.5628	10.7556	11.3016	10.9389	11.3041	11.5618	11.2814		0.000107426	1.88979	0.105259	1.30469	TRUE
VAT1	2600746	9.1424	9.05593	9.05845	9.95341	9.75386	9.71157	8.98704	9.66116	9.48441	9.66688	9.64645	9.23388		0.000832786	1.64796	0.604551	1.10053	TRUE
VCP	2450093	10.1953	10.1076	10.2712	10.64	10.7299	10.9263	10.3787	10.7841	10.636	10.7747	10.6269	10.4975		0.00406319	1.48866	0.826698	1.02343	TRUE
VEZF1	510341	10.006	9.85461	9.98898	9.41645	9.50713	9.1901	9.88037	8.91787	8.92034	8.90992	8.96869	9.46919		0.00542519	0.669594	0.752756	0.9179	TRUE
VGLL4	5220491	8.60526	8.81674	8.80586	9.14566	9.42812	9.32972	8.70355	8.76586	8.69318	8.82132	8.80392	8.75796		0.00655877	1.47279	0.0675153	1.05229	TRUE
VIM	830593	12.4714	12.4434	12.5382	13.631	13.7632	13.8307	13.1413	13.0269	13.1691	13.9476	13.9926	13.7569		4.22186e-05	2.3905	0.000735327	1.72501	TRUE
VIM	7050019	11.3583	11.3692	11.3401	12.8452	12.6981	12.8793	11.9886	12.0177	11.9094	12.9029	13.0119	12.8227		1.33667e-05	2.73529	0.000122164	1.91933	TRUE
VISA	6900020	8.08444	8.00154	7.90644	8.62418	8.35656	8.61817	8.02131	8.67364	8.76928	8.71174	8.78133	8.17041		0.00632264	1.44944	0.837828	1.04711	TRUE
VPS18	990672	7.65621	7.64271	7.40737	8.25237	8.30788	8.22096	7.88198	8.28286	8.24173	8.34211	8.37213	8.05506		0.00122407	1.61511	0.498315	1.08742	TRUE
VPS26A	1580035	10.7193	10.8785	10.9815	10.4173	10.4509	10.252	10.817	10.183	10.1097	10.3906	10.3431	10.9819		0.00767927	0.713816	0.543245	1.15028	TRUE
WBP2	3890398	12.787	12.6394	12.7269	13.3419	13.5337	13.5302	12.6138	13.0901	13.2288	13.4879	13.4319	13.1391		0.000603718	1.68272	0.156269	1.29719	TRUE
WBP5	1660750	9.99287	10.3532	10.1626	10.1851	10.1239	10.4217	10.1913	9.9194	10.0259	10.4744	10.601	10.6457		0.620561	1.05262	0.00498921	1.44207	TRUE
WDR19	6510397	7.85661	8.03501	8.23384	7.52552	7.5585	7.49579	7.85676	7.60494	7.72061	7.40996	7.4163	7.85918		0.00955458	0.699687	0.373715	0.891544	TRUE
WDR37	1030020	7.43772	7.68013	7.81272	8.301	8.4403	8.1817	7.85386	7.67191	7.51846	7.84844	7.85214	8.0876		0.00748613	1.58463	0.118533	1.18755	TRUE
WDR37	7210040	8.19768	8.60263	8.43931	9.32878	9.64312	9.34477	8.75646	8.41025	8.31181	8.98736	8.85045	9.27747		0.00275878	2.03592	0.0416528	1.45962	TRUE
WDR45	50592	7.76011	7.39746	7.48351	8.27681	8.33953	8.48055	7.45176	7.72674	7.7083	8.15874	8.21996	7.96691		0.00280166	1.7637	0.0141846	1.40081	TRUE
WIPI1	3400598	8.61715	8.32066	8.65157	9.07035	9.09828	9.28109	8.38469	8.51716	8.4541	8.85567	8.78978	8.7052		0.00750649	1.53699	0.00462228	1.25838	TRUE
WSB2	6550703	10.5141	10.3371	10.7968	11.3671	11.3323	11.2529	10.8118	10.3961	10.3988	11.0434	11.0807	11.1428		0.00511292	1.70307	0.0172369	1.46753	TRUE
XBP1	2450156	11.6133	11.3608	11.1584	10.6568	10.6666	10.7154	10.2104	10.7747	10.8562	10.8051	10.6814	10.5587		0.00627621	0.616463	0.767811	1.04825	TRUE
YIPF1	20164	10.2777	10.0718	10.1827	10.5272	10.7578	10.8265	10.1206	10.6983	10.588	10.95	10.8089	10.4774		0.00828018	1.44037	0.287941	1.21124	TRUE
YIPF3	7380671	10.7308	10.4307	10.592	11.0405	11.1613	11.2798	10.4584	10.9472	10.9977	11.1339	11.1817	10.5812		0.00653584	1.49075	0.558878	1.12075	TRUE
YRDC	3440224	10.7024	10.4498	10.3025	11.1941	11.4379	11.4706	10.5804	10.7757	10.743	11.241	11.1326	11.1059		0.0037524	1.84373	0.00326824	1.37567	TRUE
YWHAG	1770433	11.0224	11.2511	10.9565	11.7941	11.6006	11.7667	11.2943	10.9548	10.6766	11.4117	11.4661	11.3899		0.00395098	1.56243	0.0678447	1.36355	TRUE
ZBED2	3940088	9.31861	9.26913	9.28757	10.4519	10.6532	10.813	9.33157	9.13569	9.11036	10.0674	9.89992	9.98849		0.000216174	2.54489	0.000735817	1.73234	TRUE
ZBED5	4890437	8.94767	9.06578	9.14366	8.42281	8.58564	8.46695	8.80907	8.33508	8.12921	8.344	8.2358	9.02691		0.00170427	0.678033	0.745255	1.08006	TRUE
ZC3H12A	2490017	8.02917	7.97758	8.00839	9.01201	8.71237	8.73137	7.99768	8.15738	8.19396	8.36099	8.27857	8.26401		0.00115081	1.75752	0.0517773	1.1367	TRUE
ZCCHC9	940338	9.38679	9.55892	9.49508	9.03978	8.87115	9.06718	9.46827	8.55481	8.79461	8.67587	8.91278	9.28109		0.00354103	0.713228	0.96	1.0121	TRUE
ZDHHC9	610356	10.5744	10.2462	10.4199	11.0886	11.2076	11.3336	10.277	10.7246	10.7885	11.108	11.0382	10.6281		0.00253358	1.73684	0.209782	1.25534	TRUE
ZFAND1	7000037	8.64749	8.66202	8.9561	8.01357	7.92564	7.99085	8.0966	8.10517	7.93226	8.16384	8.36901	8.37882		0.00169883	0.582965	0.0448179	1.19683	TRUE
ZFP161	1030324	8.42608	8.55624	8.46658	7.77362	8.03064	7.78523	8.4153	8.02753	7.86798	7.82207	7.91084	8.07337		0.00255094	0.650759	0.399199	0.889966	TRUE
ZFP36	2900348	11.248	10.9234	11.1137	10.5999	10.6834	10.5298	11.0573	11.2503	11.165	10.6822	10.5989	10.3874		0.00921994	0.711695	0.00444226	0.659126	TRUE
ZFYVE1	7210390	7.42427	7.48714	7.62766	8.04521	7.93927	8.04643	7.49474	7.689	7.91478	8.23308	8.01919	7.84761		0.00205512	1.41155	0.112823	1.26031	TRUE
ZGPAT	5490390	9.43349	9.48783	9.25783	9.90261	9.99592	10.0489	9.49543	10.0444	9.94533	10.0627	10.102	9.55676		0.00194124	1.50465	0.7626	1.05613	TRUE
ZMAT5	6550180	8.52502	8.389	8.03045	9.06926	8.95037	9.02508	8.25068	9.20335	8.91742	9.50822	9.47498	9.00538		0.0098819	1.62459	0.173163	1.45301	TRUE
ZNF146	3140167	9.20893	9.34655	9.198	8.51668	8.69038	8.68217	9.1954	8.8469	8.89496	8.86486	8.96869	8.97066		0.00110436	0.650032	0.718248	0.969727	TRUE
ZNF274	1090102	8.60659	8.34867	8.3415	9.00893	8.85531	8.91201	8.55012	8.5488	8.57005	8.90404	8.81455	8.85531		0.00733548	1.40753	0.000353248	1.23255	TRUE
ZNF358	6860026	10.1404	10.006	10.0877	9.25421	9.1257	9.14153	9.7383	10.5335	10.2885	9.21312	9.1084	8.57245		8.75901e-05	0.53433	0.0165074	0.428652	TRUE
ZNF385A	20170	7.91199	7.99857	7.86078	8.47886	8.32921	8.60986	8.10378	8.74973	8.83157	8.57601	8.51315	8.36594		0.00373278	1.46293	0.763934	0.948252	TRUE
ZNF395	1980403	9.63739	9.54518	9.69401	9.26995	9.25891	9.23969	9.55801	9.82475	9.77257	9.24515	9.02691	9.14153		0.00112728	0.774134	0.00489637	0.668693	TRUE
ZNFX1	3800487	8.53367	8.43375	8.57101	9.55534	9.21949	9.39487	8.87345	8.65142	8.91077	9.36029	9.22558	9.12988		0.00113447	1.83667	0.015287	1.34416	TRUE
ZP3	630474	8.30571	8.1185	8.16784	9.63102	9.20874	9.43654	7.92057	8.51435	8.45635	8.77967	8.75269	8.35251		0.000793132	2.34256	0.230023	1.25806	TRUE
ZRANB2	3850228	9.56754	9.96467	9.84326	8.87345	8.76997	9.11883	9.68817	9.02881	9.20281	9.19444	9.24562	9.87945		0.00510871	0.546741	0.675659	1.09675	TRUE
ZSCAN12L1	4850433	7.41652	7.39289	7.33103	7.95124	7.81752	7.91808	7.32515	7.14321	7.48925	7.91025	7.5956	7.5575		0.000412617	1.42946	0.0698258	1.29108	TRUE
ZSWIM4	1170072	8.6751	8.66098	8.606	9.20459	9.25088	9.22931	8.71211	8.92034	8.9715	9.09479	8.97166	8.91949		2.02084e-05	1.49578	0.250503	1.09227	TRUE
ZWILCH	7000743	9.35968	9.71751	9.89398	8.69038	8.62073	8.67801	9.87289	9.03943	9.16608	8.95523	8.97806	9.57984		0.00330945	0.502076	0.598812	0.877562	TRUE
ZYX	7050484	10.1199	10.1082	9.92713	10.4547	10.502	10.7365	10.0789	10.6482	10.6969	10.4433	10.3437	9.94162		0.00875165	1.42667	0.407591	0.851571	TRUE
ZZZ3	1300441	8.65083	8.73537	8.77307	7.93812	8.09976	8.23116	8.59795	8.19407	8.16653	8.15154	8.23856	8.5546		0.00239136	0.646142	0.981332	0.996803	TRUE
ZZZ3	4120753	8.68593	8.85922	8.7757	7.89966	8.05898	8.18265	8.56168	8.19534	8.36454	8.15241	8.16623	8.49678		0.00163311	0.604361	0.545066	0.93171	TRUE
HOUSEKEEPING	450292	8.8698	8.92409	8.8277	10.3045	10.148	10.3527	9.36197	10.0318	9.7487	10.4672	10.446	10.2276		3.29824e-05	2.62902	0.0331549	1.58678	TRUE
