# Supplementary material for: In vivo screening identifies GATAD2B as a metastasis driver in KRAS-driven lung cancer
Source: Nat Commun. 2018 Jul 16;9:2732. doi: 10.1038/s41467-018-04572-3 (PMC6048166; doi:10.1038/s41467-018-04572-3)
Supplement: Supplementary file 7 — Supplementary Data 4 [file 41467_2018_4572_MOESM7_ESM.xlsx]

## Sheet: up in DOX Terms with Genes
Category	Term	Count in Selected Genes	Count in Total Population	P-value	Gene	Gene Symbol	Title
MSigDB	BILD_HRAS_ONCOGENIC_SIGNATURE	116	243	2.41407e-92	101	ADAM8	ADAM metallopeptidase domain 8
MSigDB	BILD_HRAS_ONCOGENIC_SIGNATURE	116	243	2.41407e-92	10184	LHFPL2	lipoma HMGIC fusion partner-like 2
MSigDB	BILD_HRAS_ONCOGENIC_SIGNATURE	116	243	2.41407e-92	10221	TRIB1	tribbles homolog 1 (Drosophila)
MSigDB	BILD_HRAS_ONCOGENIC_SIGNATURE	116	243	2.41407e-92	10509	SEMA4B	sema domain, immunoglobulin domain (Ig), transmembrane domain (TM) and short cytoplasmic domain, (semaphorin) 4B
MSigDB	BILD_HRAS_ONCOGENIC_SIGNATURE	116	243	2.41407e-92	10855	HPSE	heparanase
MSigDB	BILD_HRAS_ONCOGENIC_SIGNATURE	116	243	2.41407e-92	10938	EHD1	EH-domain containing 1
MSigDB	BILD_HRAS_ONCOGENIC_SIGNATURE	116	243	2.41407e-92	129642	MBOAT2	membrane bound O-acyltransferase domain containing 2
MSigDB	BILD_HRAS_ONCOGENIC_SIGNATURE	116	243	2.41407e-92	1316	KLF6	Kruppel-like factor 6
MSigDB	BILD_HRAS_ONCOGENIC_SIGNATURE	116	243	2.41407e-92	1454	CSNK1E	casein kinase 1, epsilon
MSigDB	BILD_HRAS_ONCOGENIC_SIGNATURE	116	243	2.41407e-92	1604	CD55	CD55 molecule, decay accelerating factor for complement (Cromer blood group)
MSigDB	BILD_HRAS_ONCOGENIC_SIGNATURE	116	243	2.41407e-92	1839	HBEGF	heparin-binding EGF-like growth factor
MSigDB	BILD_HRAS_ONCOGENIC_SIGNATURE	116	243	2.41407e-92	1843	DUSP1	dual specificity phosphatase 1
MSigDB	BILD_HRAS_ONCOGENIC_SIGNATURE	116	243	2.41407e-92	1846	DUSP4	dual specificity phosphatase 4
MSigDB	BILD_HRAS_ONCOGENIC_SIGNATURE	116	243	2.41407e-92	1847	DUSP5	dual specificity phosphatase 5
MSigDB	BILD_HRAS_ONCOGENIC_SIGNATURE	116	243	2.41407e-92	1848	DUSP6	dual specificity phosphatase 6
MSigDB	BILD_HRAS_ONCOGENIC_SIGNATURE	116	243	2.41407e-92	1958	EGR1	early growth response 1
MSigDB	BILD_HRAS_ONCOGENIC_SIGNATURE	116	243	2.41407e-92	1969	EPHA2	EPH receptor A2
MSigDB	BILD_HRAS_ONCOGENIC_SIGNATURE	116	243	2.41407e-92	1992	SERPINB1	serpin peptidase inhibitor, clade B (ovalbumin), member 1
MSigDB	BILD_HRAS_ONCOGENIC_SIGNATURE	116	243	2.41407e-92	2004	ELK3	ELK3, ETS-domain protein (SRF accessory protein 2)
MSigDB	BILD_HRAS_ONCOGENIC_SIGNATURE	116	243	2.41407e-92	201176	ARHGAP27	Rho GTPase activating protein 27
MSigDB	BILD_HRAS_ONCOGENIC_SIGNATURE	116	243	2.41407e-92	201799	TMEM154	transmembrane protein 154
MSigDB	BILD_HRAS_ONCOGENIC_SIGNATURE	116	243	2.41407e-92	2069	EREG	epiregulin
MSigDB	BILD_HRAS_ONCOGENIC_SIGNATURE	116	243	2.41407e-92	22822	PHLDA1	pleckstrin homology-like domain, family A, member 1
MSigDB	BILD_HRAS_ONCOGENIC_SIGNATURE	116	243	2.41407e-92	2317	FLNB	filamin B, beta
MSigDB	BILD_HRAS_ONCOGENIC_SIGNATURE	116	243	2.41407e-92	2335	FN1	fibronectin 1
MSigDB	BILD_HRAS_ONCOGENIC_SIGNATURE	116	243	2.41407e-92	2353	FOS	FBJ murine osteosarcoma viral oncogene homolog
MSigDB	BILD_HRAS_ONCOGENIC_SIGNATURE	116	243	2.41407e-92	23645	PPP1R15A	protein phosphatase 1, regulatory (inhibitor) subunit 15A
MSigDB	BILD_HRAS_ONCOGENIC_SIGNATURE	116	243	2.41407e-92	2707	GJB3	gap junction protein, beta 3, 31kDa
MSigDB	BILD_HRAS_ONCOGENIC_SIGNATURE	116	243	2.41407e-92	2709	GJB5	gap junction protein, beta 5, 31.1kDa
MSigDB	BILD_HRAS_ONCOGENIC_SIGNATURE	116	243	2.41407e-92	2710	GK	glycerol kinase
MSigDB	BILD_HRAS_ONCOGENIC_SIGNATURE	116	243	2.41407e-92	285672	SFRS12IP1	SFRS12-interacting protein 1
MSigDB	BILD_HRAS_ONCOGENIC_SIGNATURE	116	243	2.41407e-92	29126	CD274	CD274 molecule
MSigDB	BILD_HRAS_ONCOGENIC_SIGNATURE	116	243	2.41407e-92	2919	CXCL1	chemokine (C-X-C motif) ligand 1 (melanoma growth stimulating activity, alpha)
MSigDB	BILD_HRAS_ONCOGENIC_SIGNATURE	116	243	2.41407e-92	2920	CXCL2	chemokine (C-X-C motif) ligand 2
MSigDB	BILD_HRAS_ONCOGENIC_SIGNATURE	116	243	2.41407e-92	2921	CXCL3	chemokine (C-X-C motif) ligand 3
MSigDB	BILD_HRAS_ONCOGENIC_SIGNATURE	116	243	2.41407e-92	3099	HK2	hexokinase 2
MSigDB	BILD_HRAS_ONCOGENIC_SIGNATURE	116	243	2.41407e-92	3552	IL1A	interleukin 1, alpha
MSigDB	BILD_HRAS_ONCOGENIC_SIGNATURE	116	243	2.41407e-92	3553	IL1B	interleukin 1, beta
MSigDB	BILD_HRAS_ONCOGENIC_SIGNATURE	116	243	2.41407e-92	3576	IL8	interleukin 8
MSigDB	BILD_HRAS_ONCOGENIC_SIGNATURE	116	243	2.41407e-92	3589	IL11	interleukin 11
MSigDB	BILD_HRAS_ONCOGENIC_SIGNATURE	116	243	2.41407e-92	3598	IL13RA2	interleukin 13 receptor, alpha 2
MSigDB	BILD_HRAS_ONCOGENIC_SIGNATURE	116	243	2.41407e-92	3628	INPP1	inositol polyphosphate-1-phosphatase
MSigDB	BILD_HRAS_ONCOGENIC_SIGNATURE	116	243	2.41407e-92	3673	ITGA2	integrin, alpha 2 (CD49B, alpha 2 subunit of VLA-2 receptor)
MSigDB	BILD_HRAS_ONCOGENIC_SIGNATURE	116	243	2.41407e-92	3775	KCNK1	potassium channel, subfamily K, member 1
MSigDB	BILD_HRAS_ONCOGENIC_SIGNATURE	116	243	2.41407e-92	3783	KCNN4	potassium intermediate/small conductance calcium-activated channel, subfamily N, member 4
MSigDB	BILD_HRAS_ONCOGENIC_SIGNATURE	116	243	2.41407e-92	384	ARG2	arginase, type II
MSigDB	BILD_HRAS_ONCOGENIC_SIGNATURE	116	243	2.41407e-92	3909	LAMA3	laminin, alpha 3
MSigDB	BILD_HRAS_ONCOGENIC_SIGNATURE	116	243	2.41407e-92	3949	LDLR	low density lipoprotein receptor
MSigDB	BILD_HRAS_ONCOGENIC_SIGNATURE	116	243	2.41407e-92	3964	LGALS8	lectin, galactoside-binding, soluble, 8
MSigDB	BILD_HRAS_ONCOGENIC_SIGNATURE	116	243	2.41407e-92	3976	LIF	leukemia inhibitory factor (cholinergic differentiation factor)
MSigDB	BILD_HRAS_ONCOGENIC_SIGNATURE	116	243	2.41407e-92	4084	MXD1	MAX dimerization protein 1
MSigDB	BILD_HRAS_ONCOGENIC_SIGNATURE	116	243	2.41407e-92	4170	MCL1	myeloid cell leukemia sequence 1 (BCL2-related)
MSigDB	BILD_HRAS_ONCOGENIC_SIGNATURE	116	243	2.41407e-92	4323	MMP14	matrix metallopeptidase 14 (membrane-inserted)
MSigDB	BILD_HRAS_ONCOGENIC_SIGNATURE	116	243	2.41407e-92	4907	NT5E	5'-nucleotidase, ecto (CD73)
MSigDB	BILD_HRAS_ONCOGENIC_SIGNATURE	116	243	2.41407e-92	4953	ODC1	ornithine decarboxylase 1
MSigDB	BILD_HRAS_ONCOGENIC_SIGNATURE	116	243	2.41407e-92	50486	G0S2	G0/G1switch 2
MSigDB	BILD_HRAS_ONCOGENIC_SIGNATURE	116	243	2.41407e-92	5055	SERPINB2	serpin peptidase inhibitor, clade B (ovalbumin), member 2
MSigDB	BILD_HRAS_ONCOGENIC_SIGNATURE	116	243	2.41407e-92	50640	PNPLA8	patatin-like phospholipase domain containing 8
MSigDB	BILD_HRAS_ONCOGENIC_SIGNATURE	116	243	2.41407e-92	51129	ANGPTL4	angiopoietin-like 4
MSigDB	BILD_HRAS_ONCOGENIC_SIGNATURE	116	243	2.41407e-92	51312	SLC25A37	solute carrier family 25, member 37
MSigDB	BILD_HRAS_ONCOGENIC_SIGNATURE	116	243	2.41407e-92	51330	TNFRSF12A	tumor necrosis factor receptor superfamily, member 12A
MSigDB	BILD_HRAS_ONCOGENIC_SIGNATURE	116	243	2.41407e-92	51561	IL23A	interleukin 23, alpha subunit p19
MSigDB	BILD_HRAS_ONCOGENIC_SIGNATURE	116	243	2.41407e-92	5292	PIM1	pim-1 oncogene
MSigDB	BILD_HRAS_ONCOGENIC_SIGNATURE	116	243	2.41407e-92	5293	PIK3CD	phosphoinositide-3-kinase, catalytic, delta polypeptide
MSigDB	BILD_HRAS_ONCOGENIC_SIGNATURE	116	243	2.41407e-92	5329	PLAUR	plasminogen activator, urokinase receptor
MSigDB	BILD_HRAS_ONCOGENIC_SIGNATURE	116	243	2.41407e-92	5362	PLXNA2	plexin A2
MSigDB	BILD_HRAS_ONCOGENIC_SIGNATURE	116	243	2.41407e-92	54676	GTPBP2	GTP binding protein 2
MSigDB	BILD_HRAS_ONCOGENIC_SIGNATURE	116	243	2.41407e-92	55117	SLC6A15	solute carrier family 6 (neutral amino acid transporter), member 15
MSigDB	BILD_HRAS_ONCOGENIC_SIGNATURE	116	243	2.41407e-92	55612	FERMT1	fermitin family homolog 1 (Drosophila)
MSigDB	BILD_HRAS_ONCOGENIC_SIGNATURE	116	243	2.41407e-92	56938	ARNTL2	aryl hydrocarbon receptor nuclear translocator-like 2
MSigDB	BILD_HRAS_ONCOGENIC_SIGNATURE	116	243	2.41407e-92	5743	PTGS2	prostaglandin-endoperoxide synthase 2 (prostaglandin G/H synthase and cyclooxygenase)
MSigDB	BILD_HRAS_ONCOGENIC_SIGNATURE	116	243	2.41407e-92	5744	PTHLH	parathyroid hormone-like hormone
MSigDB	BILD_HRAS_ONCOGENIC_SIGNATURE	116	243	2.41407e-92	5806	PTX3	pentraxin 3, long
MSigDB	BILD_HRAS_ONCOGENIC_SIGNATURE	116	243	2.41407e-92	5817	PVR	poliovirus receptor
MSigDB	BILD_HRAS_ONCOGENIC_SIGNATURE	116	243	2.41407e-92	6277	S100A6	S100 calcium binding protein A6
MSigDB	BILD_HRAS_ONCOGENIC_SIGNATURE	116	243	2.41407e-92	6364	CCL20	chemokine (C-C motif) ligand 20
MSigDB	BILD_HRAS_ONCOGENIC_SIGNATURE	116	243	2.41407e-92	642273	FAM110C	family with sequence similarity 110, member C
MSigDB	BILD_HRAS_ONCOGENIC_SIGNATURE	116	243	2.41407e-92	64332	NFKBIZ	nuclear factor of kappa light polypeptide gene enhancer in B-cells inhibitor, zeta
MSigDB	BILD_HRAS_ONCOGENIC_SIGNATURE	116	243	2.41407e-92	64866	CDCP1	CUB domain containing protein 1
MSigDB	BILD_HRAS_ONCOGENIC_SIGNATURE	116	243	2.41407e-92	650	BMP2	bone morphogenetic protein 2
MSigDB	BILD_HRAS_ONCOGENIC_SIGNATURE	116	243	2.41407e-92	65059	RAPH1	Ras association (RalGDS/AF-6) and pleckstrin homology domains 1
MSigDB	BILD_HRAS_ONCOGENIC_SIGNATURE	116	243	2.41407e-92	6515	SLC2A3	solute carrier family 2 (facilitated glucose transporter), member 3
MSigDB	BILD_HRAS_ONCOGENIC_SIGNATURE	116	243	2.41407e-92	6574	SLC20A1	solute carrier family 20 (phosphate transporter), member 1
MSigDB	BILD_HRAS_ONCOGENIC_SIGNATURE	116	243	2.41407e-92	6675	UAP1	UDP-N-acteylglucosamine pyrophosphorylase 1
MSigDB	BILD_HRAS_ONCOGENIC_SIGNATURE	116	243	2.41407e-92	6804	STX1A	syntaxin 1A (brain)
MSigDB	BILD_HRAS_ONCOGENIC_SIGNATURE	116	243	2.41407e-92	688	KLF5	Kruppel-like factor 5 (intestinal)
MSigDB	BILD_HRAS_ONCOGENIC_SIGNATURE	116	243	2.41407e-92	6926	TBX3	T-box 3
MSigDB	BILD_HRAS_ONCOGENIC_SIGNATURE	116	243	2.41407e-92	7039	TGFA	transforming growth factor, alpha
MSigDB	BILD_HRAS_ONCOGENIC_SIGNATURE	116	243	2.41407e-92	7076	TIMP1	TIMP metallopeptidase inhibitor 1
MSigDB	BILD_HRAS_ONCOGENIC_SIGNATURE	116	243	2.41407e-92	7150	TOP1	topoisomerase (DNA) I
MSigDB	BILD_HRAS_ONCOGENIC_SIGNATURE	116	243	2.41407e-92	7262	PHLDA2	pleckstrin homology-like domain, family A, member 2
MSigDB	BILD_HRAS_ONCOGENIC_SIGNATURE	116	243	2.41407e-92	7378	UPP1	uridine phosphorylase 1
MSigDB	BILD_HRAS_ONCOGENIC_SIGNATURE	116	243	2.41407e-92	7422	VEGFA	vascular endothelial growth factor A
MSigDB	BILD_HRAS_ONCOGENIC_SIGNATURE	116	243	2.41407e-92	7804	LRP8	low density lipoprotein receptor-related protein 8, apolipoprotein e receptor
MSigDB	BILD_HRAS_ONCOGENIC_SIGNATURE	116	243	2.41407e-92	7980	TFPI2	tissue factor pathway inhibitor 2
MSigDB	BILD_HRAS_ONCOGENIC_SIGNATURE	116	243	2.41407e-92	79993	ELOVL7	ELOVL family member 7, elongation of long chain fatty acids (yeast)
MSigDB	BILD_HRAS_ONCOGENIC_SIGNATURE	116	243	2.41407e-92	80328	ULBP2	UL16 binding protein 2
MSigDB	BILD_HRAS_ONCOGENIC_SIGNATURE	116	243	2.41407e-92	8061	FOSL1	FOS-like antigen 1
MSigDB	BILD_HRAS_ONCOGENIC_SIGNATURE	116	243	2.41407e-92	80853	JHDM1D	jumonji C domain containing histone demethylase 1 homolog D (S. cerevisiae)
MSigDB	BILD_HRAS_ONCOGENIC_SIGNATURE	116	243	2.41407e-92	81848	SPRY4	sprouty homolog 4 (Drosophila)
MSigDB	BILD_HRAS_ONCOGENIC_SIGNATURE	116	243	2.41407e-92	83667	SESN2	sestrin 2
MSigDB	BILD_HRAS_ONCOGENIC_SIGNATURE	116	243	2.41407e-92	84230	LRRC8C	leucine rich repeat containing 8 family, member C
MSigDB	BILD_HRAS_ONCOGENIC_SIGNATURE	116	243	2.41407e-92	84803	AGPAT9	1-acylglycerol-3-phosphate O-acyltransferase 9
MSigDB	BILD_HRAS_ONCOGENIC_SIGNATURE	116	243	2.41407e-92	84879	MFSD2A	major facilitator superfamily domain containing 2A
MSigDB	BILD_HRAS_ONCOGENIC_SIGNATURE	116	243	2.41407e-92	84985	FAM83A	family with sequence similarity 83, member A
MSigDB	BILD_HRAS_ONCOGENIC_SIGNATURE	116	243	2.41407e-92	85450	ITPRIP	inositol 1,4,5-triphosphate receptor interacting protein
MSigDB	BILD_HRAS_ONCOGENIC_SIGNATURE	116	243	2.41407e-92	8651	SOCS1	suppressor of cytokine signaling 1
MSigDB	BILD_HRAS_ONCOGENIC_SIGNATURE	116	243	2.41407e-92	8797	TNFRSF10A	tumor necrosis factor receptor superfamily, member 10a
MSigDB	BILD_HRAS_ONCOGENIC_SIGNATURE	116	243	2.41407e-92	8870	IER3	immediate early response 3
MSigDB	BILD_HRAS_ONCOGENIC_SIGNATURE	116	243	2.41407e-92	8900	CCNA1	cyclin A1
MSigDB	BILD_HRAS_ONCOGENIC_SIGNATURE	116	243	2.41407e-92	89795	NAV3	neuron navigator 3
MSigDB	BILD_HRAS_ONCOGENIC_SIGNATURE	116	243	2.41407e-92	9208	LRRFIP1	leucine rich repeat (in FLII) interacting protein 1
MSigDB	BILD_HRAS_ONCOGENIC_SIGNATURE	116	243	2.41407e-92	94234	FOXQ1	forkhead box Q1
MSigDB	BILD_HRAS_ONCOGENIC_SIGNATURE	116	243	2.41407e-92	9592	IER2	immediate early response 2
MSigDB	BILD_HRAS_ONCOGENIC_SIGNATURE	116	243	2.41407e-92	9829	DNAJC6	DnaJ (Hsp40) homolog, subfamily C, member 6
MSigDB	BILD_HRAS_ONCOGENIC_SIGNATURE	116	243	2.41407e-92	9938	ARHGAP25	Rho GTPase activating protein 25
MSigDB	SENESE_HDAC1_TARGETS_UP	132	422	4.69381e-77	10000	AKT3	v-akt murine thymoma viral oncogene homolog 3 (protein kinase B, gamma)
MSigDB	SENESE_HDAC1_TARGETS_UP	132	422	4.69381e-77	10221	TRIB1	tribbles homolog 1 (Drosophila)
MSigDB	SENESE_HDAC1_TARGETS_UP	132	422	4.69381e-77	11009	IL24	interleukin 24
MSigDB	SENESE_HDAC1_TARGETS_UP	132	422	4.69381e-77	11049	YDD19	nuclear undecaprenyl pyrophosphate synthase 1 pseudogene
MSigDB	SENESE_HDAC1_TARGETS_UP	132	422	4.69381e-77	11141	IL1RAPL1	interleukin 1 receptor accessory protein-like 1
MSigDB	SENESE_HDAC1_TARGETS_UP	132	422	4.69381e-77	11174	ADAMTS6	ADAM metallopeptidase with thrombospondin type 1 motif, 6
MSigDB	SENESE_HDAC1_TARGETS_UP	132	422	4.69381e-77	11228	RASSF8	Ras association (RalGDS/AF-6) domain family (N-terminal) member 8
MSigDB	SENESE_HDAC1_TARGETS_UP	132	422	4.69381e-77	114548	NLRP3	NLR family, pyrin domain containing 3
MSigDB	SENESE_HDAC1_TARGETS_UP	132	422	4.69381e-77	118429	ANTXR2	anthrax toxin receptor 2
MSigDB	SENESE_HDAC1_TARGETS_UP	132	422	4.69381e-77	127933	UHMK1	U2AF homology motif (UHM) kinase 1
MSigDB	SENESE_HDAC1_TARGETS_UP	132	422	4.69381e-77	13	AADAC	arylacetamide deacetylase (esterase)
MSigDB	SENESE_HDAC1_TARGETS_UP	132	422	4.69381e-77	134266	GRPEL2	GrpE-like 2, mitochondrial (E. coli)
MSigDB	SENESE_HDAC1_TARGETS_UP	132	422	4.69381e-77	137994	LETM2	leucine zipper-EF-hand containing transmembrane protein 2
MSigDB	SENESE_HDAC1_TARGETS_UP	132	422	4.69381e-77	1437	CSF2	colony stimulating factor 2 (granulocyte-macrophage)
MSigDB	SENESE_HDAC1_TARGETS_UP	132	422	4.69381e-77	1604	CD55	CD55 molecule, decay accelerating factor for complement (Cromer blood group)
MSigDB	SENESE_HDAC1_TARGETS_UP	132	422	4.69381e-77	161742	SPRED1	sprouty-related, EVH1 domain containing 1
MSigDB	SENESE_HDAC1_TARGETS_UP	132	422	4.69381e-77	169044	COL22A1	collagen, type XXII, alpha 1
MSigDB	SENESE_HDAC1_TARGETS_UP	132	422	4.69381e-77	1845	DUSP3	dual specificity phosphatase 3
MSigDB	SENESE_HDAC1_TARGETS_UP	132	422	4.69381e-77	1847	DUSP5	dual specificity phosphatase 5
MSigDB	SENESE_HDAC1_TARGETS_UP	132	422	4.69381e-77	2004	ELK3	ELK3, ETS-domain protein (SRF accessory protein 2)
MSigDB	SENESE_HDAC1_TARGETS_UP	132	422	4.69381e-77	201799	TMEM154	transmembrane protein 154
MSigDB	SENESE_HDAC1_TARGETS_UP	132	422	4.69381e-77	2058	EPRS	glutamyl-prolyl-tRNA synthetase
MSigDB	SENESE_HDAC1_TARGETS_UP	132	422	4.69381e-77	2113	ETS1	v-ets erythroblastosis virus E26 oncogene homolog 1 (avian)
MSigDB	SENESE_HDAC1_TARGETS_UP	132	422	4.69381e-77	219333	USP12	ubiquitin specific peptidase 12
MSigDB	SENESE_HDAC1_TARGETS_UP	132	422	4.69381e-77	22822	PHLDA1	pleckstrin homology-like domain, family A, member 1
MSigDB	SENESE_HDAC1_TARGETS_UP	132	422	4.69381e-77	2297	FOXD1	forkhead box D1
MSigDB	SENESE_HDAC1_TARGETS_UP	132	422	4.69381e-77	23198	PSME4	proteasome (prosome, macropain) activator subunit 4
MSigDB	SENESE_HDAC1_TARGETS_UP	132	422	4.69381e-77	23200	ATP11B	ATPase, class VI, type 11B
MSigDB	SENESE_HDAC1_TARGETS_UP	132	422	4.69381e-77	23250	ATP11A	ATPase, class VI, type 11A
MSigDB	SENESE_HDAC1_TARGETS_UP	132	422	4.69381e-77	2335	FN1	fibronectin 1
MSigDB	SENESE_HDAC1_TARGETS_UP	132	422	4.69381e-77	23643	LY96	lymphocyte antigen 96
MSigDB	SENESE_HDAC1_TARGETS_UP	132	422	4.69381e-77	23657	SLC7A11	solute carrier family 7, (cationic amino acid transporter, y+ system) member 11
MSigDB	SENESE_HDAC1_TARGETS_UP	132	422	4.69381e-77	23764	MAFF	v-maf musculoaponeurotic fibrosarcoma oncogene homolog F (avian)
MSigDB	SENESE_HDAC1_TARGETS_UP	132	422	4.69381e-77	253461	ZBTB38	zinc finger and BTB domain containing 38
MSigDB	SENESE_HDAC1_TARGETS_UP	132	422	4.69381e-77	25909	AHCTF1	AT hook containing transcription factor 1
MSigDB	SENESE_HDAC1_TARGETS_UP	132	422	4.69381e-77	25948	KBTBD2	kelch repeat and BTB (POZ) domain containing 2
MSigDB	SENESE_HDAC1_TARGETS_UP	132	422	4.69381e-77	2643	GCH1	GTP cyclohydrolase 1
MSigDB	SENESE_HDAC1_TARGETS_UP	132	422	4.69381e-77	2669	GEM	GTP binding protein overexpressed in skeletal muscle
MSigDB	SENESE_HDAC1_TARGETS_UP	132	422	4.69381e-77	2745	GLRX	glutaredoxin (thioltransferase)
MSigDB	SENESE_HDAC1_TARGETS_UP	132	422	4.69381e-77	28231	SLCO4A1	solute carrier organic anion transporter family, member 4A1
MSigDB	SENESE_HDAC1_TARGETS_UP	132	422	4.69381e-77	2921	CXCL3	chemokine (C-X-C motif) ligand 3
MSigDB	SENESE_HDAC1_TARGETS_UP	132	422	4.69381e-77	29766	TMOD3	tropomodulin 3 (ubiquitous)
MSigDB	SENESE_HDAC1_TARGETS_UP	132	422	4.69381e-77	29968	PSAT1	phosphoserine aminotransferase 1
MSigDB	SENESE_HDAC1_TARGETS_UP	132	422	4.69381e-77	330	BIRC3	baculoviral IAP repeat-containing 3
MSigDB	SENESE_HDAC1_TARGETS_UP	132	422	4.69381e-77	339745	SPOPL	speckle-type POZ protein-like
MSigDB	SENESE_HDAC1_TARGETS_UP	132	422	4.69381e-77	3552	IL1A	interleukin 1, alpha
MSigDB	SENESE_HDAC1_TARGETS_UP	132	422	4.69381e-77	3572	IL6ST	interleukin 6 signal transducer (gp130, oncostatin M receptor)
MSigDB	SENESE_HDAC1_TARGETS_UP	132	422	4.69381e-77	3575	IL7R	interleukin 7 receptor
MSigDB	SENESE_HDAC1_TARGETS_UP	132	422	4.69381e-77	3576	IL8	interleukin 8
MSigDB	SENESE_HDAC1_TARGETS_UP	132	422	4.69381e-77	3598	IL13RA2	interleukin 13 receptor, alpha 2
MSigDB	SENESE_HDAC1_TARGETS_UP	132	422	4.69381e-77	3655	ITGA6	integrin, alpha 6
MSigDB	SENESE_HDAC1_TARGETS_UP	132	422	4.69381e-77	3656	IRAK2	interleukin-1 receptor-associated kinase 2
MSigDB	SENESE_HDAC1_TARGETS_UP	132	422	4.69381e-77	3673	ITGA2	integrin, alpha 2 (CD49B, alpha 2 subunit of VLA-2 receptor)
MSigDB	SENESE_HDAC1_TARGETS_UP	132	422	4.69381e-77	3688	ITGB1	integrin, beta 1 (fibronectin receptor, beta polypeptide, antigen CD29 includes MDF2, MSK12)
MSigDB	SENESE_HDAC1_TARGETS_UP	132	422	4.69381e-77	3914	LAMB3	laminin, beta 3
MSigDB	SENESE_HDAC1_TARGETS_UP	132	422	4.69381e-77	3918	LAMC2	laminin, gamma 2
MSigDB	SENESE_HDAC1_TARGETS_UP	132	422	4.69381e-77	3936	LCP1	lymphocyte cytosolic protein 1 (L-plastin)
MSigDB	SENESE_HDAC1_TARGETS_UP	132	422	4.69381e-77	3964	LGALS8	lectin, galactoside-binding, soluble, 8
MSigDB	SENESE_HDAC1_TARGETS_UP	132	422	4.69381e-77	4071	TM4SF1	transmembrane 4 L six family member 1
MSigDB	SENESE_HDAC1_TARGETS_UP	132	422	4.69381e-77	4128	MAOA	monoamine oxidase A
MSigDB	SENESE_HDAC1_TARGETS_UP	132	422	4.69381e-77	4170	MCL1	myeloid cell leukemia sequence 1 (BCL2-related)
MSigDB	SENESE_HDAC1_TARGETS_UP	132	422	4.69381e-77	4189	DNAJB9	DnaJ (Hsp40) homolog, subfamily B, member 9
MSigDB	SENESE_HDAC1_TARGETS_UP	132	422	4.69381e-77	4312	MMP1	matrix metallopeptidase 1 (interstitial collagenase)
MSigDB	SENESE_HDAC1_TARGETS_UP	132	422	4.69381e-77	4314	MMP3	matrix metallopeptidase 3 (stromelysin 1, progelatinase)
MSigDB	SENESE_HDAC1_TARGETS_UP	132	422	4.69381e-77	444	ASPH	aspartate beta-hydroxylase
MSigDB	SENESE_HDAC1_TARGETS_UP	132	422	4.69381e-77	4862	NPAS2	neuronal PAS domain protein 2
MSigDB	SENESE_HDAC1_TARGETS_UP	132	422	4.69381e-77	50486	G0S2	G0/G1switch 2
MSigDB	SENESE_HDAC1_TARGETS_UP	132	422	4.69381e-77	5055	SERPINB2	serpin peptidase inhibitor, clade B (ovalbumin), member 2
MSigDB	SENESE_HDAC1_TARGETS_UP	132	422	4.69381e-77	51029	PPPDE1	PPPDE peptidase domain containing 1
MSigDB	SENESE_HDAC1_TARGETS_UP	132	422	4.69381e-77	51312	SLC25A37	solute carrier family 25, member 37
MSigDB	SENESE_HDAC1_TARGETS_UP	132	422	4.69381e-77	51330	TNFRSF12A	tumor necrosis factor receptor superfamily, member 12A
MSigDB	SENESE_HDAC1_TARGETS_UP	132	422	4.69381e-77	51700	CYB5R2	cytochrome b5 reductase 2
MSigDB	SENESE_HDAC1_TARGETS_UP	132	422	4.69381e-77	5271	SERPINB8	serpin peptidase inhibitor, clade B (ovalbumin), member 8
MSigDB	SENESE_HDAC1_TARGETS_UP	132	422	4.69381e-77	5328	PLAU	plasminogen activator, urokinase
MSigDB	SENESE_HDAC1_TARGETS_UP	132	422	4.69381e-77	54206	ERRFI1	ERBB receptor feedback inhibitor 1
MSigDB	SENESE_HDAC1_TARGETS_UP	132	422	4.69381e-77	54538	ROBO4	roundabout homolog 4, magic roundabout (Drosophila)
MSigDB	SENESE_HDAC1_TARGETS_UP	132	422	4.69381e-77	54891	INO80D	INO80 complex subunit D
MSigDB	SENESE_HDAC1_TARGETS_UP	132	422	4.69381e-77	55117	SLC6A15	solute carrier family 6 (neutral amino acid transporter), member 15
MSigDB	SENESE_HDAC1_TARGETS_UP	132	422	4.69381e-77	55454	CSGALNACT2	chondroitin sulfate N-acetylgalactosaminyltransferase 2
MSigDB	SENESE_HDAC1_TARGETS_UP	132	422	4.69381e-77	55785	FGD6	FYVE, RhoGEF and PH domain containing 6
MSigDB	SENESE_HDAC1_TARGETS_UP	132	422	4.69381e-77	56261	GPCPD1	glycerophosphocholine phosphodiesterase GDE1 homolog (S. cerevisiae)
MSigDB	SENESE_HDAC1_TARGETS_UP	132	422	4.69381e-77	56648	EIF5A2	eukaryotic translation initiation factor 5A2
MSigDB	SENESE_HDAC1_TARGETS_UP	132	422	4.69381e-77	571	BACH1	BTB and CNC homology 1, basic leucine zipper transcription factor 1
MSigDB	SENESE_HDAC1_TARGETS_UP	132	422	4.69381e-77	5744	PTHLH	parathyroid hormone-like hormone
MSigDB	SENESE_HDAC1_TARGETS_UP	132	422	4.69381e-77	5782	PTPN12	protein tyrosine phosphatase, non-receptor type 12
MSigDB	SENESE_HDAC1_TARGETS_UP	132	422	4.69381e-77	5806	PTX3	pentraxin 3, long
MSigDB	SENESE_HDAC1_TARGETS_UP	132	422	4.69381e-77	58538	MPP4	membrane protein, palmitoylated 4 (MAGUK p55 subfamily member 4)
MSigDB	SENESE_HDAC1_TARGETS_UP	132	422	4.69381e-77	5880	RAC2	ras-related C3 botulinum toxin substrate 2 (rho family, small GTP binding protein Rac2)
MSigDB	SENESE_HDAC1_TARGETS_UP	132	422	4.69381e-77	597	BCL2A1	BCL2-related protein A1
MSigDB	SENESE_HDAC1_TARGETS_UP	132	422	4.69381e-77	598	BCL2L1	BCL2-like 1
MSigDB	SENESE_HDAC1_TARGETS_UP	132	422	4.69381e-77	6049	RNF6	ring finger protein (C3H2C3 type) 6
MSigDB	SENESE_HDAC1_TARGETS_UP	132	422	4.69381e-77	6364	CCL20	chemokine (C-C motif) ligand 20
MSigDB	SENESE_HDAC1_TARGETS_UP	132	422	4.69381e-77	64332	NFKBIZ	nuclear factor of kappa light polypeptide gene enhancer in B-cells inhibitor, zeta
MSigDB	SENESE_HDAC1_TARGETS_UP	132	422	4.69381e-77	6447	SCG5	secretogranin V (7B2 protein)
MSigDB	SENESE_HDAC1_TARGETS_UP	132	422	4.69381e-77	64859	OBFC2A	oligonucleotide/oligosaccharide-binding fold containing 2A
MSigDB	SENESE_HDAC1_TARGETS_UP	132	422	4.69381e-77	650	BMP2	bone morphogenetic protein 2
MSigDB	SENESE_HDAC1_TARGETS_UP	132	422	4.69381e-77	653308	ASAH2B	N-acylsphingosine amidohydrolase (non-lysosomal ceramidase) 2B
MSigDB	SENESE_HDAC1_TARGETS_UP	132	422	4.69381e-77	6541	SLC7A1	solute carrier family 7 (cationic amino acid transporter, y+ system), member 1
MSigDB	SENESE_HDAC1_TARGETS_UP	132	422	4.69381e-77	6674	SPAG1	sperm associated antigen 1
MSigDB	SENESE_HDAC1_TARGETS_UP	132	422	4.69381e-77	6744	SSFA2	sperm specific antigen 2
MSigDB	SENESE_HDAC1_TARGETS_UP	132	422	4.69381e-77	6747	SSR3	signal sequence receptor, gamma (translocon-associated protein gamma)
MSigDB	SENESE_HDAC1_TARGETS_UP	132	422	4.69381e-77	6801	STRN	striatin, calmodulin binding protein
MSigDB	SENESE_HDAC1_TARGETS_UP	132	422	4.69381e-77	6945	MLX	MAX-like protein X
MSigDB	SENESE_HDAC1_TARGETS_UP	132	422	4.69381e-77	6947	TCN1	transcobalamin I (vitamin B12 binding protein, R binder family)
MSigDB	SENESE_HDAC1_TARGETS_UP	132	422	4.69381e-77	7035	TFPI	tissue factor pathway inhibitor (lipoprotein-associated coagulation inhibitor)
MSigDB	SENESE_HDAC1_TARGETS_UP	132	422	4.69381e-77	7052	TGM2	transglutaminase 2 (C polypeptide, protein-glutamine-gamma-glutamyltransferase)
MSigDB	SENESE_HDAC1_TARGETS_UP	132	422	4.69381e-77	7128	TNFAIP3	tumor necrosis factor, alpha-induced protein 3
MSigDB	SENESE_HDAC1_TARGETS_UP	132	422	4.69381e-77	7150	TOP1	topoisomerase (DNA) I
MSigDB	SENESE_HDAC1_TARGETS_UP	132	422	4.69381e-77	7378	UPP1	uridine phosphorylase 1
MSigDB	SENESE_HDAC1_TARGETS_UP	132	422	4.69381e-77	7422	VEGFA	vascular endothelial growth factor A
MSigDB	SENESE_HDAC1_TARGETS_UP	132	422	4.69381e-77	7424	VEGFC	vascular endothelial growth factor C
MSigDB	SENESE_HDAC1_TARGETS_UP	132	422	4.69381e-77	79572	ATP13A3	ATPase type 13A3
MSigDB	SENESE_HDAC1_TARGETS_UP	132	422	4.69381e-77	79693	YRDC	yrdC domain containing (E. coli)
MSigDB	SENESE_HDAC1_TARGETS_UP	132	422	4.69381e-77	80315	CPEB4	cytoplasmic polyadenylation element binding protein 4
MSigDB	SENESE_HDAC1_TARGETS_UP	132	422	4.69381e-77	8061	FOSL1	FOS-like antigen 1
MSigDB	SENESE_HDAC1_TARGETS_UP	132	422	4.69381e-77	81603	TRIM8	tripartite motif-containing 8
MSigDB	SENESE_HDAC1_TARGETS_UP	132	422	4.69381e-77	84612	PARD6B	par-6 partitioning defective 6 homolog beta (C. elegans)
MSigDB	SENESE_HDAC1_TARGETS_UP	132	422	4.69381e-77	84659	RNASE7	ribonuclease, RNase A family, 7
MSigDB	SENESE_HDAC1_TARGETS_UP	132	422	4.69381e-77	84669	USP32	ubiquitin specific peptidase 32
MSigDB	SENESE_HDAC1_TARGETS_UP	132	422	4.69381e-77	84803	AGPAT9	1-acylglycerol-3-phosphate O-acyltransferase 9
MSigDB	SENESE_HDAC1_TARGETS_UP	132	422	4.69381e-77	8496	PPFIBP1	PTPRF interacting protein, binding protein 1 (liprin beta 1)
MSigDB	SENESE_HDAC1_TARGETS_UP	132	422	4.69381e-77	85450	ITPRIP	inositol 1,4,5-triphosphate receptor interacting protein
MSigDB	SENESE_HDAC1_TARGETS_UP	132	422	4.69381e-77	89795	NAV3	neuron navigator 3
MSigDB	SENESE_HDAC1_TARGETS_UP	132	422	4.69381e-77	9069	CLDN12	claudin 12
MSigDB	SENESE_HDAC1_TARGETS_UP	132	422	4.69381e-77	9180	OSMR	oncostatin M receptor
MSigDB	SENESE_HDAC1_TARGETS_UP	132	422	4.69381e-77	9331	B4GALT6	UDP-Gal:betaGlcNAc beta 1,4- galactosyltransferase, polypeptide 6
MSigDB	SENESE_HDAC1_TARGETS_UP	132	422	4.69381e-77	960	CD44	CD44 molecule (Indian blood group)
MSigDB	SENESE_HDAC1_TARGETS_UP	132	422	4.69381e-77	9732	DOCK4	dedicator of cytokinesis 4
MSigDB	SENESE_HDAC1_TARGETS_UP	132	422	4.69381e-77	9734	HDAC9	histone deacetylase 9
MSigDB	SENESE_HDAC1_TARGETS_UP	132	422	4.69381e-77	9818	NUPL1	nucleoporin like 1
MSigDB	SENESE_HDAC1_TARGETS_UP	132	422	4.69381e-77	9903	KLHL21	kelch-like 21 (Drosophila)
MSigDB	SENESE_HDAC1_TARGETS_UP	132	422	4.69381e-77	996	CDC27	cell division cycle 27 homolog (S. cerevisiae)
MSigDB	BUYTAERT_PHOTODYNAMIC_THERAPY_STRESS_UP	156	790	1.99487e-60	10184	LHFPL2	lipoma HMGIC fusion partner-like 2
MSigDB	BUYTAERT_PHOTODYNAMIC_THERAPY_STRESS_UP	156	790	1.99487e-60	10221	TRIB1	tribbles homolog 1 (Drosophila)
MSigDB	BUYTAERT_PHOTODYNAMIC_THERAPY_STRESS_UP	156	790	1.99487e-60	10253	SPRY2	sprouty homolog 2 (Drosophila)
MSigDB	BUYTAERT_PHOTODYNAMIC_THERAPY_STRESS_UP	156	790	1.99487e-60	10402	ST3GAL6	ST3 beta-galactoside alpha-2,3-sialyltransferase 6
MSigDB	BUYTAERT_PHOTODYNAMIC_THERAPY_STRESS_UP	156	790	1.99487e-60	1054	CEBPG	CCAAT/enhancer binding protein (C/EBP), gamma
MSigDB	BUYTAERT_PHOTODYNAMIC_THERAPY_STRESS_UP	156	790	1.99487e-60	10725	NFAT5	nuclear factor of activated T-cells 5, tonicity-responsive
MSigDB	BUYTAERT_PHOTODYNAMIC_THERAPY_STRESS_UP	156	790	1.99487e-60	10802	SEC24A	SEC24 family, member A (S. cerevisiae)
MSigDB	BUYTAERT_PHOTODYNAMIC_THERAPY_STRESS_UP	156	790	1.99487e-60	11009	IL24	interleukin 24
MSigDB	BUYTAERT_PHOTODYNAMIC_THERAPY_STRESS_UP	156	790	1.99487e-60	11153	FICD	FIC domain containing
MSigDB	BUYTAERT_PHOTODYNAMIC_THERAPY_STRESS_UP	156	790	1.99487e-60	11199	ANXA10	annexin A10
MSigDB	BUYTAERT_PHOTODYNAMIC_THERAPY_STRESS_UP	156	790	1.99487e-60	11278	KLF12	Kruppel-like factor 12
MSigDB	BUYTAERT_PHOTODYNAMIC_THERAPY_STRESS_UP	156	790	1.99487e-60	1263	PLK3	polo-like kinase 3 (Drosophila)
MSigDB	BUYTAERT_PHOTODYNAMIC_THERAPY_STRESS_UP	156	790	1.99487e-60	127544	RNF19B	ring finger protein 19B
MSigDB	BUYTAERT_PHOTODYNAMIC_THERAPY_STRESS_UP	156	790	1.99487e-60	13	AADAC	arylacetamide deacetylase (esterase)
MSigDB	BUYTAERT_PHOTODYNAMIC_THERAPY_STRESS_UP	156	790	1.99487e-60	1316	KLF6	Kruppel-like factor 6
MSigDB	BUYTAERT_PHOTODYNAMIC_THERAPY_STRESS_UP	156	790	1.99487e-60	1437	CSF2	colony stimulating factor 2 (granulocyte-macrophage)
MSigDB	BUYTAERT_PHOTODYNAMIC_THERAPY_STRESS_UP	156	790	1.99487e-60	146057	TTBK2	tau tubulin kinase 2
MSigDB	BUYTAERT_PHOTODYNAMIC_THERAPY_STRESS_UP	156	790	1.99487e-60	1491	CTH	cystathionase (cystathionine gamma-lyase)
MSigDB	BUYTAERT_PHOTODYNAMIC_THERAPY_STRESS_UP	156	790	1.99487e-60	149111	CNIH3	cornichon homolog 3 (Drosophila)
MSigDB	BUYTAERT_PHOTODYNAMIC_THERAPY_STRESS_UP	156	790	1.99487e-60	1604	CD55	CD55 molecule, decay accelerating factor for complement (Cromer blood group)
MSigDB	BUYTAERT_PHOTODYNAMIC_THERAPY_STRESS_UP	156	790	1.99487e-60	1843	DUSP1	dual specificity phosphatase 1
MSigDB	BUYTAERT_PHOTODYNAMIC_THERAPY_STRESS_UP	156	790	1.99487e-60	1847	DUSP5	dual specificity phosphatase 5
MSigDB	BUYTAERT_PHOTODYNAMIC_THERAPY_STRESS_UP	156	790	1.99487e-60	1983	EIF5	eukaryotic translation initiation factor 5
MSigDB	BUYTAERT_PHOTODYNAMIC_THERAPY_STRESS_UP	156	790	1.99487e-60	205564	SENP5	SUMO1/sentrin specific peptidase 5
MSigDB	BUYTAERT_PHOTODYNAMIC_THERAPY_STRESS_UP	156	790	1.99487e-60	2069	EREG	epiregulin
MSigDB	BUYTAERT_PHOTODYNAMIC_THERAPY_STRESS_UP	156	790	1.99487e-60	221037	JMJD1C	jumonji domain containing 1C
MSigDB	BUYTAERT_PHOTODYNAMIC_THERAPY_STRESS_UP	156	790	1.99487e-60	22800	RRAS2	related RAS viral (r-ras) oncogene homolog 2
MSigDB	BUYTAERT_PHOTODYNAMIC_THERAPY_STRESS_UP	156	790	1.99487e-60	22822	PHLDA1	pleckstrin homology-like domain, family A, member 1
MSigDB	BUYTAERT_PHOTODYNAMIC_THERAPY_STRESS_UP	156	790	1.99487e-60	22839	DLGAP4	discs, large (Drosophila) homolog-associated protein 4
MSigDB	BUYTAERT_PHOTODYNAMIC_THERAPY_STRESS_UP	156	790	1.99487e-60	23001	WDFY3	WD repeat and FYVE domain containing 3
MSigDB	BUYTAERT_PHOTODYNAMIC_THERAPY_STRESS_UP	156	790	1.99487e-60	23462	HEY1	hairy/enhancer-of-split related with YRPW motif 1
MSigDB	BUYTAERT_PHOTODYNAMIC_THERAPY_STRESS_UP	156	790	1.99487e-60	23483	TGDS	TDP-glucose 4,6-dehydratase
MSigDB	BUYTAERT_PHOTODYNAMIC_THERAPY_STRESS_UP	156	790	1.99487e-60	2353	FOS	FBJ murine osteosarcoma viral oncogene homolog
MSigDB	BUYTAERT_PHOTODYNAMIC_THERAPY_STRESS_UP	156	790	1.99487e-60	23645	PPP1R15A	protein phosphatase 1, regulatory (inhibitor) subunit 15A
MSigDB	BUYTAERT_PHOTODYNAMIC_THERAPY_STRESS_UP	156	790	1.99487e-60	23657	SLC7A11	solute carrier family 7, (cationic amino acid transporter, y+ system) member 11
MSigDB	BUYTAERT_PHOTODYNAMIC_THERAPY_STRESS_UP	156	790	1.99487e-60	23764	MAFF	v-maf musculoaponeurotic fibrosarcoma oncogene homolog F (avian)
MSigDB	BUYTAERT_PHOTODYNAMIC_THERAPY_STRESS_UP	156	790	1.99487e-60	25998	IBTK	inhibitor of Bruton agammaglobulinemia tyrosine kinase
MSigDB	BUYTAERT_PHOTODYNAMIC_THERAPY_STRESS_UP	156	790	1.99487e-60	26043	UBXN7	UBX domain protein 7
MSigDB	BUYTAERT_PHOTODYNAMIC_THERAPY_STRESS_UP	156	790	1.99487e-60	26511	CHIC2	cysteine-rich hydrophobic domain 2
MSigDB	BUYTAERT_PHOTODYNAMIC_THERAPY_STRESS_UP	156	790	1.99487e-60	26575	RGS17	regulator of G-protein signaling 17
MSigDB	BUYTAERT_PHOTODYNAMIC_THERAPY_STRESS_UP	156	790	1.99487e-60	2669	GEM	GTP binding protein overexpressed in skeletal muscle
MSigDB	BUYTAERT_PHOTODYNAMIC_THERAPY_STRESS_UP	156	790	1.99487e-60	2673	GFPT1	glutamine-fructose-6-phosphate transaminase 1
MSigDB	BUYTAERT_PHOTODYNAMIC_THERAPY_STRESS_UP	156	790	1.99487e-60	2710	GK	glycerol kinase
MSigDB	BUYTAERT_PHOTODYNAMIC_THERAPY_STRESS_UP	156	790	1.99487e-60	27125	AFF4	AF4/FMR2 family, member 4
MSigDB	BUYTAERT_PHOTODYNAMIC_THERAPY_STRESS_UP	156	790	1.99487e-60	272	AMPD3	adenosine monophosphate deaminase 3
MSigDB	BUYTAERT_PHOTODYNAMIC_THERAPY_STRESS_UP	156	790	1.99487e-60	2764	GMFB	glia maturation factor, beta
MSigDB	BUYTAERT_PHOTODYNAMIC_THERAPY_STRESS_UP	156	790	1.99487e-60	28231	SLCO4A1	solute carrier organic anion transporter family, member 4A1
MSigDB	BUYTAERT_PHOTODYNAMIC_THERAPY_STRESS_UP	156	790	1.99487e-60	2887	GRB10	growth factor receptor-bound protein 10
MSigDB	BUYTAERT_PHOTODYNAMIC_THERAPY_STRESS_UP	156	790	1.99487e-60	2920	CXCL2	chemokine (C-X-C motif) ligand 2
MSigDB	BUYTAERT_PHOTODYNAMIC_THERAPY_STRESS_UP	156	790	1.99487e-60	2921	CXCL3	chemokine (C-X-C motif) ligand 3
MSigDB	BUYTAERT_PHOTODYNAMIC_THERAPY_STRESS_UP	156	790	1.99487e-60	3084	NRG1	neuregulin 1
MSigDB	BUYTAERT_PHOTODYNAMIC_THERAPY_STRESS_UP	156	790	1.99487e-60	331	XIAP	X-linked inhibitor of apoptosis
MSigDB	BUYTAERT_PHOTODYNAMIC_THERAPY_STRESS_UP	156	790	1.99487e-60	3552	IL1A	interleukin 1, alpha
MSigDB	BUYTAERT_PHOTODYNAMIC_THERAPY_STRESS_UP	156	790	1.99487e-60	3576	IL8	interleukin 8
MSigDB	BUYTAERT_PHOTODYNAMIC_THERAPY_STRESS_UP	156	790	1.99487e-60	3589	IL11	interleukin 11
MSigDB	BUYTAERT_PHOTODYNAMIC_THERAPY_STRESS_UP	156	790	1.99487e-60	3598	IL13RA2	interleukin 13 receptor, alpha 2
MSigDB	BUYTAERT_PHOTODYNAMIC_THERAPY_STRESS_UP	156	790	1.99487e-60	3624	INHBA	inhibin, beta A
MSigDB	BUYTAERT_PHOTODYNAMIC_THERAPY_STRESS_UP	156	790	1.99487e-60	3673	ITGA2	integrin, alpha 2 (CD49B, alpha 2 subunit of VLA-2 receptor)
MSigDB	BUYTAERT_PHOTODYNAMIC_THERAPY_STRESS_UP	156	790	1.99487e-60	374	AREG	amphiregulin
MSigDB	BUYTAERT_PHOTODYNAMIC_THERAPY_STRESS_UP	156	790	1.99487e-60	3775	KCNK1	potassium channel, subfamily K, member 1
MSigDB	BUYTAERT_PHOTODYNAMIC_THERAPY_STRESS_UP	156	790	1.99487e-60	3797	KIF3C	kinesin family member 3C
MSigDB	BUYTAERT_PHOTODYNAMIC_THERAPY_STRESS_UP	156	790	1.99487e-60	4140	MARK3	MAP/microtubule affinity-regulating kinase 3
MSigDB	BUYTAERT_PHOTODYNAMIC_THERAPY_STRESS_UP	156	790	1.99487e-60	4155	MBP	myelin basic protein
MSigDB	BUYTAERT_PHOTODYNAMIC_THERAPY_STRESS_UP	156	790	1.99487e-60	4189	DNAJB9	DnaJ (Hsp40) homolog, subfamily B, member 9
MSigDB	BUYTAERT_PHOTODYNAMIC_THERAPY_STRESS_UP	156	790	1.99487e-60	4293	MAP3K9	mitogen-activated protein kinase kinase kinase 9
MSigDB	BUYTAERT_PHOTODYNAMIC_THERAPY_STRESS_UP	156	790	1.99487e-60	4312	MMP1	matrix metallopeptidase 1 (interstitial collagenase)
MSigDB	BUYTAERT_PHOTODYNAMIC_THERAPY_STRESS_UP	156	790	1.99487e-60	4319	MMP10	matrix metallopeptidase 10 (stromelysin 2)
MSigDB	BUYTAERT_PHOTODYNAMIC_THERAPY_STRESS_UP	156	790	1.99487e-60	4322	MMP13	matrix metallopeptidase 13 (collagenase 3)
MSigDB	BUYTAERT_PHOTODYNAMIC_THERAPY_STRESS_UP	156	790	1.99487e-60	4487	MSX1	msh homeobox 1
MSigDB	BUYTAERT_PHOTODYNAMIC_THERAPY_STRESS_UP	156	790	1.99487e-60	4688	NCF2	neutrophil cytosolic factor 2
MSigDB	BUYTAERT_PHOTODYNAMIC_THERAPY_STRESS_UP	156	790	1.99487e-60	4783	NFIL3	nuclear factor, interleukin 3 regulated
MSigDB	BUYTAERT_PHOTODYNAMIC_THERAPY_STRESS_UP	156	790	1.99487e-60	4864	NPC1	Niemann-Pick disease, type C1
MSigDB	BUYTAERT_PHOTODYNAMIC_THERAPY_STRESS_UP	156	790	1.99487e-60	5055	SERPINB2	serpin peptidase inhibitor, clade B (ovalbumin), member 2
MSigDB	BUYTAERT_PHOTODYNAMIC_THERAPY_STRESS_UP	156	790	1.99487e-60	50618	ITSN2	intersectin 2
MSigDB	BUYTAERT_PHOTODYNAMIC_THERAPY_STRESS_UP	156	790	1.99487e-60	50999	TMED5	transmembrane emp24 protein transport domain containing 5
MSigDB	BUYTAERT_PHOTODYNAMIC_THERAPY_STRESS_UP	156	790	1.99487e-60	5128	CDK17	cyclin-dependent kinase 17
MSigDB	BUYTAERT_PHOTODYNAMIC_THERAPY_STRESS_UP	156	790	1.99487e-60	5228	PGF	placental growth factor
MSigDB	BUYTAERT_PHOTODYNAMIC_THERAPY_STRESS_UP	156	790	1.99487e-60	5238	PGM3	phosphoglucomutase 3
MSigDB	BUYTAERT_PHOTODYNAMIC_THERAPY_STRESS_UP	156	790	1.99487e-60	5292	PIM1	pim-1 oncogene
MSigDB	BUYTAERT_PHOTODYNAMIC_THERAPY_STRESS_UP	156	790	1.99487e-60	5366	PMAIP1	phorbol-12-myristate-13-acetate-induced protein 1
MSigDB	BUYTAERT_PHOTODYNAMIC_THERAPY_STRESS_UP	156	790	1.99487e-60	54462	FAM190B	family with sequence similarity 190, member B
MSigDB	BUYTAERT_PHOTODYNAMIC_THERAPY_STRESS_UP	156	790	1.99487e-60	54498	SMOX	spermine oxidase
MSigDB	BUYTAERT_PHOTODYNAMIC_THERAPY_STRESS_UP	156	790	1.99487e-60	54520	CCDC93	coiled-coil domain containing 93
MSigDB	BUYTAERT_PHOTODYNAMIC_THERAPY_STRESS_UP	156	790	1.99487e-60	54676	GTPBP2	GTP binding protein 2
MSigDB	BUYTAERT_PHOTODYNAMIC_THERAPY_STRESS_UP	156	790	1.99487e-60	55062	WIPI1	WD repeat domain, phosphoinositide interacting 1
MSigDB	BUYTAERT_PHOTODYNAMIC_THERAPY_STRESS_UP	156	790	1.99487e-60	55254	TMEM39A	transmembrane protein 39A
MSigDB	BUYTAERT_PHOTODYNAMIC_THERAPY_STRESS_UP	156	790	1.99487e-60	55323	LARP6	La ribonucleoprotein domain family, member 6
MSigDB	BUYTAERT_PHOTODYNAMIC_THERAPY_STRESS_UP	156	790	1.99487e-60	55435	AP1AR	adaptor-related protein complex 1 associated regulatory protein
MSigDB	BUYTAERT_PHOTODYNAMIC_THERAPY_STRESS_UP	156	790	1.99487e-60	55454	CSGALNACT2	chondroitin sulfate N-acetylgalactosaminyltransferase 2
MSigDB	BUYTAERT_PHOTODYNAMIC_THERAPY_STRESS_UP	156	790	1.99487e-60	55521	TRIM36	tripartite motif-containing 36
MSigDB	BUYTAERT_PHOTODYNAMIC_THERAPY_STRESS_UP	156	790	1.99487e-60	55785	FGD6	FYVE, RhoGEF and PH domain containing 6
MSigDB	BUYTAERT_PHOTODYNAMIC_THERAPY_STRESS_UP	156	790	1.99487e-60	56648	EIF5A2	eukaryotic translation initiation factor 5A2
MSigDB	BUYTAERT_PHOTODYNAMIC_THERAPY_STRESS_UP	156	790	1.99487e-60	571	BACH1	BTB and CNC homology 1, basic leucine zipper transcription factor 1
MSigDB	BUYTAERT_PHOTODYNAMIC_THERAPY_STRESS_UP	156	790	1.99487e-60	57403	RAB22A	RAB22A, member RAS oncogene family
MSigDB	BUYTAERT_PHOTODYNAMIC_THERAPY_STRESS_UP	156	790	1.99487e-60	5743	PTGS2	prostaglandin-endoperoxide synthase 2 (prostaglandin G/H synthase and cyclooxygenase)
MSigDB	BUYTAERT_PHOTODYNAMIC_THERAPY_STRESS_UP	156	790	1.99487e-60	5744	PTHLH	parathyroid hormone-like hormone
MSigDB	BUYTAERT_PHOTODYNAMIC_THERAPY_STRESS_UP	156	790	1.99487e-60	57602	USP36	ubiquitin specific peptidase 36
MSigDB	BUYTAERT_PHOTODYNAMIC_THERAPY_STRESS_UP	156	790	1.99487e-60	57761	TRIB3	tribbles homolog 3 (Drosophila)
MSigDB	BUYTAERT_PHOTODYNAMIC_THERAPY_STRESS_UP	156	790	1.99487e-60	5806	PTX3	pentraxin 3, long
MSigDB	BUYTAERT_PHOTODYNAMIC_THERAPY_STRESS_UP	156	790	1.99487e-60	5876	RABGGTB	Rab geranylgeranyltransferase, beta subunit
MSigDB	BUYTAERT_PHOTODYNAMIC_THERAPY_STRESS_UP	156	790	1.99487e-60	5997	RGS2	regulator of G-protein signaling 2, 24kDa
MSigDB	BUYTAERT_PHOTODYNAMIC_THERAPY_STRESS_UP	156	790	1.99487e-60	6049	RNF6	ring finger protein (C3H2C3 type) 6
MSigDB	BUYTAERT_PHOTODYNAMIC_THERAPY_STRESS_UP	156	790	1.99487e-60	6253	RTN2	reticulon 2
MSigDB	BUYTAERT_PHOTODYNAMIC_THERAPY_STRESS_UP	156	790	1.99487e-60	6303	SAT1	spermidine/spermine N1-acetyltransferase 1
MSigDB	BUYTAERT_PHOTODYNAMIC_THERAPY_STRESS_UP	156	790	1.99487e-60	64089	SNX16	sorting nexin 16
MSigDB	BUYTAERT_PHOTODYNAMIC_THERAPY_STRESS_UP	156	790	1.99487e-60	6447	SCG5	secretogranin V (7B2 protein)
MSigDB	BUYTAERT_PHOTODYNAMIC_THERAPY_STRESS_UP	156	790	1.99487e-60	64746	ACBD3	acyl-Coenzyme A binding domain containing 3
MSigDB	BUYTAERT_PHOTODYNAMIC_THERAPY_STRESS_UP	156	790	1.99487e-60	6498	SKIL	SKI-like oncogene
MSigDB	BUYTAERT_PHOTODYNAMIC_THERAPY_STRESS_UP	156	790	1.99487e-60	650	BMP2	bone morphogenetic protein 2
MSigDB	BUYTAERT_PHOTODYNAMIC_THERAPY_STRESS_UP	156	790	1.99487e-60	6515	SLC2A3	solute carrier family 2 (facilitated glucose transporter), member 3
MSigDB	BUYTAERT_PHOTODYNAMIC_THERAPY_STRESS_UP	156	790	1.99487e-60	6655	SOS2	son of sevenless homolog 2 (Drosophila)
MSigDB	BUYTAERT_PHOTODYNAMIC_THERAPY_STRESS_UP	156	790	1.99487e-60	669	BPGM	2,3-bisphosphoglycerate mutase
MSigDB	BUYTAERT_PHOTODYNAMIC_THERAPY_STRESS_UP	156	790	1.99487e-60	6782	HSPA13	heat shock protein 70kDa family, member 13
MSigDB	BUYTAERT_PHOTODYNAMIC_THERAPY_STRESS_UP	156	790	1.99487e-60	6804	STX1A	syntaxin 1A (brain)
MSigDB	BUYTAERT_PHOTODYNAMIC_THERAPY_STRESS_UP	156	790	1.99487e-60	688	KLF5	Kruppel-like factor 5 (intestinal)
MSigDB	BUYTAERT_PHOTODYNAMIC_THERAPY_STRESS_UP	156	790	1.99487e-60	694	BTG1	B-cell translocation gene 1, anti-proliferative
MSigDB	BUYTAERT_PHOTODYNAMIC_THERAPY_STRESS_UP	156	790	1.99487e-60	7035	TFPI	tissue factor pathway inhibitor (lipoprotein-associated coagulation inhibitor)
MSigDB	BUYTAERT_PHOTODYNAMIC_THERAPY_STRESS_UP	156	790	1.99487e-60	7056	THBD	thrombomodulin
MSigDB	BUYTAERT_PHOTODYNAMIC_THERAPY_STRESS_UP	156	790	1.99487e-60	7378	UPP1	uridine phosphorylase 1
MSigDB	BUYTAERT_PHOTODYNAMIC_THERAPY_STRESS_UP	156	790	1.99487e-60	7422	VEGFA	vascular endothelial growth factor A
MSigDB	BUYTAERT_PHOTODYNAMIC_THERAPY_STRESS_UP	156	790	1.99487e-60	7494	XBP1	X-box binding protein 1
MSigDB	BUYTAERT_PHOTODYNAMIC_THERAPY_STRESS_UP	156	790	1.99487e-60	7718	ZNF165	zinc finger protein 165
MSigDB	BUYTAERT_PHOTODYNAMIC_THERAPY_STRESS_UP	156	790	1.99487e-60	79094	CHAC1	ChaC, cation transport regulator homolog 1 (E. coli)
MSigDB	BUYTAERT_PHOTODYNAMIC_THERAPY_STRESS_UP	156	790	1.99487e-60	79693	YRDC	yrdC domain containing (E. coli)
MSigDB	BUYTAERT_PHOTODYNAMIC_THERAPY_STRESS_UP	156	790	1.99487e-60	7980	TFPI2	tissue factor pathway inhibitor 2
MSigDB	BUYTAERT_PHOTODYNAMIC_THERAPY_STRESS_UP	156	790	1.99487e-60	80176	SPSB1	splA/ryanodine receptor domain and SOCS box containing 1
MSigDB	BUYTAERT_PHOTODYNAMIC_THERAPY_STRESS_UP	156	790	1.99487e-60	80219	COQ10B	coenzyme Q10 homolog B (S. cerevisiae)
MSigDB	BUYTAERT_PHOTODYNAMIC_THERAPY_STRESS_UP	156	790	1.99487e-60	80223	RAB11FIP1	RAB11 family interacting protein 1 (class I)
MSigDB	BUYTAERT_PHOTODYNAMIC_THERAPY_STRESS_UP	156	790	1.99487e-60	81565	NDEL1	nudE nuclear distribution gene E homolog (A. nidulans)-like 1
MSigDB	BUYTAERT_PHOTODYNAMIC_THERAPY_STRESS_UP	156	790	1.99487e-60	83737	ITCH	itchy E3 ubiquitin protein ligase homolog (mouse)
MSigDB	BUYTAERT_PHOTODYNAMIC_THERAPY_STRESS_UP	156	790	1.99487e-60	8553	BHLHE40	basic helix-loop-helix family, member e40
MSigDB	BUYTAERT_PHOTODYNAMIC_THERAPY_STRESS_UP	156	790	1.99487e-60	8614	STC2	stanniocalcin 2
MSigDB	BUYTAERT_PHOTODYNAMIC_THERAPY_STRESS_UP	156	790	1.99487e-60	8651	SOCS1	suppressor of cytokine signaling 1
MSigDB	BUYTAERT_PHOTODYNAMIC_THERAPY_STRESS_UP	156	790	1.99487e-60	8660	IRS2	insulin receptor substrate 2
MSigDB	BUYTAERT_PHOTODYNAMIC_THERAPY_STRESS_UP	156	790	1.99487e-60	8731	RNMT	RNA (guanine-7-) methyltransferase
MSigDB	BUYTAERT_PHOTODYNAMIC_THERAPY_STRESS_UP	156	790	1.99487e-60	8780	RIOK3	RIO kinase 3 (yeast)
MSigDB	BUYTAERT_PHOTODYNAMIC_THERAPY_STRESS_UP	156	790	1.99487e-60	8870	IER3	immediate early response 3
MSigDB	BUYTAERT_PHOTODYNAMIC_THERAPY_STRESS_UP	156	790	1.99487e-60	8879	SGPL1	sphingosine-1-phosphate lyase 1
MSigDB	BUYTAERT_PHOTODYNAMIC_THERAPY_STRESS_UP	156	790	1.99487e-60	8900	CCNA1	cyclin A1
MSigDB	BUYTAERT_PHOTODYNAMIC_THERAPY_STRESS_UP	156	790	1.99487e-60	90	ACVR1	activin A receptor, type I
MSigDB	BUYTAERT_PHOTODYNAMIC_THERAPY_STRESS_UP	156	790	1.99487e-60	901	CCNG2	cyclin G2
MSigDB	BUYTAERT_PHOTODYNAMIC_THERAPY_STRESS_UP	156	790	1.99487e-60	9043	SPAG9	sperm associated antigen 9
MSigDB	BUYTAERT_PHOTODYNAMIC_THERAPY_STRESS_UP	156	790	1.99487e-60	9181	ARHGEF2	Rho/Rac guanine nucleotide exchange factor (GEF) 2
MSigDB	BUYTAERT_PHOTODYNAMIC_THERAPY_STRESS_UP	156	790	1.99487e-60	9197	SLC33A1	solute carrier family 33 (acetyl-CoA transporter), member 1
MSigDB	BUYTAERT_PHOTODYNAMIC_THERAPY_STRESS_UP	156	790	1.99487e-60	9262	STK17B	serine/threonine kinase 17b
MSigDB	BUYTAERT_PHOTODYNAMIC_THERAPY_STRESS_UP	156	790	1.99487e-60	9266	CYTH2	cytohesin 2
MSigDB	BUYTAERT_PHOTODYNAMIC_THERAPY_STRESS_UP	156	790	1.99487e-60	9425	CDYL	chromodomain protein, Y-like
MSigDB	BUYTAERT_PHOTODYNAMIC_THERAPY_STRESS_UP	156	790	1.99487e-60	9462	RASAL2	RAS protein activator like 2
MSigDB	BUYTAERT_PHOTODYNAMIC_THERAPY_STRESS_UP	156	790	1.99487e-60	9497	SLC4A7	solute carrier family 4, sodium bicarbonate cotransporter, member 7
MSigDB	BUYTAERT_PHOTODYNAMIC_THERAPY_STRESS_UP	156	790	1.99487e-60	9517	SPTLC2	serine palmitoyltransferase, long chain base subunit 2
MSigDB	BUYTAERT_PHOTODYNAMIC_THERAPY_STRESS_UP	156	790	1.99487e-60	9709	HERPUD1	homocysteine-inducible, endoplasmic reticulum stress-inducible, ubiquitin-like domain member 1
MSigDB	BUYTAERT_PHOTODYNAMIC_THERAPY_STRESS_UP	156	790	1.99487e-60	9710	KIAA0355	KIAA0355
MSigDB	BUYTAERT_PHOTODYNAMIC_THERAPY_STRESS_UP	156	790	1.99487e-60	9818	NUPL1	nucleoporin like 1
MSigDB	BUYTAERT_PHOTODYNAMIC_THERAPY_STRESS_UP	156	790	1.99487e-60	9842	PLEKHM1	pleckstrin homology domain containing, family M (with RUN domain) member 1
MSigDB	BUYTAERT_PHOTODYNAMIC_THERAPY_STRESS_UP	156	790	1.99487e-60	9871	SEC24D	SEC24 family, member D (S. cerevisiae)
MSigDB	BUYTAERT_PHOTODYNAMIC_THERAPY_STRESS_UP	156	790	1.99487e-60	9988	DMTF1	cyclin D binding myb-like transcription factor 1
MSigDB	SENESE_HDAC3_TARGETS_UP	110	467	3.86527e-50	10000	AKT3	v-akt murine thymoma viral oncogene homolog 3 (protein kinase B, gamma)
MSigDB	SENESE_HDAC3_TARGETS_UP	110	467	3.86527e-50	10221	TRIB1	tribbles homolog 1 (Drosophila)
MSigDB	SENESE_HDAC3_TARGETS_UP	110	467	3.86527e-50	10725	NFAT5	nuclear factor of activated T-cells 5, tonicity-responsive
MSigDB	SENESE_HDAC3_TARGETS_UP	110	467	3.86527e-50	11009	IL24	interleukin 24
MSigDB	SENESE_HDAC3_TARGETS_UP	110	467	3.86527e-50	11141	IL1RAPL1	interleukin 1 receptor accessory protein-like 1
MSigDB	SENESE_HDAC3_TARGETS_UP	110	467	3.86527e-50	114793	FMNL2	formin-like 2
MSigDB	SENESE_HDAC3_TARGETS_UP	110	467	3.86527e-50	118429	ANTXR2	anthrax toxin receptor 2
MSigDB	SENESE_HDAC3_TARGETS_UP	110	467	3.86527e-50	127933	UHMK1	U2AF homology motif (UHM) kinase 1
MSigDB	SENESE_HDAC3_TARGETS_UP	110	467	3.86527e-50	13	AADAC	arylacetamide deacetylase (esterase)
MSigDB	SENESE_HDAC3_TARGETS_UP	110	467	3.86527e-50	131566	DCBLD2	discoidin, CUB and LCCL domain containing 2
MSigDB	SENESE_HDAC3_TARGETS_UP	110	467	3.86527e-50	1316	KLF6	Kruppel-like factor 6
MSigDB	SENESE_HDAC3_TARGETS_UP	110	467	3.86527e-50	132864	CPEB2	cytoplasmic polyadenylation element binding protein 2
MSigDB	SENESE_HDAC3_TARGETS_UP	110	467	3.86527e-50	144455	E2F7	E2F transcription factor 7
MSigDB	SENESE_HDAC3_TARGETS_UP	110	467	3.86527e-50	1604	CD55	CD55 molecule, decay accelerating factor for complement (Cromer blood group)
MSigDB	SENESE_HDAC3_TARGETS_UP	110	467	3.86527e-50	161742	SPRED1	sprouty-related, EVH1 domain containing 1
MSigDB	SENESE_HDAC3_TARGETS_UP	110	467	3.86527e-50	162394	SLFN5	schlafen family member 5
MSigDB	SENESE_HDAC3_TARGETS_UP	110	467	3.86527e-50	2004	ELK3	ELK3, ETS-domain protein (SRF accessory protein 2)
MSigDB	SENESE_HDAC3_TARGETS_UP	110	467	3.86527e-50	2012	EMP1	epithelial membrane protein 1
MSigDB	SENESE_HDAC3_TARGETS_UP	110	467	3.86527e-50	201799	TMEM154	transmembrane protein 154
MSigDB	SENESE_HDAC3_TARGETS_UP	110	467	3.86527e-50	2058	EPRS	glutamyl-prolyl-tRNA synthetase
MSigDB	SENESE_HDAC3_TARGETS_UP	110	467	3.86527e-50	221037	JMJD1C	jumonji domain containing 1C
MSigDB	SENESE_HDAC3_TARGETS_UP	110	467	3.86527e-50	22822	PHLDA1	pleckstrin homology-like domain, family A, member 1
MSigDB	SENESE_HDAC3_TARGETS_UP	110	467	3.86527e-50	23175	LPIN1	lipin 1
MSigDB	SENESE_HDAC3_TARGETS_UP	110	467	3.86527e-50	23198	PSME4	proteasome (prosome, macropain) activator subunit 4
MSigDB	SENESE_HDAC3_TARGETS_UP	110	467	3.86527e-50	23200	ATP11B	ATPase, class VI, type 11B
MSigDB	SENESE_HDAC3_TARGETS_UP	110	467	3.86527e-50	2335	FN1	fibronectin 1
MSigDB	SENESE_HDAC3_TARGETS_UP	110	467	3.86527e-50	23657	SLC7A11	solute carrier family 7, (cationic amino acid transporter, y+ system) member 11
MSigDB	SENESE_HDAC3_TARGETS_UP	110	467	3.86527e-50	253461	ZBTB38	zinc finger and BTB domain containing 38
MSigDB	SENESE_HDAC3_TARGETS_UP	110	467	3.86527e-50	25909	AHCTF1	AT hook containing transcription factor 1
MSigDB	SENESE_HDAC3_TARGETS_UP	110	467	3.86527e-50	25948	KBTBD2	kelch repeat and BTB (POZ) domain containing 2
MSigDB	SENESE_HDAC3_TARGETS_UP	110	467	3.86527e-50	2643	GCH1	GTP cyclohydrolase 1
MSigDB	SENESE_HDAC3_TARGETS_UP	110	467	3.86527e-50	2669	GEM	GTP binding protein overexpressed in skeletal muscle
MSigDB	SENESE_HDAC3_TARGETS_UP	110	467	3.86527e-50	27125	AFF4	AF4/FMR2 family, member 4
MSigDB	SENESE_HDAC3_TARGETS_UP	110	467	3.86527e-50	2744	GLS	glutaminase
MSigDB	SENESE_HDAC3_TARGETS_UP	110	467	3.86527e-50	2887	GRB10	growth factor receptor-bound protein 10
MSigDB	SENESE_HDAC3_TARGETS_UP	110	467	3.86527e-50	2921	CXCL3	chemokine (C-X-C motif) ligand 3
MSigDB	SENESE_HDAC3_TARGETS_UP	110	467	3.86527e-50	29766	TMOD3	tropomodulin 3 (ubiquitous)
MSigDB	SENESE_HDAC3_TARGETS_UP	110	467	3.86527e-50	330	BIRC3	baculoviral IAP repeat-containing 3
MSigDB	SENESE_HDAC3_TARGETS_UP	110	467	3.86527e-50	3482	IGF2R	insulin-like growth factor 2 receptor
MSigDB	SENESE_HDAC3_TARGETS_UP	110	467	3.86527e-50	3556	IL1RAP	interleukin 1 receptor accessory protein
MSigDB	SENESE_HDAC3_TARGETS_UP	110	467	3.86527e-50	3572	IL6ST	interleukin 6 signal transducer (gp130, oncostatin M receptor)
MSigDB	SENESE_HDAC3_TARGETS_UP	110	467	3.86527e-50	3575	IL7R	interleukin 7 receptor
MSigDB	SENESE_HDAC3_TARGETS_UP	110	467	3.86527e-50	3576	IL8	interleukin 8
MSigDB	SENESE_HDAC3_TARGETS_UP	110	467	3.86527e-50	3632	INPP5A	inositol polyphosphate-5-phosphatase, 40kDa
MSigDB	SENESE_HDAC3_TARGETS_UP	110	467	3.86527e-50	3655	ITGA6	integrin, alpha 6
MSigDB	SENESE_HDAC3_TARGETS_UP	110	467	3.86527e-50	3688	ITGB1	integrin, beta 1 (fibronectin receptor, beta polypeptide, antigen CD29 includes MDF2, MSK12)
MSigDB	SENESE_HDAC3_TARGETS_UP	110	467	3.86527e-50	3854	KRT6B	keratin 6B
MSigDB	SENESE_HDAC3_TARGETS_UP	110	467	3.86527e-50	4071	TM4SF1	transmembrane 4 L six family member 1
MSigDB	SENESE_HDAC3_TARGETS_UP	110	467	3.86527e-50	4170	MCL1	myeloid cell leukemia sequence 1 (BCL2-related)
MSigDB	SENESE_HDAC3_TARGETS_UP	110	467	3.86527e-50	4312	MMP1	matrix metallopeptidase 1 (interstitial collagenase)
MSigDB	SENESE_HDAC3_TARGETS_UP	110	467	3.86527e-50	4323	MMP14	matrix metallopeptidase 14 (membrane-inserted)
MSigDB	SENESE_HDAC3_TARGETS_UP	110	467	3.86527e-50	444	ASPH	aspartate beta-hydroxylase
MSigDB	SENESE_HDAC3_TARGETS_UP	110	467	3.86527e-50	4862	NPAS2	neuronal PAS domain protein 2
MSigDB	SENESE_HDAC3_TARGETS_UP	110	467	3.86527e-50	5128	CDK17	cyclin-dependent kinase 17
MSigDB	SENESE_HDAC3_TARGETS_UP	110	467	3.86527e-50	51312	SLC25A37	solute carrier family 25, member 37
MSigDB	SENESE_HDAC3_TARGETS_UP	110	467	3.86527e-50	51700	CYB5R2	cytochrome b5 reductase 2
MSigDB	SENESE_HDAC3_TARGETS_UP	110	467	3.86527e-50	5328	PLAU	plasminogen activator, urokinase
MSigDB	SENESE_HDAC3_TARGETS_UP	110	467	3.86527e-50	5366	PMAIP1	phorbol-12-myristate-13-acetate-induced protein 1
MSigDB	SENESE_HDAC3_TARGETS_UP	110	467	3.86527e-50	54206	ERRFI1	ERBB receptor feedback inhibitor 1
MSigDB	SENESE_HDAC3_TARGETS_UP	110	467	3.86527e-50	54532	USP53	ubiquitin specific peptidase 53
MSigDB	SENESE_HDAC3_TARGETS_UP	110	467	3.86527e-50	54538	ROBO4	roundabout homolog 4, magic roundabout (Drosophila)
MSigDB	SENESE_HDAC3_TARGETS_UP	110	467	3.86527e-50	55117	SLC6A15	solute carrier family 6 (neutral amino acid transporter), member 15
MSigDB	SENESE_HDAC3_TARGETS_UP	110	467	3.86527e-50	55435	AP1AR	adaptor-related protein complex 1 associated regulatory protein
MSigDB	SENESE_HDAC3_TARGETS_UP	110	467	3.86527e-50	56907	SPIRE1	spire homolog 1 (Drosophila)
MSigDB	SENESE_HDAC3_TARGETS_UP	110	467	3.86527e-50	56938	ARNTL2	aryl hydrocarbon receptor nuclear translocator-like 2
MSigDB	SENESE_HDAC3_TARGETS_UP	110	467	3.86527e-50	571	BACH1	BTB and CNC homology 1, basic leucine zipper transcription factor 1
MSigDB	SENESE_HDAC3_TARGETS_UP	110	467	3.86527e-50	57552	NCEH1	neutral cholesterol ester hydrolase 1
MSigDB	SENESE_HDAC3_TARGETS_UP	110	467	3.86527e-50	5782	PTPN12	protein tyrosine phosphatase, non-receptor type 12
MSigDB	SENESE_HDAC3_TARGETS_UP	110	467	3.86527e-50	5806	PTX3	pentraxin 3, long
MSigDB	SENESE_HDAC3_TARGETS_UP	110	467	3.86527e-50	598	BCL2L1	BCL2-like 1
MSigDB	SENESE_HDAC3_TARGETS_UP	110	467	3.86527e-50	6049	RNF6	ring finger protein (C3H2C3 type) 6
MSigDB	SENESE_HDAC3_TARGETS_UP	110	467	3.86527e-50	6303	SAT1	spermidine/spermine N1-acetyltransferase 1
MSigDB	SENESE_HDAC3_TARGETS_UP	110	467	3.86527e-50	6364	CCL20	chemokine (C-C motif) ligand 20
MSigDB	SENESE_HDAC3_TARGETS_UP	110	467	3.86527e-50	639	PRDM1	PR domain containing 1, with ZNF domain
MSigDB	SENESE_HDAC3_TARGETS_UP	110	467	3.86527e-50	64332	NFKBIZ	nuclear factor of kappa light polypeptide gene enhancer in B-cells inhibitor, zeta
MSigDB	SENESE_HDAC3_TARGETS_UP	110	467	3.86527e-50	650	BMP2	bone morphogenetic protein 2
MSigDB	SENESE_HDAC3_TARGETS_UP	110	467	3.86527e-50	6515	SLC2A3	solute carrier family 2 (facilitated glucose transporter), member 3
MSigDB	SENESE_HDAC3_TARGETS_UP	110	467	3.86527e-50	6541	SLC7A1	solute carrier family 7 (cationic amino acid transporter, y+ system), member 1
MSigDB	SENESE_HDAC3_TARGETS_UP	110	467	3.86527e-50	6711	SPTBN1	spectrin, beta, non-erythrocytic 1
MSigDB	SENESE_HDAC3_TARGETS_UP	110	467	3.86527e-50	6744	SSFA2	sperm specific antigen 2
MSigDB	SENESE_HDAC3_TARGETS_UP	110	467	3.86527e-50	6801	STRN	striatin, calmodulin binding protein
MSigDB	SENESE_HDAC3_TARGETS_UP	110	467	3.86527e-50	6804	STX1A	syntaxin 1A (brain)
MSigDB	SENESE_HDAC3_TARGETS_UP	110	467	3.86527e-50	694	BTG1	B-cell translocation gene 1, anti-proliferative
MSigDB	SENESE_HDAC3_TARGETS_UP	110	467	3.86527e-50	6947	TCN1	transcobalamin I (vitamin B12 binding protein, R binder family)
MSigDB	SENESE_HDAC3_TARGETS_UP	110	467	3.86527e-50	7099	TLR4	toll-like receptor 4
MSigDB	SENESE_HDAC3_TARGETS_UP	110	467	3.86527e-50	7128	TNFAIP3	tumor necrosis factor, alpha-induced protein 3
MSigDB	SENESE_HDAC3_TARGETS_UP	110	467	3.86527e-50	7150	TOP1	topoisomerase (DNA) I
MSigDB	SENESE_HDAC3_TARGETS_UP	110	467	3.86527e-50	7424	VEGFC	vascular endothelial growth factor C
MSigDB	SENESE_HDAC3_TARGETS_UP	110	467	3.86527e-50	79572	ATP13A3	ATPase type 13A3
MSigDB	SENESE_HDAC3_TARGETS_UP	110	467	3.86527e-50	79642	ARSJ	arylsulfatase family, member J
MSigDB	SENESE_HDAC3_TARGETS_UP	110	467	3.86527e-50	80315	CPEB4	cytoplasmic polyadenylation element binding protein 4
MSigDB	SENESE_HDAC3_TARGETS_UP	110	467	3.86527e-50	8038	ADAM12	ADAM metallopeptidase domain 12
MSigDB	SENESE_HDAC3_TARGETS_UP	110	467	3.86527e-50	80853	JHDM1D	jumonji C domain containing histone demethylase 1 homolog D (S. cerevisiae)
MSigDB	SENESE_HDAC3_TARGETS_UP	110	467	3.86527e-50	8091	HMGA2	high mobility group AT-hook 2
MSigDB	SENESE_HDAC3_TARGETS_UP	110	467	3.86527e-50	8325	FZD8	frizzled homolog 8 (Drosophila)
MSigDB	SENESE_HDAC3_TARGETS_UP	110	467	3.86527e-50	84669	USP32	ubiquitin specific peptidase 32
MSigDB	SENESE_HDAC3_TARGETS_UP	110	467	3.86527e-50	8496	PPFIBP1	PTPRF interacting protein, binding protein 1 (liprin beta 1)
MSigDB	SENESE_HDAC3_TARGETS_UP	110	467	3.86527e-50	8507	ENC1	ectodermal-neural cortex (with BTB-like domain)
MSigDB	SENESE_HDAC3_TARGETS_UP	110	467	3.86527e-50	8728	ADAM19	ADAM metallopeptidase domain 19 (meltrin beta)
MSigDB	SENESE_HDAC3_TARGETS_UP	110	467	3.86527e-50	89795	NAV3	neuron navigator 3
MSigDB	SENESE_HDAC3_TARGETS_UP	110	467	3.86527e-50	9069	CLDN12	claudin 12
MSigDB	SENESE_HDAC3_TARGETS_UP	110	467	3.86527e-50	90874	ZNF697	zinc finger protein 697
MSigDB	SENESE_HDAC3_TARGETS_UP	110	467	3.86527e-50	960	CD44	CD44 molecule (Indian blood group)
MSigDB	SENESE_HDAC3_TARGETS_UP	110	467	3.86527e-50	9645	MICAL2	microtubule associated monoxygenase, calponin and LIM domain containing 2
MSigDB	SENESE_HDAC3_TARGETS_UP	110	467	3.86527e-50	9732	DOCK4	dedicator of cytokinesis 4
MSigDB	SENESE_HDAC3_TARGETS_UP	110	467	3.86527e-50	9734	HDAC9	histone deacetylase 9
MSigDB	SENESE_HDAC3_TARGETS_UP	110	467	3.86527e-50	9818	NUPL1	nucleoporin like 1
MSigDB	SENESE_HDAC3_TARGETS_UP	110	467	3.86527e-50	9945	GFPT2	glutamine-fructose-6-phosphate transaminase 2
MSigDB	SENESE_HDAC3_TARGETS_UP	110	467	3.86527e-50	996	CDC27	cell division cycle 27 homolog (S. cerevisiae)
MSigDB	SENESE_HDAC3_TARGETS_UP	110	467	3.86527e-50	9966	TNFSF15	tumor necrosis factor (ligand) superfamily, member 15
MSigDB	NUYTTEN_EZH2_TARGETS_UP	152	925	5.41446e-48	1009	CDH11	cadherin 11, type 2, OB-cadherin (osteoblast)
MSigDB	NUYTTEN_EZH2_TARGETS_UP	152	925	5.41446e-48	101	ADAM8	ADAM metallopeptidase domain 8
MSigDB	NUYTTEN_EZH2_TARGETS_UP	152	925	5.41446e-48	10170	DHRS9	dehydrogenase/reductase (SDR family) member 9
MSigDB	NUYTTEN_EZH2_TARGETS_UP	152	925	5.41446e-48	10371	SEMA3A	sema domain, immunoglobulin domain (Ig), short basic domain, secreted, (semaphorin) 3A
MSigDB	NUYTTEN_EZH2_TARGETS_UP	152	925	5.41446e-48	10402	ST3GAL6	ST3 beta-galactoside alpha-2,3-sialyltransferase 6
MSigDB	NUYTTEN_EZH2_TARGETS_UP	152	925	5.41446e-48	10558	SPTLC1	serine palmitoyltransferase, long chain base subunit 1
MSigDB	NUYTTEN_EZH2_TARGETS_UP	152	925	5.41446e-48	10725	NFAT5	nuclear factor of activated T-cells 5, tonicity-responsive
MSigDB	NUYTTEN_EZH2_TARGETS_UP	152	925	5.41446e-48	10938	EHD1	EH-domain containing 1
MSigDB	NUYTTEN_EZH2_TARGETS_UP	152	925	5.41446e-48	11009	IL24	interleukin 24
MSigDB	NUYTTEN_EZH2_TARGETS_UP	152	925	5.41446e-48	11141	IL1RAPL1	interleukin 1 receptor accessory protein-like 1
MSigDB	NUYTTEN_EZH2_TARGETS_UP	152	925	5.41446e-48	11174	ADAMTS6	ADAM metallopeptidase with thrombospondin type 1 motif, 6
MSigDB	NUYTTEN_EZH2_TARGETS_UP	152	925	5.41446e-48	11343	MGLL	monoglyceride lipase
MSigDB	NUYTTEN_EZH2_TARGETS_UP	152	925	5.41446e-48	114294	LACTB	lactamase, beta
MSigDB	NUYTTEN_EZH2_TARGETS_UP	152	925	5.41446e-48	114548	NLRP3	NLR family, pyrin domain containing 3
MSigDB	NUYTTEN_EZH2_TARGETS_UP	152	925	5.41446e-48	131566	DCBLD2	discoidin, CUB and LCCL domain containing 2
MSigDB	NUYTTEN_EZH2_TARGETS_UP	152	925	5.41446e-48	1316	KLF6	Kruppel-like factor 6
MSigDB	NUYTTEN_EZH2_TARGETS_UP	152	925	5.41446e-48	132864	CPEB2	cytoplasmic polyadenylation element binding protein 2
MSigDB	NUYTTEN_EZH2_TARGETS_UP	152	925	5.41446e-48	134266	GRPEL2	GrpE-like 2, mitochondrial (E. coli)
MSigDB	NUYTTEN_EZH2_TARGETS_UP	152	925	5.41446e-48	134429	STARD4	StAR-related lipid transfer (START) domain containing 4
MSigDB	NUYTTEN_EZH2_TARGETS_UP	152	925	5.41446e-48	1437	CSF2	colony stimulating factor 2 (granulocyte-macrophage)
MSigDB	NUYTTEN_EZH2_TARGETS_UP	152	925	5.41446e-48	1490	CTGF	connective tissue growth factor
MSigDB	NUYTTEN_EZH2_TARGETS_UP	152	925	5.41446e-48	1491	CTH	cystathionase (cystathionine gamma-lyase)
MSigDB	NUYTTEN_EZH2_TARGETS_UP	152	925	5.41446e-48	149111	CNIH3	cornichon homolog 3 (Drosophila)
MSigDB	NUYTTEN_EZH2_TARGETS_UP	152	925	5.41446e-48	151195	CCNYL1	cyclin Y-like 1
MSigDB	NUYTTEN_EZH2_TARGETS_UP	152	925	5.41446e-48	161742	SPRED1	sprouty-related, EVH1 domain containing 1
MSigDB	NUYTTEN_EZH2_TARGETS_UP	152	925	5.41446e-48	162394	SLFN5	schlafen family member 5
MSigDB	NUYTTEN_EZH2_TARGETS_UP	152	925	5.41446e-48	163732	CITED4	Cbp/p300-interacting transactivator, with Glu/Asp-rich carboxy-terminal domain, 4
MSigDB	NUYTTEN_EZH2_TARGETS_UP	152	925	5.41446e-48	1649	DDIT3	DNA-damage-inducible transcript 3
MSigDB	NUYTTEN_EZH2_TARGETS_UP	152	925	5.41446e-48	1845	DUSP3	dual specificity phosphatase 3
MSigDB	NUYTTEN_EZH2_TARGETS_UP	152	925	5.41446e-48	1958	EGR1	early growth response 1
MSigDB	NUYTTEN_EZH2_TARGETS_UP	152	925	5.41446e-48	1983	EIF5	eukaryotic translation initiation factor 5
MSigDB	NUYTTEN_EZH2_TARGETS_UP	152	925	5.41446e-48	221079	ARL5B	ADP-ribosylation factor-like 5B
MSigDB	NUYTTEN_EZH2_TARGETS_UP	152	925	5.41446e-48	2280	FKBP1A	FK506 binding protein 1A, 12kDa
MSigDB	NUYTTEN_EZH2_TARGETS_UP	152	925	5.41446e-48	22800	RRAS2	related RAS viral (r-ras) oncogene homolog 2
MSigDB	NUYTTEN_EZH2_TARGETS_UP	152	925	5.41446e-48	2335	FN1	fibronectin 1
MSigDB	NUYTTEN_EZH2_TARGETS_UP	152	925	5.41446e-48	23586	DDX58	DEAD (Asp-Glu-Ala-Asp) box polypeptide 58
MSigDB	NUYTTEN_EZH2_TARGETS_UP	152	925	5.41446e-48	25852	ARMC8	armadillo repeat containing 8
MSigDB	NUYTTEN_EZH2_TARGETS_UP	152	925	5.41446e-48	25932	CLIC4	chloride intracellular channel 4
MSigDB	NUYTTEN_EZH2_TARGETS_UP	152	925	5.41446e-48	26499	PLEK2	pleckstrin 2
MSigDB	NUYTTEN_EZH2_TARGETS_UP	152	925	5.41446e-48	26579	MYEOV	myeloma overexpressed (in a subset of t(11;14) positive multiple myelomas)
MSigDB	NUYTTEN_EZH2_TARGETS_UP	152	925	5.41446e-48	2669	GEM	GTP binding protein overexpressed in skeletal muscle
MSigDB	NUYTTEN_EZH2_TARGETS_UP	152	925	5.41446e-48	26872	STEAP1	six transmembrane epithelial antigen of the prostate 1
MSigDB	NUYTTEN_EZH2_TARGETS_UP	152	925	5.41446e-48	2745	GLRX	glutaredoxin (thioltransferase)
MSigDB	NUYTTEN_EZH2_TARGETS_UP	152	925	5.41446e-48	2887	GRB10	growth factor receptor-bound protein 10
MSigDB	NUYTTEN_EZH2_TARGETS_UP	152	925	5.41446e-48	28962	OSTM1	osteopetrosis associated transmembrane protein 1
MSigDB	NUYTTEN_EZH2_TARGETS_UP	152	925	5.41446e-48	2919	CXCL1	chemokine (C-X-C motif) ligand 1 (melanoma growth stimulating activity, alpha)
MSigDB	NUYTTEN_EZH2_TARGETS_UP	152	925	5.41446e-48	2920	CXCL2	chemokine (C-X-C motif) ligand 2
MSigDB	NUYTTEN_EZH2_TARGETS_UP	152	925	5.41446e-48	302	ANXA2	annexin A2
MSigDB	NUYTTEN_EZH2_TARGETS_UP	152	925	5.41446e-48	3099	HK2	hexokinase 2
MSigDB	NUYTTEN_EZH2_TARGETS_UP	152	925	5.41446e-48	3157	HMGCS1	3-hydroxy-3-methylglutaryl-Coenzyme A synthase 1 (soluble)
MSigDB	NUYTTEN_EZH2_TARGETS_UP	152	925	5.41446e-48	323	APBB2	amyloid beta (A4) precursor protein-binding, family B, member 2
MSigDB	NUYTTEN_EZH2_TARGETS_UP	152	925	5.41446e-48	330	BIRC3	baculoviral IAP repeat-containing 3
MSigDB	NUYTTEN_EZH2_TARGETS_UP	152	925	5.41446e-48	3309	HSPA5	heat shock 70kDa protein 5 (glucose-regulated protein, 78kDa)
MSigDB	NUYTTEN_EZH2_TARGETS_UP	152	925	5.41446e-48	3383	ICAM1	intercellular adhesion molecule 1
MSigDB	NUYTTEN_EZH2_TARGETS_UP	152	925	5.41446e-48	340481	ZDHHC21	zinc finger, DHHC-type containing 21
MSigDB	NUYTTEN_EZH2_TARGETS_UP	152	925	5.41446e-48	3553	IL1B	interleukin 1, beta
MSigDB	NUYTTEN_EZH2_TARGETS_UP	152	925	5.41446e-48	3572	IL6ST	interleukin 6 signal transducer (gp130, oncostatin M receptor)
MSigDB	NUYTTEN_EZH2_TARGETS_UP	152	925	5.41446e-48	3576	IL8	interleukin 8
MSigDB	NUYTTEN_EZH2_TARGETS_UP	152	925	5.41446e-48	3624	INHBA	inhibin, beta A
MSigDB	NUYTTEN_EZH2_TARGETS_UP	152	925	5.41446e-48	3669	ISG20	interferon stimulated exonuclease gene 20kDa
MSigDB	NUYTTEN_EZH2_TARGETS_UP	152	925	5.41446e-48	3725	JUN	jun oncogene
MSigDB	NUYTTEN_EZH2_TARGETS_UP	152	925	5.41446e-48	377677	CA13	carbonic anhydrase XIII
MSigDB	NUYTTEN_EZH2_TARGETS_UP	152	925	5.41446e-48	3885	KRT34	keratin 34
MSigDB	NUYTTEN_EZH2_TARGETS_UP	152	925	5.41446e-48	3909	LAMA3	laminin, alpha 3
MSigDB	NUYTTEN_EZH2_TARGETS_UP	152	925	5.41446e-48	3914	LAMB3	laminin, beta 3
MSigDB	NUYTTEN_EZH2_TARGETS_UP	152	925	5.41446e-48	3918	LAMC2	laminin, gamma 2
MSigDB	NUYTTEN_EZH2_TARGETS_UP	152	925	5.41446e-48	3964	LGALS8	lectin, galactoside-binding, soluble, 8
MSigDB	NUYTTEN_EZH2_TARGETS_UP	152	925	5.41446e-48	4084	MXD1	MAX dimerization protein 1
MSigDB	NUYTTEN_EZH2_TARGETS_UP	152	925	5.41446e-48	4131	MAP1B	microtubule-associated protein 1B
MSigDB	NUYTTEN_EZH2_TARGETS_UP	152	925	5.41446e-48	4170	MCL1	myeloid cell leukemia sequence 1 (BCL2-related)
MSigDB	NUYTTEN_EZH2_TARGETS_UP	152	925	5.41446e-48	4189	DNAJB9	DnaJ (Hsp40) homolog, subfamily B, member 9
MSigDB	NUYTTEN_EZH2_TARGETS_UP	152	925	5.41446e-48	4306	NR3C2	nuclear receptor subfamily 3, group C, member 2
MSigDB	NUYTTEN_EZH2_TARGETS_UP	152	925	5.41446e-48	4314	MMP3	matrix metallopeptidase 3 (stromelysin 1, progelatinase)
MSigDB	NUYTTEN_EZH2_TARGETS_UP	152	925	5.41446e-48	4322	MMP13	matrix metallopeptidase 13 (collagenase 3)
MSigDB	NUYTTEN_EZH2_TARGETS_UP	152	925	5.41446e-48	4688	NCF2	neutrophil cytosolic factor 2
MSigDB	NUYTTEN_EZH2_TARGETS_UP	152	925	5.41446e-48	4907	NT5E	5'-nucleotidase, ecto (CD73)
MSigDB	NUYTTEN_EZH2_TARGETS_UP	152	925	5.41446e-48	50486	G0S2	G0/G1switch 2
MSigDB	NUYTTEN_EZH2_TARGETS_UP	152	925	5.41446e-48	5055	SERPINB2	serpin peptidase inhibitor, clade B (ovalbumin), member 2
MSigDB	NUYTTEN_EZH2_TARGETS_UP	152	925	5.41446e-48	50999	TMED5	transmembrane emp24 protein transport domain containing 5
MSigDB	NUYTTEN_EZH2_TARGETS_UP	152	925	5.41446e-48	51129	ANGPTL4	angiopoietin-like 4
MSigDB	NUYTTEN_EZH2_TARGETS_UP	152	925	5.41446e-48	51199	NIN	ninein (GSK3B interacting protein)
MSigDB	NUYTTEN_EZH2_TARGETS_UP	152	925	5.41446e-48	51429	SNX9	sorting nexin 9
MSigDB	NUYTTEN_EZH2_TARGETS_UP	152	925	5.41446e-48	5163	PDK1	pyruvate dehydrogenase kinase, isozyme 1
MSigDB	NUYTTEN_EZH2_TARGETS_UP	152	925	5.41446e-48	5327	PLAT	plasminogen activator, tissue
MSigDB	NUYTTEN_EZH2_TARGETS_UP	152	925	5.41446e-48	5352	PLOD2	procollagen-lysine, 2-oxoglutarate 5-dioxygenase 2
MSigDB	NUYTTEN_EZH2_TARGETS_UP	152	925	5.41446e-48	5366	PMAIP1	phorbol-12-myristate-13-acetate-induced protein 1
MSigDB	NUYTTEN_EZH2_TARGETS_UP	152	925	5.41446e-48	5420	PODXL	podocalyxin-like
MSigDB	NUYTTEN_EZH2_TARGETS_UP	152	925	5.41446e-48	54206	ERRFI1	ERBB receptor feedback inhibitor 1
MSigDB	NUYTTEN_EZH2_TARGETS_UP	152	925	5.41446e-48	54538	ROBO4	roundabout homolog 4, magic roundabout (Drosophila)
MSigDB	NUYTTEN_EZH2_TARGETS_UP	152	925	5.41446e-48	55323	LARP6	La ribonucleoprotein domain family, member 6
MSigDB	NUYTTEN_EZH2_TARGETS_UP	152	925	5.41446e-48	5533	PPP3CC	protein phosphatase 3, catalytic subunit, gamma isozyme
MSigDB	NUYTTEN_EZH2_TARGETS_UP	152	925	5.41446e-48	55359	STYK1	serine/threonine/tyrosine kinase 1
MSigDB	NUYTTEN_EZH2_TARGETS_UP	152	925	5.41446e-48	55529	TMEM55A	transmembrane protein 55A
MSigDB	NUYTTEN_EZH2_TARGETS_UP	152	925	5.41446e-48	55591	VEZT	vezatin, adherens junctions transmembrane protein
MSigDB	NUYTTEN_EZH2_TARGETS_UP	152	925	5.41446e-48	55686	MREG	melanoregulin
MSigDB	NUYTTEN_EZH2_TARGETS_UP	152	925	5.41446e-48	55785	FGD6	FYVE, RhoGEF and PH domain containing 6
MSigDB	NUYTTEN_EZH2_TARGETS_UP	152	925	5.41446e-48	5604	MAP2K1	mitogen-activated protein kinase kinase 1
MSigDB	NUYTTEN_EZH2_TARGETS_UP	152	925	5.41446e-48	56262	LRRC8A	leucine rich repeat containing 8 family, member A
MSigDB	NUYTTEN_EZH2_TARGETS_UP	152	925	5.41446e-48	56648	EIF5A2	eukaryotic translation initiation factor 5A2
MSigDB	NUYTTEN_EZH2_TARGETS_UP	152	925	5.41446e-48	56681	SAR1A	SAR1 homolog A (S. cerevisiae)
MSigDB	NUYTTEN_EZH2_TARGETS_UP	152	925	5.41446e-48	571	BACH1	BTB and CNC homology 1, basic leucine zipper transcription factor 1
MSigDB	NUYTTEN_EZH2_TARGETS_UP	152	925	5.41446e-48	5743	PTGS2	prostaglandin-endoperoxide synthase 2 (prostaglandin G/H synthase and cyclooxygenase)
MSigDB	NUYTTEN_EZH2_TARGETS_UP	152	925	5.41446e-48	57584	ARHGAP21	Rho GTPase activating protein 21
MSigDB	NUYTTEN_EZH2_TARGETS_UP	152	925	5.41446e-48	5768	QSOX1	quiescin Q6 sulfhydryl oxidase 1
MSigDB	NUYTTEN_EZH2_TARGETS_UP	152	925	5.41446e-48	5770	PTPN1	protein tyrosine phosphatase, non-receptor type 1
MSigDB	NUYTTEN_EZH2_TARGETS_UP	152	925	5.41446e-48	5806	PTX3	pentraxin 3, long
MSigDB	NUYTTEN_EZH2_TARGETS_UP	152	925	5.41446e-48	6197	RPS6KA3	ribosomal protein S6 kinase, 90kDa, polypeptide 3
MSigDB	NUYTTEN_EZH2_TARGETS_UP	152	925	5.41446e-48	6303	SAT1	spermidine/spermine N1-acetyltransferase 1
MSigDB	NUYTTEN_EZH2_TARGETS_UP	152	925	5.41446e-48	634	CEACAM1	carcinoembryonic antigen-related cell adhesion molecule 1 (biliary glycoprotein)
MSigDB	NUYTTEN_EZH2_TARGETS_UP	152	925	5.41446e-48	6364	CCL20	chemokine (C-C motif) ligand 20
MSigDB	NUYTTEN_EZH2_TARGETS_UP	152	925	5.41446e-48	64778	FNDC3B	fibronectin type III domain containing 3B
MSigDB	NUYTTEN_EZH2_TARGETS_UP	152	925	5.41446e-48	65981	CAPRIN2	caprin family member 2
MSigDB	NUYTTEN_EZH2_TARGETS_UP	152	925	5.41446e-48	6675	UAP1	UDP-N-acteylglucosamine pyrophosphorylase 1
MSigDB	NUYTTEN_EZH2_TARGETS_UP	152	925	5.41446e-48	677	ZFP36L1	zinc finger protein 36, C3H type-like 1
MSigDB	NUYTTEN_EZH2_TARGETS_UP	152	925	5.41446e-48	7052	TGM2	transglutaminase 2 (C polypeptide, protein-glutamine-gamma-glutamyltransferase)
MSigDB	NUYTTEN_EZH2_TARGETS_UP	152	925	5.41446e-48	7128	TNFAIP3	tumor necrosis factor, alpha-induced protein 3
MSigDB	NUYTTEN_EZH2_TARGETS_UP	152	925	5.41446e-48	7162	TPBG	trophoblast glycoprotein
MSigDB	NUYTTEN_EZH2_TARGETS_UP	152	925	5.41446e-48	7184	HSP90B1	heat shock protein 90kDa beta (Grp94), member 1
MSigDB	NUYTTEN_EZH2_TARGETS_UP	152	925	5.41446e-48	7262	PHLDA2	pleckstrin homology-like domain, family A, member 2
MSigDB	NUYTTEN_EZH2_TARGETS_UP	152	925	5.41446e-48	7422	VEGFA	vascular endothelial growth factor A
MSigDB	NUYTTEN_EZH2_TARGETS_UP	152	925	5.41446e-48	7424	VEGFC	vascular endothelial growth factor C
MSigDB	NUYTTEN_EZH2_TARGETS_UP	152	925	5.41446e-48	7453	WARS	tryptophanyl-tRNA synthetase
MSigDB	NUYTTEN_EZH2_TARGETS_UP	152	925	5.41446e-48	7980	TFPI2	tissue factor pathway inhibitor 2
MSigDB	NUYTTEN_EZH2_TARGETS_UP	152	925	5.41446e-48	80014	WWC2	WW and C2 domain containing 2
MSigDB	NUYTTEN_EZH2_TARGETS_UP	152	925	5.41446e-48	80176	SPSB1	splA/ryanodine receptor domain and SOCS box containing 1
MSigDB	NUYTTEN_EZH2_TARGETS_UP	152	925	5.41446e-48	8091	HMGA2	high mobility group AT-hook 2
MSigDB	NUYTTEN_EZH2_TARGETS_UP	152	925	5.41446e-48	8325	FZD8	frizzled homolog 8 (Drosophila)
MSigDB	NUYTTEN_EZH2_TARGETS_UP	152	925	5.41446e-48	8482	SEMA7A	semaphorin 7A, GPI membrane anchor (John Milton Hagen blood group)
MSigDB	NUYTTEN_EZH2_TARGETS_UP	152	925	5.41446e-48	8548	BLZF1	basic leucine zipper nuclear factor 1
MSigDB	NUYTTEN_EZH2_TARGETS_UP	152	925	5.41446e-48	8614	STC2	stanniocalcin 2
MSigDB	NUYTTEN_EZH2_TARGETS_UP	152	925	5.41446e-48	8634	RTCD1	RNA terminal phosphate cyclase domain 1
MSigDB	NUYTTEN_EZH2_TARGETS_UP	152	925	5.41446e-48	8651	SOCS1	suppressor of cytokine signaling 1
MSigDB	NUYTTEN_EZH2_TARGETS_UP	152	925	5.41446e-48	8731	RNMT	RNA (guanine-7-) methyltransferase
MSigDB	NUYTTEN_EZH2_TARGETS_UP	152	925	5.41446e-48	8837	CFLAR	CASP8 and FADD-like apoptosis regulator
MSigDB	NUYTTEN_EZH2_TARGETS_UP	152	925	5.41446e-48	8877	SPHK1	sphingosine kinase 1
MSigDB	NUYTTEN_EZH2_TARGETS_UP	152	925	5.41446e-48	8905	AP1S2	adaptor-related protein complex 1, sigma 2 subunit
MSigDB	NUYTTEN_EZH2_TARGETS_UP	152	925	5.41446e-48	8915	BCL10	B-cell CLL/lymphoma 10
MSigDB	NUYTTEN_EZH2_TARGETS_UP	152	925	5.41446e-48	9043	SPAG9	sperm associated antigen 9
MSigDB	NUYTTEN_EZH2_TARGETS_UP	152	925	5.41446e-48	90637	ZFAND2A	zinc finger, AN1-type domain 2A
MSigDB	NUYTTEN_EZH2_TARGETS_UP	152	925	5.41446e-48	9069	CLDN12	claudin 12
MSigDB	NUYTTEN_EZH2_TARGETS_UP	152	925	5.41446e-48	91663	MYADM	myeloid-associated differentiation marker
MSigDB	NUYTTEN_EZH2_TARGETS_UP	152	925	5.41446e-48	9331	B4GALT6	UDP-Gal:betaGlcNAc beta 1,4- galactosyltransferase, polypeptide 6
MSigDB	NUYTTEN_EZH2_TARGETS_UP	152	925	5.41446e-48	9353	SLIT2	slit homolog 2 (Drosophila)
MSigDB	NUYTTEN_EZH2_TARGETS_UP	152	925	5.41446e-48	9444	QKI	quaking homolog, KH domain RNA binding (mouse)
MSigDB	NUYTTEN_EZH2_TARGETS_UP	152	925	5.41446e-48	9518	GDF15	growth differentiation factor 15
MSigDB	NUYTTEN_EZH2_TARGETS_UP	152	925	5.41446e-48	9586	CREB5	cAMP responsive element binding protein 5
MSigDB	NUYTTEN_EZH2_TARGETS_UP	152	925	5.41446e-48	960	CD44	CD44 molecule (Indian blood group)
MSigDB	NUYTTEN_EZH2_TARGETS_UP	152	925	5.41446e-48	966	CD59	CD59 molecule, complement regulatory protein
MSigDB	NUYTTEN_EZH2_TARGETS_UP	152	925	5.41446e-48	9709	HERPUD1	homocysteine-inducible, endoplasmic reticulum stress-inducible, ubiquitin-like domain member 1
MSigDB	NUYTTEN_EZH2_TARGETS_UP	152	925	5.41446e-48	9871	SEC24D	SEC24 family, member D (S. cerevisiae)
MSigDB	NUYTTEN_EZH2_TARGETS_UP	152	925	5.41446e-48	9903	KLHL21	kelch-like 21 (Drosophila)
MSigDB	NUYTTEN_EZH2_TARGETS_UP	152	925	5.41446e-48	9945	GFPT2	glutamine-fructose-6-phosphate transaminase 2
MSigDB	SENESE_HDAC1_AND_HDAC2_TARGETS_UP	76	219	6.42572e-48	10019	SH2B3	SH2B adaptor protein 3
MSigDB	SENESE_HDAC1_AND_HDAC2_TARGETS_UP	76	219	6.42572e-48	11009	IL24	interleukin 24
MSigDB	SENESE_HDAC1_AND_HDAC2_TARGETS_UP	76	219	6.42572e-48	11141	IL1RAPL1	interleukin 1 receptor accessory protein-like 1
MSigDB	SENESE_HDAC1_AND_HDAC2_TARGETS_UP	76	219	6.42572e-48	11174	ADAMTS6	ADAM metallopeptidase with thrombospondin type 1 motif, 6
MSigDB	SENESE_HDAC1_AND_HDAC2_TARGETS_UP	76	219	6.42572e-48	114801	TMEM200A	transmembrane protein 200A
MSigDB	SENESE_HDAC1_AND_HDAC2_TARGETS_UP	76	219	6.42572e-48	118429	ANTXR2	anthrax toxin receptor 2
MSigDB	SENESE_HDAC1_AND_HDAC2_TARGETS_UP	76	219	6.42572e-48	1293	COL6A3	collagen, type VI, alpha 3
MSigDB	SENESE_HDAC1_AND_HDAC2_TARGETS_UP	76	219	6.42572e-48	13	AADAC	arylacetamide deacetylase (esterase)
MSigDB	SENESE_HDAC1_AND_HDAC2_TARGETS_UP	76	219	6.42572e-48	1437	CSF2	colony stimulating factor 2 (granulocyte-macrophage)
MSigDB	SENESE_HDAC1_AND_HDAC2_TARGETS_UP	76	219	6.42572e-48	1604	CD55	CD55 molecule, decay accelerating factor for complement (Cromer blood group)
MSigDB	SENESE_HDAC1_AND_HDAC2_TARGETS_UP	76	219	6.42572e-48	2004	ELK3	ELK3, ETS-domain protein (SRF accessory protein 2)
MSigDB	SENESE_HDAC1_AND_HDAC2_TARGETS_UP	76	219	6.42572e-48	2069	EREG	epiregulin
MSigDB	SENESE_HDAC1_AND_HDAC2_TARGETS_UP	76	219	6.42572e-48	22822	PHLDA1	pleckstrin homology-like domain, family A, member 1
MSigDB	SENESE_HDAC1_AND_HDAC2_TARGETS_UP	76	219	6.42572e-48	22943	DKK1	dickkopf homolog 1 (Xenopus laevis)
MSigDB	SENESE_HDAC1_AND_HDAC2_TARGETS_UP	76	219	6.42572e-48	23198	PSME4	proteasome (prosome, macropain) activator subunit 4
MSigDB	SENESE_HDAC1_AND_HDAC2_TARGETS_UP	76	219	6.42572e-48	23200	ATP11B	ATPase, class VI, type 11B
MSigDB	SENESE_HDAC1_AND_HDAC2_TARGETS_UP	76	219	6.42572e-48	2335	FN1	fibronectin 1
MSigDB	SENESE_HDAC1_AND_HDAC2_TARGETS_UP	76	219	6.42572e-48	23764	MAFF	v-maf musculoaponeurotic fibrosarcoma oncogene homolog F (avian)
MSigDB	SENESE_HDAC1_AND_HDAC2_TARGETS_UP	76	219	6.42572e-48	253461	ZBTB38	zinc finger and BTB domain containing 38
MSigDB	SENESE_HDAC1_AND_HDAC2_TARGETS_UP	76	219	6.42572e-48	2643	GCH1	GTP cyclohydrolase 1
MSigDB	SENESE_HDAC1_AND_HDAC2_TARGETS_UP	76	219	6.42572e-48	2669	GEM	GTP binding protein overexpressed in skeletal muscle
MSigDB	SENESE_HDAC1_AND_HDAC2_TARGETS_UP	76	219	6.42572e-48	2921	CXCL3	chemokine (C-X-C motif) ligand 3
MSigDB	SENESE_HDAC1_AND_HDAC2_TARGETS_UP	76	219	6.42572e-48	330	BIRC3	baculoviral IAP repeat-containing 3
MSigDB	SENESE_HDAC1_AND_HDAC2_TARGETS_UP	76	219	6.42572e-48	339745	SPOPL	speckle-type POZ protein-like
MSigDB	SENESE_HDAC1_AND_HDAC2_TARGETS_UP	76	219	6.42572e-48	3552	IL1A	interleukin 1, alpha
MSigDB	SENESE_HDAC1_AND_HDAC2_TARGETS_UP	76	219	6.42572e-48	3572	IL6ST	interleukin 6 signal transducer (gp130, oncostatin M receptor)
MSigDB	SENESE_HDAC1_AND_HDAC2_TARGETS_UP	76	219	6.42572e-48	3575	IL7R	interleukin 7 receptor
MSigDB	SENESE_HDAC1_AND_HDAC2_TARGETS_UP	76	219	6.42572e-48	3576	IL8	interleukin 8
MSigDB	SENESE_HDAC1_AND_HDAC2_TARGETS_UP	76	219	6.42572e-48	3589	IL11	interleukin 11
MSigDB	SENESE_HDAC1_AND_HDAC2_TARGETS_UP	76	219	6.42572e-48	3598	IL13RA2	interleukin 13 receptor, alpha 2
MSigDB	SENESE_HDAC1_AND_HDAC2_TARGETS_UP	76	219	6.42572e-48	3655	ITGA6	integrin, alpha 6
MSigDB	SENESE_HDAC1_AND_HDAC2_TARGETS_UP	76	219	6.42572e-48	3656	IRAK2	interleukin-1 receptor-associated kinase 2
MSigDB	SENESE_HDAC1_AND_HDAC2_TARGETS_UP	76	219	6.42572e-48	3688	ITGB1	integrin, beta 1 (fibronectin receptor, beta polypeptide, antigen CD29 includes MDF2, MSK12)
MSigDB	SENESE_HDAC1_AND_HDAC2_TARGETS_UP	76	219	6.42572e-48	3918	LAMC2	laminin, gamma 2
MSigDB	SENESE_HDAC1_AND_HDAC2_TARGETS_UP	76	219	6.42572e-48	4128	MAOA	monoamine oxidase A
MSigDB	SENESE_HDAC1_AND_HDAC2_TARGETS_UP	76	219	6.42572e-48	4170	MCL1	myeloid cell leukemia sequence 1 (BCL2-related)
MSigDB	SENESE_HDAC1_AND_HDAC2_TARGETS_UP	76	219	6.42572e-48	4312	MMP1	matrix metallopeptidase 1 (interstitial collagenase)
MSigDB	SENESE_HDAC1_AND_HDAC2_TARGETS_UP	76	219	6.42572e-48	50486	G0S2	G0/G1switch 2
MSigDB	SENESE_HDAC1_AND_HDAC2_TARGETS_UP	76	219	6.42572e-48	5055	SERPINB2	serpin peptidase inhibitor, clade B (ovalbumin), member 2
MSigDB	SENESE_HDAC1_AND_HDAC2_TARGETS_UP	76	219	6.42572e-48	51330	TNFRSF12A	tumor necrosis factor receptor superfamily, member 12A
MSigDB	SENESE_HDAC1_AND_HDAC2_TARGETS_UP	76	219	6.42572e-48	5144	PDE4D	phosphodiesterase 4D, cAMP-specific (phosphodiesterase E3 dunce homolog, Drosophila)
MSigDB	SENESE_HDAC1_AND_HDAC2_TARGETS_UP	76	219	6.42572e-48	5228	PGF	placental growth factor
MSigDB	SENESE_HDAC1_AND_HDAC2_TARGETS_UP	76	219	6.42572e-48	5328	PLAU	plasminogen activator, urokinase
MSigDB	SENESE_HDAC1_AND_HDAC2_TARGETS_UP	76	219	6.42572e-48	5329	PLAUR	plasminogen activator, urokinase receptor
MSigDB	SENESE_HDAC1_AND_HDAC2_TARGETS_UP	76	219	6.42572e-48	5452	POU2F2	POU class 2 homeobox 2
MSigDB	SENESE_HDAC1_AND_HDAC2_TARGETS_UP	76	219	6.42572e-48	54538	ROBO4	roundabout homolog 4, magic roundabout (Drosophila)
MSigDB	SENESE_HDAC1_AND_HDAC2_TARGETS_UP	76	219	6.42572e-48	5465	PPARA	peroxisome proliferator-activated receptor alpha
MSigDB	SENESE_HDAC1_AND_HDAC2_TARGETS_UP	76	219	6.42572e-48	55691	FRMD4A	FERM domain containing 4A
MSigDB	SENESE_HDAC1_AND_HDAC2_TARGETS_UP	76	219	6.42572e-48	56907	SPIRE1	spire homolog 1 (Drosophila)
MSigDB	SENESE_HDAC1_AND_HDAC2_TARGETS_UP	76	219	6.42572e-48	5782	PTPN12	protein tyrosine phosphatase, non-receptor type 12
MSigDB	SENESE_HDAC1_AND_HDAC2_TARGETS_UP	76	219	6.42572e-48	5806	PTX3	pentraxin 3, long
MSigDB	SENESE_HDAC1_AND_HDAC2_TARGETS_UP	76	219	6.42572e-48	5865	RAB3B	RAB3B, member RAS oncogene family
MSigDB	SENESE_HDAC1_AND_HDAC2_TARGETS_UP	76	219	6.42572e-48	5880	RAC2	ras-related C3 botulinum toxin substrate 2 (rho family, small GTP binding protein Rac2)
MSigDB	SENESE_HDAC1_AND_HDAC2_TARGETS_UP	76	219	6.42572e-48	597	BCL2A1	BCL2-related protein A1
MSigDB	SENESE_HDAC1_AND_HDAC2_TARGETS_UP	76	219	6.42572e-48	598	BCL2L1	BCL2-like 1
MSigDB	SENESE_HDAC1_AND_HDAC2_TARGETS_UP	76	219	6.42572e-48	5997	RGS2	regulator of G-protein signaling 2, 24kDa
MSigDB	SENESE_HDAC1_AND_HDAC2_TARGETS_UP	76	219	6.42572e-48	6364	CCL20	chemokine (C-C motif) ligand 20
MSigDB	SENESE_HDAC1_AND_HDAC2_TARGETS_UP	76	219	6.42572e-48	639	PRDM1	PR domain containing 1, with ZNF domain
MSigDB	SENESE_HDAC1_AND_HDAC2_TARGETS_UP	76	219	6.42572e-48	64332	NFKBIZ	nuclear factor of kappa light polypeptide gene enhancer in B-cells inhibitor, zeta
MSigDB	SENESE_HDAC1_AND_HDAC2_TARGETS_UP	76	219	6.42572e-48	6447	SCG5	secretogranin V (7B2 protein)
MSigDB	SENESE_HDAC1_AND_HDAC2_TARGETS_UP	76	219	6.42572e-48	6482	ST3GAL1	ST3 beta-galactoside alpha-2,3-sialyltransferase 1
MSigDB	SENESE_HDAC1_AND_HDAC2_TARGETS_UP	76	219	6.42572e-48	650	BMP2	bone morphogenetic protein 2
MSigDB	SENESE_HDAC1_AND_HDAC2_TARGETS_UP	76	219	6.42572e-48	6947	TCN1	transcobalamin I (vitamin B12 binding protein, R binder family)
MSigDB	SENESE_HDAC1_AND_HDAC2_TARGETS_UP	76	219	6.42572e-48	7052	TGM2	transglutaminase 2 (C polypeptide, protein-glutamine-gamma-glutamyltransferase)
MSigDB	SENESE_HDAC1_AND_HDAC2_TARGETS_UP	76	219	6.42572e-48	7128	TNFAIP3	tumor necrosis factor, alpha-induced protein 3
MSigDB	SENESE_HDAC1_AND_HDAC2_TARGETS_UP	76	219	6.42572e-48	80315	CPEB4	cytoplasmic polyadenylation element binding protein 4
MSigDB	SENESE_HDAC1_AND_HDAC2_TARGETS_UP	76	219	6.42572e-48	80328	ULBP2	UL16 binding protein 2
MSigDB	SENESE_HDAC1_AND_HDAC2_TARGETS_UP	76	219	6.42572e-48	8061	FOSL1	FOS-like antigen 1
MSigDB	SENESE_HDAC1_AND_HDAC2_TARGETS_UP	76	219	6.42572e-48	84803	AGPAT9	1-acylglycerol-3-phosphate O-acyltransferase 9
MSigDB	SENESE_HDAC1_AND_HDAC2_TARGETS_UP	76	219	6.42572e-48	8877	SPHK1	sphingosine kinase 1
MSigDB	SENESE_HDAC1_AND_HDAC2_TARGETS_UP	76	219	6.42572e-48	8905	AP1S2	adaptor-related protein complex 1, sigma 2 subunit
MSigDB	SENESE_HDAC1_AND_HDAC2_TARGETS_UP	76	219	6.42572e-48	89795	NAV3	neuron navigator 3
MSigDB	SENESE_HDAC1_AND_HDAC2_TARGETS_UP	76	219	6.42572e-48	9180	OSMR	oncostatin M receptor
MSigDB	SENESE_HDAC1_AND_HDAC2_TARGETS_UP	76	219	6.42572e-48	9732	DOCK4	dedicator of cytokinesis 4
MSigDB	SENESE_HDAC1_AND_HDAC2_TARGETS_UP	76	219	6.42572e-48	9903	KLHL21	kelch-like 21 (Drosophila)
MSigDB	SENESE_HDAC1_AND_HDAC2_TARGETS_UP	76	219	6.42572e-48	9945	GFPT2	glutamine-fructose-6-phosphate transaminase 2
MSigDB	ONDER_CDH1_TARGETS_2_DN	105	452	3.17232e-47	10045	SH2D3A	SH2 domain containing 3A
MSigDB	ONDER_CDH1_TARGETS_2_DN	105	452	3.17232e-47	101	ADAM8	ADAM metallopeptidase domain 8
MSigDB	ONDER_CDH1_TARGETS_2_DN	105	452	3.17232e-47	10371	SEMA3A	sema domain, immunoglobulin domain (Ig), short basic domain, secreted, (semaphorin) 3A
MSigDB	ONDER_CDH1_TARGETS_2_DN	105	452	3.17232e-47	10468	FST	follistatin
MSigDB	ONDER_CDH1_TARGETS_2_DN	105	452	3.17232e-47	10855	HPSE	heparanase
MSigDB	ONDER_CDH1_TARGETS_2_DN	105	452	3.17232e-47	1437	CSF2	colony stimulating factor 2 (granulocyte-macrophage)
MSigDB	ONDER_CDH1_TARGETS_2_DN	105	452	3.17232e-47	1440	CSF3	colony stimulating factor 3 (granulocyte)
MSigDB	ONDER_CDH1_TARGETS_2_DN	105	452	3.17232e-47	1604	CD55	CD55 molecule, decay accelerating factor for complement (Cromer blood group)
MSigDB	ONDER_CDH1_TARGETS_2_DN	105	452	3.17232e-47	1826	DSCAM	Down syndrome cell adhesion molecule
MSigDB	ONDER_CDH1_TARGETS_2_DN	105	452	3.17232e-47	1839	HBEGF	heparin-binding EGF-like growth factor
MSigDB	ONDER_CDH1_TARGETS_2_DN	105	452	3.17232e-47	1848	DUSP6	dual specificity phosphatase 6
MSigDB	ONDER_CDH1_TARGETS_2_DN	105	452	3.17232e-47	1992	SERPINB1	serpin peptidase inhibitor, clade B (ovalbumin), member 1
MSigDB	ONDER_CDH1_TARGETS_2_DN	105	452	3.17232e-47	2069	EREG	epiregulin
MSigDB	ONDER_CDH1_TARGETS_2_DN	105	452	3.17232e-47	23150	FRMD4B	FERM domain containing 4B
MSigDB	ONDER_CDH1_TARGETS_2_DN	105	452	3.17232e-47	2317	FLNB	filamin B, beta
MSigDB	ONDER_CDH1_TARGETS_2_DN	105	452	3.17232e-47	2353	FOS	FBJ murine osteosarcoma viral oncogene homolog
MSigDB	ONDER_CDH1_TARGETS_2_DN	105	452	3.17232e-47	23586	DDX58	DEAD (Asp-Glu-Ala-Asp) box polypeptide 58
MSigDB	ONDER_CDH1_TARGETS_2_DN	105	452	3.17232e-47	26207	PITPNC1	phosphatidylinositol transfer protein, cytoplasmic 1
MSigDB	ONDER_CDH1_TARGETS_2_DN	105	452	3.17232e-47	2643	GCH1	GTP cyclohydrolase 1
MSigDB	ONDER_CDH1_TARGETS_2_DN	105	452	3.17232e-47	26872	STEAP1	six transmembrane epithelial antigen of the prostate 1
MSigDB	ONDER_CDH1_TARGETS_2_DN	105	452	3.17232e-47	2707	GJB3	gap junction protein, beta 3, 31kDa
MSigDB	ONDER_CDH1_TARGETS_2_DN	105	452	3.17232e-47	27071	DAPP1	dual adaptor of phosphotyrosine and 3-phosphoinositides
MSigDB	ONDER_CDH1_TARGETS_2_DN	105	452	3.17232e-47	2709	GJB5	gap junction protein, beta 5, 31.1kDa
MSigDB	ONDER_CDH1_TARGETS_2_DN	105	452	3.17232e-47	272	AMPD3	adenosine monophosphate deaminase 3
MSigDB	ONDER_CDH1_TARGETS_2_DN	105	452	3.17232e-47	2769	GNA15	guanine nucleotide binding protein (G protein), alpha 15 (Gq class)
MSigDB	ONDER_CDH1_TARGETS_2_DN	105	452	3.17232e-47	29114	TAGLN3	transgelin 3
MSigDB	ONDER_CDH1_TARGETS_2_DN	105	452	3.17232e-47	2919	CXCL1	chemokine (C-X-C motif) ligand 1 (melanoma growth stimulating activity, alpha)
MSigDB	ONDER_CDH1_TARGETS_2_DN	105	452	3.17232e-47	2920	CXCL2	chemokine (C-X-C motif) ligand 2
MSigDB	ONDER_CDH1_TARGETS_2_DN	105	452	3.17232e-47	2921	CXCL3	chemokine (C-X-C motif) ligand 3
MSigDB	ONDER_CDH1_TARGETS_2_DN	105	452	3.17232e-47	29887	SNX10	sorting nexin 10
MSigDB	ONDER_CDH1_TARGETS_2_DN	105	452	3.17232e-47	29967	LRP12	low density lipoprotein receptor-related protein 12
MSigDB	ONDER_CDH1_TARGETS_2_DN	105	452	3.17232e-47	306	ANXA3	annexin A3
MSigDB	ONDER_CDH1_TARGETS_2_DN	105	452	3.17232e-47	3084	NRG1	neuregulin 1
MSigDB	ONDER_CDH1_TARGETS_2_DN	105	452	3.17232e-47	330	BIRC3	baculoviral IAP repeat-containing 3
MSigDB	ONDER_CDH1_TARGETS_2_DN	105	452	3.17232e-47	3383	ICAM1	intercellular adhesion molecule 1
MSigDB	ONDER_CDH1_TARGETS_2_DN	105	452	3.17232e-47	3552	IL1A	interleukin 1, alpha
MSigDB	ONDER_CDH1_TARGETS_2_DN	105	452	3.17232e-47	3553	IL1B	interleukin 1, beta
MSigDB	ONDER_CDH1_TARGETS_2_DN	105	452	3.17232e-47	3556	IL1RAP	interleukin 1 receptor accessory protein
MSigDB	ONDER_CDH1_TARGETS_2_DN	105	452	3.17232e-47	3576	IL8	interleukin 8
MSigDB	ONDER_CDH1_TARGETS_2_DN	105	452	3.17232e-47	3598	IL13RA2	interleukin 13 receptor, alpha 2
MSigDB	ONDER_CDH1_TARGETS_2_DN	105	452	3.17232e-47	3624	INHBA	inhibin, beta A
MSigDB	ONDER_CDH1_TARGETS_2_DN	105	452	3.17232e-47	3655	ITGA6	integrin, alpha 6
MSigDB	ONDER_CDH1_TARGETS_2_DN	105	452	3.17232e-47	3669	ISG20	interferon stimulated exonuclease gene 20kDa
MSigDB	ONDER_CDH1_TARGETS_2_DN	105	452	3.17232e-47	3673	ITGA2	integrin, alpha 2 (CD49B, alpha 2 subunit of VLA-2 receptor)
MSigDB	ONDER_CDH1_TARGETS_2_DN	105	452	3.17232e-47	374	AREG	amphiregulin
MSigDB	ONDER_CDH1_TARGETS_2_DN	105	452	3.17232e-47	3755	KCNG1	potassium voltage-gated channel, subfamily G, member 1
MSigDB	ONDER_CDH1_TARGETS_2_DN	105	452	3.17232e-47	3775	KCNK1	potassium channel, subfamily K, member 1
MSigDB	ONDER_CDH1_TARGETS_2_DN	105	452	3.17232e-47	3783	KCNN4	potassium intermediate/small conductance calcium-activated channel, subfamily N, member 4
MSigDB	ONDER_CDH1_TARGETS_2_DN	105	452	3.17232e-47	384	ARG2	arginase, type II
MSigDB	ONDER_CDH1_TARGETS_2_DN	105	452	3.17232e-47	3854	KRT6B	keratin 6B
MSigDB	ONDER_CDH1_TARGETS_2_DN	105	452	3.17232e-47	3897	L1CAM	L1 cell adhesion molecule
MSigDB	ONDER_CDH1_TARGETS_2_DN	105	452	3.17232e-47	3909	LAMA3	laminin, alpha 3
MSigDB	ONDER_CDH1_TARGETS_2_DN	105	452	3.17232e-47	3914	LAMB3	laminin, beta 3
MSigDB	ONDER_CDH1_TARGETS_2_DN	105	452	3.17232e-47	3918	LAMC2	laminin, gamma 2
MSigDB	ONDER_CDH1_TARGETS_2_DN	105	452	3.17232e-47	4128	MAOA	monoamine oxidase A
MSigDB	ONDER_CDH1_TARGETS_2_DN	105	452	3.17232e-47	4155	MBP	myelin basic protein
MSigDB	ONDER_CDH1_TARGETS_2_DN	105	452	3.17232e-47	4293	MAP3K9	mitogen-activated protein kinase kinase kinase 9
MSigDB	ONDER_CDH1_TARGETS_2_DN	105	452	3.17232e-47	4312	MMP1	matrix metallopeptidase 1 (interstitial collagenase)
MSigDB	ONDER_CDH1_TARGETS_2_DN	105	452	3.17232e-47	4319	MMP10	matrix metallopeptidase 10 (stromelysin 2)
MSigDB	ONDER_CDH1_TARGETS_2_DN	105	452	3.17232e-47	4688	NCF2	neutrophil cytosolic factor 2
MSigDB	ONDER_CDH1_TARGETS_2_DN	105	452	3.17232e-47	50486	G0S2	G0/G1switch 2
MSigDB	ONDER_CDH1_TARGETS_2_DN	105	452	3.17232e-47	5055	SERPINB2	serpin peptidase inhibitor, clade B (ovalbumin), member 2
MSigDB	ONDER_CDH1_TARGETS_2_DN	105	452	3.17232e-47	51700	CYB5R2	cytochrome b5 reductase 2
MSigDB	ONDER_CDH1_TARGETS_2_DN	105	452	3.17232e-47	5328	PLAU	plasminogen activator, urokinase
MSigDB	ONDER_CDH1_TARGETS_2_DN	105	452	3.17232e-47	54544	CRCT1	cysteine-rich C-terminal 1
MSigDB	ONDER_CDH1_TARGETS_2_DN	105	452	3.17232e-47	55107	ANO1	anoctamin 1, calcium activated chloride channel
MSigDB	ONDER_CDH1_TARGETS_2_DN	105	452	3.17232e-47	55117	SLC6A15	solute carrier family 6 (neutral amino acid transporter), member 15
MSigDB	ONDER_CDH1_TARGETS_2_DN	105	452	3.17232e-47	55612	FERMT1	fermitin family homolog 1 (Drosophila)
MSigDB	ONDER_CDH1_TARGETS_2_DN	105	452	3.17232e-47	55686	MREG	melanoregulin
MSigDB	ONDER_CDH1_TARGETS_2_DN	105	452	3.17232e-47	55785	FGD6	FYVE, RhoGEF and PH domain containing 6
MSigDB	ONDER_CDH1_TARGETS_2_DN	105	452	3.17232e-47	5724	PTAFR	platelet-activating factor receptor
MSigDB	ONDER_CDH1_TARGETS_2_DN	105	452	3.17232e-47	5743	PTGS2	prostaglandin-endoperoxide synthase 2 (prostaglandin G/H synthase and cyclooxygenase)
MSigDB	ONDER_CDH1_TARGETS_2_DN	105	452	3.17232e-47	5744	PTHLH	parathyroid hormone-like hormone
MSigDB	ONDER_CDH1_TARGETS_2_DN	105	452	3.17232e-47	634	CEACAM1	carcinoembryonic antigen-related cell adhesion molecule 1 (biliary glycoprotein)
MSigDB	ONDER_CDH1_TARGETS_2_DN	105	452	3.17232e-47	6364	CCL20	chemokine (C-C motif) ligand 20
MSigDB	ONDER_CDH1_TARGETS_2_DN	105	452	3.17232e-47	638	BIK	BCL2-interacting killer (apoptosis-inducing)
MSigDB	ONDER_CDH1_TARGETS_2_DN	105	452	3.17232e-47	64866	CDCP1	CUB domain containing protein 1
MSigDB	ONDER_CDH1_TARGETS_2_DN	105	452	3.17232e-47	650	BMP2	bone morphogenetic protein 2
MSigDB	ONDER_CDH1_TARGETS_2_DN	105	452	3.17232e-47	6515	SLC2A3	solute carrier family 2 (facilitated glucose transporter), member 3
MSigDB	ONDER_CDH1_TARGETS_2_DN	105	452	3.17232e-47	6662	SOX9	SRY (sex determining region Y)-box 9
MSigDB	ONDER_CDH1_TARGETS_2_DN	105	452	3.17232e-47	6674	SPAG1	sperm associated antigen 1
MSigDB	ONDER_CDH1_TARGETS_2_DN	105	452	3.17232e-47	688	KLF5	Kruppel-like factor 5 (intestinal)
MSigDB	ONDER_CDH1_TARGETS_2_DN	105	452	3.17232e-47	7039	TGFA	transforming growth factor, alpha
MSigDB	ONDER_CDH1_TARGETS_2_DN	105	452	3.17232e-47	7056	THBD	thrombomodulin
MSigDB	ONDER_CDH1_TARGETS_2_DN	105	452	3.17232e-47	7128	TNFAIP3	tumor necrosis factor, alpha-induced protein 3
MSigDB	ONDER_CDH1_TARGETS_2_DN	105	452	3.17232e-47	7378	UPP1	uridine phosphorylase 1
MSigDB	ONDER_CDH1_TARGETS_2_DN	105	452	3.17232e-47	7498	XDH	xanthine dehydrogenase
MSigDB	ONDER_CDH1_TARGETS_2_DN	105	452	3.17232e-47	7718	ZNF165	zinc finger protein 165
MSigDB	ONDER_CDH1_TARGETS_2_DN	105	452	3.17232e-47	7850	IL1R2	interleukin 1 receptor, type II
MSigDB	ONDER_CDH1_TARGETS_2_DN	105	452	3.17232e-47	79745	CLIP4	CAP-GLY domain containing linker protein family, member 4
MSigDB	ONDER_CDH1_TARGETS_2_DN	105	452	3.17232e-47	7980	TFPI2	tissue factor pathway inhibitor 2
MSigDB	ONDER_CDH1_TARGETS_2_DN	105	452	3.17232e-47	80723	TMEM22	transmembrane protein 22
MSigDB	ONDER_CDH1_TARGETS_2_DN	105	452	3.17232e-47	8796	SCEL	sciellin
MSigDB	ONDER_CDH1_TARGETS_2_DN	105	452	3.17232e-47	8821	INPP4B	inositol polyphosphate-4-phosphatase, type II, 105kDa
MSigDB	ONDER_CDH1_TARGETS_2_DN	105	452	3.17232e-47	8870	IER3	immediate early response 3
MSigDB	ONDER_CDH1_TARGETS_2_DN	105	452	3.17232e-47	8900	CCNA1	cyclin A1
MSigDB	ONDER_CDH1_TARGETS_2_DN	105	452	3.17232e-47	89795	NAV3	neuron navigator 3
MSigDB	ONDER_CDH1_TARGETS_2_DN	105	452	3.17232e-47	901	CCNG2	cyclin G2
MSigDB	ONDER_CDH1_TARGETS_2_DN	105	452	3.17232e-47	9456	HOMER1	homer homolog 1 (Drosophila)
MSigDB	ONDER_CDH1_TARGETS_2_DN	105	452	3.17232e-47	9536	PTGES	prostaglandin E synthase
MSigDB	ONDER_CDH1_TARGETS_2_DN	105	452	3.17232e-47	960	CD44	CD44 molecule (Indian blood group)
MSigDB	ONDER_CDH1_TARGETS_2_DN	105	452	3.17232e-47	9734	HDAC9	histone deacetylase 9
MSigDB	ONDER_CDH1_TARGETS_2_DN	105	452	3.17232e-47	9938	ARHGAP25	Rho GTPase activating protein 25
MSigDB	ONDER_CDH1_TARGETS_2_DN	105	452	3.17232e-47	9956	HS3ST2	heparan sulfate (glucosamine) 3-O-sulfotransferase 2
MSigDB	ONDER_CDH1_TARGETS_2_DN	105	452	3.17232e-47	9957	HS3ST1	heparan sulfate (glucosamine) 3-O-sulfotransferase 1
MSigDB	KRIGE_RESPONSE_TO_TOSEDOSTAT_24HR_UP	129	693	1.26392e-46	10019	SH2B3	SH2B adaptor protein 3
MSigDB	KRIGE_RESPONSE_TO_TOSEDOSTAT_24HR_UP	129	693	1.26392e-46	10020	GNE	glucosamine (UDP-N-acetyl)-2-epimerase/N-acetylmannosamine kinase
MSigDB	KRIGE_RESPONSE_TO_TOSEDOSTAT_24HR_UP	129	693	1.26392e-46	10509	SEMA4B	sema domain, immunoglobulin domain (Ig), transmembrane domain (TM) and short cytoplasmic domain, (semaphorin) 4B
MSigDB	KRIGE_RESPONSE_TO_TOSEDOSTAT_24HR_UP	129	693	1.26392e-46	10616	RBCK1	RanBP-type and C3HC4-type zinc finger containing 1
MSigDB	KRIGE_RESPONSE_TO_TOSEDOSTAT_24HR_UP	129	693	1.26392e-46	10725	NFAT5	nuclear factor of activated T-cells 5, tonicity-responsive
MSigDB	KRIGE_RESPONSE_TO_TOSEDOSTAT_24HR_UP	129	693	1.26392e-46	10802	SEC24A	SEC24 family, member A (S. cerevisiae)
MSigDB	KRIGE_RESPONSE_TO_TOSEDOSTAT_24HR_UP	129	693	1.26392e-46	10938	EHD1	EH-domain containing 1
MSigDB	KRIGE_RESPONSE_TO_TOSEDOSTAT_24HR_UP	129	693	1.26392e-46	1106	CHD2	chromodomain helicase DNA binding protein 2
MSigDB	KRIGE_RESPONSE_TO_TOSEDOSTAT_24HR_UP	129	693	1.26392e-46	11078	TRIOBP	TRIO and F-actin binding protein
MSigDB	KRIGE_RESPONSE_TO_TOSEDOSTAT_24HR_UP	129	693	1.26392e-46	118429	ANTXR2	anthrax toxin receptor 2
MSigDB	KRIGE_RESPONSE_TO_TOSEDOSTAT_24HR_UP	129	693	1.26392e-46	132864	CPEB2	cytoplasmic polyadenylation element binding protein 2
MSigDB	KRIGE_RESPONSE_TO_TOSEDOSTAT_24HR_UP	129	693	1.26392e-46	134266	GRPEL2	GrpE-like 2, mitochondrial (E. coli)
MSigDB	KRIGE_RESPONSE_TO_TOSEDOSTAT_24HR_UP	129	693	1.26392e-46	144455	E2F7	E2F transcription factor 7
MSigDB	KRIGE_RESPONSE_TO_TOSEDOSTAT_24HR_UP	129	693	1.26392e-46	146057	TTBK2	tau tubulin kinase 2
MSigDB	KRIGE_RESPONSE_TO_TOSEDOSTAT_24HR_UP	129	693	1.26392e-46	1491	CTH	cystathionase (cystathionine gamma-lyase)
MSigDB	KRIGE_RESPONSE_TO_TOSEDOSTAT_24HR_UP	129	693	1.26392e-46	152137	CCDC50	coiled-coil domain containing 50
MSigDB	KRIGE_RESPONSE_TO_TOSEDOSTAT_24HR_UP	129	693	1.26392e-46	1604	CD55	CD55 molecule, decay accelerating factor for complement (Cromer blood group)
MSigDB	KRIGE_RESPONSE_TO_TOSEDOSTAT_24HR_UP	129	693	1.26392e-46	182	JAG1	jagged 1 (Alagille syndrome)
MSigDB	KRIGE_RESPONSE_TO_TOSEDOSTAT_24HR_UP	129	693	1.26392e-46	1839	HBEGF	heparin-binding EGF-like growth factor
MSigDB	KRIGE_RESPONSE_TO_TOSEDOSTAT_24HR_UP	129	693	1.26392e-46	1846	DUSP4	dual specificity phosphatase 4
MSigDB	KRIGE_RESPONSE_TO_TOSEDOSTAT_24HR_UP	129	693	1.26392e-46	1847	DUSP5	dual specificity phosphatase 5
MSigDB	KRIGE_RESPONSE_TO_TOSEDOSTAT_24HR_UP	129	693	1.26392e-46	1848	DUSP6	dual specificity phosphatase 6
MSigDB	KRIGE_RESPONSE_TO_TOSEDOSTAT_24HR_UP	129	693	1.26392e-46	1983	EIF5	eukaryotic translation initiation factor 5
MSigDB	KRIGE_RESPONSE_TO_TOSEDOSTAT_24HR_UP	129	693	1.26392e-46	1992	SERPINB1	serpin peptidase inhibitor, clade B (ovalbumin), member 1
MSigDB	KRIGE_RESPONSE_TO_TOSEDOSTAT_24HR_UP	129	693	1.26392e-46	201799	TMEM154	transmembrane protein 154
MSigDB	KRIGE_RESPONSE_TO_TOSEDOSTAT_24HR_UP	129	693	1.26392e-46	2113	ETS1	v-ets erythroblastosis virus E26 oncogene homolog 1 (avian)
MSigDB	KRIGE_RESPONSE_TO_TOSEDOSTAT_24HR_UP	129	693	1.26392e-46	2119	ETV5	ets variant 5
MSigDB	KRIGE_RESPONSE_TO_TOSEDOSTAT_24HR_UP	129	693	1.26392e-46	22822	PHLDA1	pleckstrin homology-like domain, family A, member 1
MSigDB	KRIGE_RESPONSE_TO_TOSEDOSTAT_24HR_UP	129	693	1.26392e-46	23001	WDFY3	WD repeat and FYVE domain containing 3
MSigDB	KRIGE_RESPONSE_TO_TOSEDOSTAT_24HR_UP	129	693	1.26392e-46	23645	PPP1R15A	protein phosphatase 1, regulatory (inhibitor) subunit 15A
MSigDB	KRIGE_RESPONSE_TO_TOSEDOSTAT_24HR_UP	129	693	1.26392e-46	23657	SLC7A11	solute carrier family 7, (cationic amino acid transporter, y+ system) member 11
MSigDB	KRIGE_RESPONSE_TO_TOSEDOSTAT_24HR_UP	129	693	1.26392e-46	23764	MAFF	v-maf musculoaponeurotic fibrosarcoma oncogene homolog F (avian)
MSigDB	KRIGE_RESPONSE_TO_TOSEDOSTAT_24HR_UP	129	693	1.26392e-46	25932	CLIC4	chloride intracellular channel 4
MSigDB	KRIGE_RESPONSE_TO_TOSEDOSTAT_24HR_UP	129	693	1.26392e-46	26112	CCDC69	coiled-coil domain containing 69
MSigDB	KRIGE_RESPONSE_TO_TOSEDOSTAT_24HR_UP	129	693	1.26392e-46	26136	TES	testis derived transcript (3 LIM domains)
MSigDB	KRIGE_RESPONSE_TO_TOSEDOSTAT_24HR_UP	129	693	1.26392e-46	2673	GFPT1	glutamine-fructose-6-phosphate transaminase 1
MSigDB	KRIGE_RESPONSE_TO_TOSEDOSTAT_24HR_UP	129	693	1.26392e-46	27071	DAPP1	dual adaptor of phosphotyrosine and 3-phosphoinositides
MSigDB	KRIGE_RESPONSE_TO_TOSEDOSTAT_24HR_UP	129	693	1.26392e-46	283991	FAM100B	family with sequence similarity 100, member B
MSigDB	KRIGE_RESPONSE_TO_TOSEDOSTAT_24HR_UP	129	693	1.26392e-46	286451	YIPF6	Yip1 domain family, member 6
MSigDB	KRIGE_RESPONSE_TO_TOSEDOSTAT_24HR_UP	129	693	1.26392e-46	2887	GRB10	growth factor receptor-bound protein 10
MSigDB	KRIGE_RESPONSE_TO_TOSEDOSTAT_24HR_UP	129	693	1.26392e-46	29968	PSAT1	phosphoserine aminotransferase 1
MSigDB	KRIGE_RESPONSE_TO_TOSEDOSTAT_24HR_UP	129	693	1.26392e-46	306	ANXA3	annexin A3
MSigDB	KRIGE_RESPONSE_TO_TOSEDOSTAT_24HR_UP	129	693	1.26392e-46	3267	AGFG1	ArfGAP with FG repeats 1
MSigDB	KRIGE_RESPONSE_TO_TOSEDOSTAT_24HR_UP	129	693	1.26392e-46	331	XIAP	X-linked inhibitor of apoptosis
MSigDB	KRIGE_RESPONSE_TO_TOSEDOSTAT_24HR_UP	129	693	1.26392e-46	344558	SH3RF3	SH3 domain containing ring finger 3
MSigDB	KRIGE_RESPONSE_TO_TOSEDOSTAT_24HR_UP	129	693	1.26392e-46	3475	IFRD1	interferon-related developmental regulator 1
MSigDB	KRIGE_RESPONSE_TO_TOSEDOSTAT_24HR_UP	129	693	1.26392e-46	3482	IGF2R	insulin-like growth factor 2 receptor
MSigDB	KRIGE_RESPONSE_TO_TOSEDOSTAT_24HR_UP	129	693	1.26392e-46	3576	IL8	interleukin 8
MSigDB	KRIGE_RESPONSE_TO_TOSEDOSTAT_24HR_UP	129	693	1.26392e-46	3628	INPP1	inositol polyphosphate-1-phosphatase
MSigDB	KRIGE_RESPONSE_TO_TOSEDOSTAT_24HR_UP	129	693	1.26392e-46	376940	ZC3H6	zinc finger CCCH-type containing 6
MSigDB	KRIGE_RESPONSE_TO_TOSEDOSTAT_24HR_UP	129	693	1.26392e-46	4084	MXD1	MAX dimerization protein 1
MSigDB	KRIGE_RESPONSE_TO_TOSEDOSTAT_24HR_UP	129	693	1.26392e-46	414777	HCG18	HLA complex group 18
MSigDB	KRIGE_RESPONSE_TO_TOSEDOSTAT_24HR_UP	129	693	1.26392e-46	4170	MCL1	myeloid cell leukemia sequence 1 (BCL2-related)
MSigDB	KRIGE_RESPONSE_TO_TOSEDOSTAT_24HR_UP	129	693	1.26392e-46	4189	DNAJB9	DnaJ (Hsp40) homolog, subfamily B, member 9
MSigDB	KRIGE_RESPONSE_TO_TOSEDOSTAT_24HR_UP	129	693	1.26392e-46	440	ASNS	asparagine synthetase
MSigDB	KRIGE_RESPONSE_TO_TOSEDOSTAT_24HR_UP	129	693	1.26392e-46	4783	NFIL3	nuclear factor, interleukin 3 regulated
MSigDB	KRIGE_RESPONSE_TO_TOSEDOSTAT_24HR_UP	129	693	1.26392e-46	50640	PNPLA8	patatin-like phospholipase domain containing 8
MSigDB	KRIGE_RESPONSE_TO_TOSEDOSTAT_24HR_UP	129	693	1.26392e-46	5106	PCK2	phosphoenolpyruvate carboxykinase 2 (mitochondrial)
MSigDB	KRIGE_RESPONSE_TO_TOSEDOSTAT_24HR_UP	129	693	1.26392e-46	51175	TUBE1	tubulin, epsilon 1
MSigDB	KRIGE_RESPONSE_TO_TOSEDOSTAT_24HR_UP	129	693	1.26392e-46	5128	CDK17	cyclin-dependent kinase 17
MSigDB	KRIGE_RESPONSE_TO_TOSEDOSTAT_24HR_UP	129	693	1.26392e-46	51312	SLC25A37	solute carrier family 25, member 37
MSigDB	KRIGE_RESPONSE_TO_TOSEDOSTAT_24HR_UP	129	693	1.26392e-46	5144	PDE4D	phosphodiesterase 4D, cAMP-specific (phosphodiesterase E3 dunce homolog, Drosophila)
MSigDB	KRIGE_RESPONSE_TO_TOSEDOSTAT_24HR_UP	129	693	1.26392e-46	5366	PMAIP1	phorbol-12-myristate-13-acetate-induced protein 1
MSigDB	KRIGE_RESPONSE_TO_TOSEDOSTAT_24HR_UP	129	693	1.26392e-46	54206	ERRFI1	ERBB receptor feedback inhibitor 1
MSigDB	KRIGE_RESPONSE_TO_TOSEDOSTAT_24HR_UP	129	693	1.26392e-46	54431	DNAJC10	DnaJ (Hsp40) homolog, subfamily C, member 10
MSigDB	KRIGE_RESPONSE_TO_TOSEDOSTAT_24HR_UP	129	693	1.26392e-46	54434	SSH1	slingshot homolog 1 (Drosophila)
MSigDB	KRIGE_RESPONSE_TO_TOSEDOSTAT_24HR_UP	129	693	1.26392e-46	54498	SMOX	spermine oxidase
MSigDB	KRIGE_RESPONSE_TO_TOSEDOSTAT_24HR_UP	129	693	1.26392e-46	54557	SGTB	small glutamine-rich tetratricopeptide repeat (TPR)-containing, beta
MSigDB	KRIGE_RESPONSE_TO_TOSEDOSTAT_24HR_UP	129	693	1.26392e-46	54629	FAM63B	family with sequence similarity 63, member B
MSigDB	KRIGE_RESPONSE_TO_TOSEDOSTAT_24HR_UP	129	693	1.26392e-46	54676	GTPBP2	GTP binding protein 2
MSigDB	KRIGE_RESPONSE_TO_TOSEDOSTAT_24HR_UP	129	693	1.26392e-46	54682	MANSC1	MANSC domain containing 1
MSigDB	KRIGE_RESPONSE_TO_TOSEDOSTAT_24HR_UP	129	693	1.26392e-46	54820	NDE1	nudE nuclear distribution gene E homolog 1 (A. nidulans)
MSigDB	KRIGE_RESPONSE_TO_TOSEDOSTAT_24HR_UP	129	693	1.26392e-46	55356	SLC22A15	solute carrier family 22, member 15
MSigDB	KRIGE_RESPONSE_TO_TOSEDOSTAT_24HR_UP	129	693	1.26392e-46	55454	CSGALNACT2	chondroitin sulfate N-acetylgalactosaminyltransferase 2
MSigDB	KRIGE_RESPONSE_TO_TOSEDOSTAT_24HR_UP	129	693	1.26392e-46	55589	BMP2K	BMP2 inducible kinase
MSigDB	KRIGE_RESPONSE_TO_TOSEDOSTAT_24HR_UP	129	693	1.26392e-46	55757	UGGT2	UDP-glucose glycoprotein glucosyltransferase 2
MSigDB	KRIGE_RESPONSE_TO_TOSEDOSTAT_24HR_UP	129	693	1.26392e-46	55824	PAG1	phosphoprotein associated with glycosphingolipid microdomains 1
MSigDB	KRIGE_RESPONSE_TO_TOSEDOSTAT_24HR_UP	129	693	1.26392e-46	56261	GPCPD1	glycerophosphocholine phosphodiesterase GDE1 homolog (S. cerevisiae)
MSigDB	KRIGE_RESPONSE_TO_TOSEDOSTAT_24HR_UP	129	693	1.26392e-46	57542	KLHDC5	kelch domain containing 5
MSigDB	KRIGE_RESPONSE_TO_TOSEDOSTAT_24HR_UP	129	693	1.26392e-46	57552	NCEH1	neutral cholesterol ester hydrolase 1
MSigDB	KRIGE_RESPONSE_TO_TOSEDOSTAT_24HR_UP	129	693	1.26392e-46	57688	ZSWIM6	zinc finger, SWIM-type containing 6
MSigDB	KRIGE_RESPONSE_TO_TOSEDOSTAT_24HR_UP	129	693	1.26392e-46	57761	TRIB3	tribbles homolog 3 (Drosophila)
MSigDB	KRIGE_RESPONSE_TO_TOSEDOSTAT_24HR_UP	129	693	1.26392e-46	597	BCL2A1	BCL2-related protein A1
MSigDB	KRIGE_RESPONSE_TO_TOSEDOSTAT_24HR_UP	129	693	1.26392e-46	5997	RGS2	regulator of G-protein signaling 2, 24kDa
MSigDB	KRIGE_RESPONSE_TO_TOSEDOSTAT_24HR_UP	129	693	1.26392e-46	6397	SEC14L1	SEC14-like 1 (S. cerevisiae)
MSigDB	KRIGE_RESPONSE_TO_TOSEDOSTAT_24HR_UP	129	693	1.26392e-46	6400	SEL1L	sel-1 suppressor of lin-12-like (C. elegans)
MSigDB	KRIGE_RESPONSE_TO_TOSEDOSTAT_24HR_UP	129	693	1.26392e-46	64089	SNX16	sorting nexin 16
MSigDB	KRIGE_RESPONSE_TO_TOSEDOSTAT_24HR_UP	129	693	1.26392e-46	6482	ST3GAL1	ST3 beta-galactoside alpha-2,3-sialyltransferase 1
MSigDB	KRIGE_RESPONSE_TO_TOSEDOSTAT_24HR_UP	129	693	1.26392e-46	64843	ISL2	ISL LIM homeobox 2
MSigDB	KRIGE_RESPONSE_TO_TOSEDOSTAT_24HR_UP	129	693	1.26392e-46	64859	OBFC2A	oligonucleotide/oligosaccharide-binding fold containing 2A
MSigDB	KRIGE_RESPONSE_TO_TOSEDOSTAT_24HR_UP	129	693	1.26392e-46	6498	SKIL	SKI-like oncogene
MSigDB	KRIGE_RESPONSE_TO_TOSEDOSTAT_24HR_UP	129	693	1.26392e-46	6515	SLC2A3	solute carrier family 2 (facilitated glucose transporter), member 3
MSigDB	KRIGE_RESPONSE_TO_TOSEDOSTAT_24HR_UP	129	693	1.26392e-46	6541	SLC7A1	solute carrier family 7 (cationic amino acid transporter, y+ system), member 1
MSigDB	KRIGE_RESPONSE_TO_TOSEDOSTAT_24HR_UP	129	693	1.26392e-46	6782	HSPA13	heat shock protein 70kDa family, member 13
MSigDB	KRIGE_RESPONSE_TO_TOSEDOSTAT_24HR_UP	129	693	1.26392e-46	6907	TBL1X	transducin (beta)-like 1X-linked
MSigDB	KRIGE_RESPONSE_TO_TOSEDOSTAT_24HR_UP	129	693	1.26392e-46	694	BTG1	B-cell translocation gene 1, anti-proliferative
MSigDB	KRIGE_RESPONSE_TO_TOSEDOSTAT_24HR_UP	129	693	1.26392e-46	7171	TPM4	tropomyosin 4
MSigDB	KRIGE_RESPONSE_TO_TOSEDOSTAT_24HR_UP	129	693	1.26392e-46	7262	PHLDA2	pleckstrin homology-like domain, family A, member 2
MSigDB	KRIGE_RESPONSE_TO_TOSEDOSTAT_24HR_UP	129	693	1.26392e-46	7422	VEGFA	vascular endothelial growth factor A
MSigDB	KRIGE_RESPONSE_TO_TOSEDOSTAT_24HR_UP	129	693	1.26392e-46	7436	VLDLR	very low density lipoprotein receptor
MSigDB	KRIGE_RESPONSE_TO_TOSEDOSTAT_24HR_UP	129	693	1.26392e-46	7453	WARS	tryptophanyl-tRNA synthetase
MSigDB	KRIGE_RESPONSE_TO_TOSEDOSTAT_24HR_UP	129	693	1.26392e-46	79094	CHAC1	ChaC, cation transport regulator homolog 1 (E. coli)
MSigDB	KRIGE_RESPONSE_TO_TOSEDOSTAT_24HR_UP	129	693	1.26392e-46	80025	PANK2	pantothenate kinase 2
MSigDB	KRIGE_RESPONSE_TO_TOSEDOSTAT_24HR_UP	129	693	1.26392e-46	80223	RAB11FIP1	RAB11 family interacting protein 1 (class I)
MSigDB	KRIGE_RESPONSE_TO_TOSEDOSTAT_24HR_UP	129	693	1.26392e-46	80315	CPEB4	cytoplasmic polyadenylation element binding protein 4
MSigDB	KRIGE_RESPONSE_TO_TOSEDOSTAT_24HR_UP	129	693	1.26392e-46	80853	JHDM1D	jumonji C domain containing histone demethylase 1 homolog D (S. cerevisiae)
MSigDB	KRIGE_RESPONSE_TO_TOSEDOSTAT_24HR_UP	129	693	1.26392e-46	81603	TRIM8	tripartite motif-containing 8
MSigDB	KRIGE_RESPONSE_TO_TOSEDOSTAT_24HR_UP	129	693	1.26392e-46	833	CARS	cysteinyl-tRNA synthetase
MSigDB	KRIGE_RESPONSE_TO_TOSEDOSTAT_24HR_UP	129	693	1.26392e-46	83479	DDX59	DEAD (Asp-Glu-Ala-Asp) box polypeptide 59
MSigDB	KRIGE_RESPONSE_TO_TOSEDOSTAT_24HR_UP	129	693	1.26392e-46	83667	SESN2	sestrin 2
MSigDB	KRIGE_RESPONSE_TO_TOSEDOSTAT_24HR_UP	129	693	1.26392e-46	84706	GPT2	glutamic pyruvate transaminase (alanine aminotransferase) 2
MSigDB	KRIGE_RESPONSE_TO_TOSEDOSTAT_24HR_UP	129	693	1.26392e-46	8476	CDC42BPA	CDC42 binding protein kinase alpha (DMPK-like)
MSigDB	KRIGE_RESPONSE_TO_TOSEDOSTAT_24HR_UP	129	693	1.26392e-46	84803	AGPAT9	1-acylglycerol-3-phosphate O-acyltransferase 9
MSigDB	KRIGE_RESPONSE_TO_TOSEDOSTAT_24HR_UP	129	693	1.26392e-46	84910	TMEM87B	transmembrane protein 87B
MSigDB	KRIGE_RESPONSE_TO_TOSEDOSTAT_24HR_UP	129	693	1.26392e-46	8543	LMO4	LIM domain only 4
MSigDB	KRIGE_RESPONSE_TO_TOSEDOSTAT_24HR_UP	129	693	1.26392e-46	85450	ITPRIP	inositol 1,4,5-triphosphate receptor interacting protein
MSigDB	KRIGE_RESPONSE_TO_TOSEDOSTAT_24HR_UP	129	693	1.26392e-46	8614	STC2	stanniocalcin 2
MSigDB	KRIGE_RESPONSE_TO_TOSEDOSTAT_24HR_UP	129	693	1.26392e-46	8780	RIOK3	RIO kinase 3 (yeast)
MSigDB	KRIGE_RESPONSE_TO_TOSEDOSTAT_24HR_UP	129	693	1.26392e-46	8809	IL18R1	interleukin 18 receptor 1
MSigDB	KRIGE_RESPONSE_TO_TOSEDOSTAT_24HR_UP	129	693	1.26392e-46	8905	AP1S2	adaptor-related protein complex 1, sigma 2 subunit
MSigDB	KRIGE_RESPONSE_TO_TOSEDOSTAT_24HR_UP	129	693	1.26392e-46	901	CCNG2	cyclin G2
MSigDB	KRIGE_RESPONSE_TO_TOSEDOSTAT_24HR_UP	129	693	1.26392e-46	9266	CYTH2	cytohesin 2
MSigDB	KRIGE_RESPONSE_TO_TOSEDOSTAT_24HR_UP	129	693	1.26392e-46	9645	MICAL2	microtubule associated monoxygenase, calponin and LIM domain containing 2
MSigDB	KRIGE_RESPONSE_TO_TOSEDOSTAT_24HR_UP	129	693	1.26392e-46	9663	LPIN2	lipin 2
MSigDB	KRIGE_RESPONSE_TO_TOSEDOSTAT_24HR_UP	129	693	1.26392e-46	9695	EDEM1	ER degradation enhancer, mannosidase alpha-like 1
MSigDB	KRIGE_RESPONSE_TO_TOSEDOSTAT_24HR_UP	129	693	1.26392e-46	9710	KIAA0355	KIAA0355
MSigDB	KRIGE_RESPONSE_TO_TOSEDOSTAT_24HR_UP	129	693	1.26392e-46	9734	HDAC9	histone deacetylase 9
MSigDB	KRIGE_RESPONSE_TO_TOSEDOSTAT_24HR_UP	129	693	1.26392e-46	9871	SEC24D	SEC24 family, member D (S. cerevisiae)
MSigDB	KRIGE_RESPONSE_TO_TOSEDOSTAT_24HR_UP	129	693	1.26392e-46	9938	ARHGAP25	Rho GTPase activating protein 25
MSigDB	ZHANG_RESPONSE_TO_IKK_INHIBITOR_AND_TNF_UP	68	208	5.25476e-41	10725	NFAT5	nuclear factor of activated T-cells 5, tonicity-responsive
MSigDB	ZHANG_RESPONSE_TO_IKK_INHIBITOR_AND_TNF_UP	68	208	5.25476e-41	10938	EHD1	EH-domain containing 1
MSigDB	ZHANG_RESPONSE_TO_IKK_INHIBITOR_AND_TNF_UP	68	208	5.25476e-41	127544	RNF19B	ring finger protein 19B
MSigDB	ZHANG_RESPONSE_TO_IKK_INHIBITOR_AND_TNF_UP	68	208	5.25476e-41	1316	KLF6	Kruppel-like factor 6
MSigDB	ZHANG_RESPONSE_TO_IKK_INHIBITOR_AND_TNF_UP	68	208	5.25476e-41	162394	SLFN5	schlafen family member 5
MSigDB	ZHANG_RESPONSE_TO_IKK_INHIBITOR_AND_TNF_UP	68	208	5.25476e-41	163732	CITED4	Cbp/p300-interacting transactivator, with Glu/Asp-rich carboxy-terminal domain, 4
MSigDB	ZHANG_RESPONSE_TO_IKK_INHIBITOR_AND_TNF_UP	68	208	5.25476e-41	1839	HBEGF	heparin-binding EGF-like growth factor
MSigDB	ZHANG_RESPONSE_TO_IKK_INHIBITOR_AND_TNF_UP	68	208	5.25476e-41	2113	ETS1	v-ets erythroblastosis virus E26 oncogene homolog 1 (avian)
MSigDB	ZHANG_RESPONSE_TO_IKK_INHIBITOR_AND_TNF_UP	68	208	5.25476e-41	23034	SAMD4A	sterile alpha motif domain containing 4A
MSigDB	ZHANG_RESPONSE_TO_IKK_INHIBITOR_AND_TNF_UP	68	208	5.25476e-41	23150	FRMD4B	FERM domain containing 4B
MSigDB	ZHANG_RESPONSE_TO_IKK_INHIBITOR_AND_TNF_UP	68	208	5.25476e-41	23586	DDX58	DEAD (Asp-Glu-Ala-Asp) box polypeptide 58
MSigDB	ZHANG_RESPONSE_TO_IKK_INHIBITOR_AND_TNF_UP	68	208	5.25476e-41	23764	MAFF	v-maf musculoaponeurotic fibrosarcoma oncogene homolog F (avian)
MSigDB	ZHANG_RESPONSE_TO_IKK_INHIBITOR_AND_TNF_UP	68	208	5.25476e-41	2643	GCH1	GTP cyclohydrolase 1
MSigDB	ZHANG_RESPONSE_TO_IKK_INHIBITOR_AND_TNF_UP	68	208	5.25476e-41	27071	DAPP1	dual adaptor of phosphotyrosine and 3-phosphoinositides
MSigDB	ZHANG_RESPONSE_TO_IKK_INHIBITOR_AND_TNF_UP	68	208	5.25476e-41	2744	GLS	glutaminase
MSigDB	ZHANG_RESPONSE_TO_IKK_INHIBITOR_AND_TNF_UP	68	208	5.25476e-41	2919	CXCL1	chemokine (C-X-C motif) ligand 1 (melanoma growth stimulating activity, alpha)
MSigDB	ZHANG_RESPONSE_TO_IKK_INHIBITOR_AND_TNF_UP	68	208	5.25476e-41	2920	CXCL2	chemokine (C-X-C motif) ligand 2
MSigDB	ZHANG_RESPONSE_TO_IKK_INHIBITOR_AND_TNF_UP	68	208	5.25476e-41	2921	CXCL3	chemokine (C-X-C motif) ligand 3
MSigDB	ZHANG_RESPONSE_TO_IKK_INHIBITOR_AND_TNF_UP	68	208	5.25476e-41	330	BIRC3	baculoviral IAP repeat-containing 3
MSigDB	ZHANG_RESPONSE_TO_IKK_INHIBITOR_AND_TNF_UP	68	208	5.25476e-41	3383	ICAM1	intercellular adhesion molecule 1
MSigDB	ZHANG_RESPONSE_TO_IKK_INHIBITOR_AND_TNF_UP	68	208	5.25476e-41	3552	IL1A	interleukin 1, alpha
MSigDB	ZHANG_RESPONSE_TO_IKK_INHIBITOR_AND_TNF_UP	68	208	5.25476e-41	3553	IL1B	interleukin 1, beta
MSigDB	ZHANG_RESPONSE_TO_IKK_INHIBITOR_AND_TNF_UP	68	208	5.25476e-41	3575	IL7R	interleukin 7 receptor
MSigDB	ZHANG_RESPONSE_TO_IKK_INHIBITOR_AND_TNF_UP	68	208	5.25476e-41	3576	IL8	interleukin 8
MSigDB	ZHANG_RESPONSE_TO_IKK_INHIBITOR_AND_TNF_UP	68	208	5.25476e-41	3656	IRAK2	interleukin-1 receptor-associated kinase 2
MSigDB	ZHANG_RESPONSE_TO_IKK_INHIBITOR_AND_TNF_UP	68	208	5.25476e-41	3669	ISG20	interferon stimulated exonuclease gene 20kDa
MSigDB	ZHANG_RESPONSE_TO_IKK_INHIBITOR_AND_TNF_UP	68	208	5.25476e-41	3854	KRT6B	keratin 6B
MSigDB	ZHANG_RESPONSE_TO_IKK_INHIBITOR_AND_TNF_UP	68	208	5.25476e-41	3914	LAMB3	laminin, beta 3
MSigDB	ZHANG_RESPONSE_TO_IKK_INHIBITOR_AND_TNF_UP	68	208	5.25476e-41	3976	LIF	leukemia inhibitory factor (cholinergic differentiation factor)
MSigDB	ZHANG_RESPONSE_TO_IKK_INHIBITOR_AND_TNF_UP	68	208	5.25476e-41	4071	TM4SF1	transmembrane 4 L six family member 1
MSigDB	ZHANG_RESPONSE_TO_IKK_INHIBITOR_AND_TNF_UP	68	208	5.25476e-41	4084	MXD1	MAX dimerization protein 1
MSigDB	ZHANG_RESPONSE_TO_IKK_INHIBITOR_AND_TNF_UP	68	208	5.25476e-41	4319	MMP10	matrix metallopeptidase 10 (stromelysin 2)
MSigDB	ZHANG_RESPONSE_TO_IKK_INHIBITOR_AND_TNF_UP	68	208	5.25476e-41	4322	MMP13	matrix metallopeptidase 13 (collagenase 3)
MSigDB	ZHANG_RESPONSE_TO_IKK_INHIBITOR_AND_TNF_UP	68	208	5.25476e-41	50486	G0S2	G0/G1switch 2
MSigDB	ZHANG_RESPONSE_TO_IKK_INHIBITOR_AND_TNF_UP	68	208	5.25476e-41	51429	SNX9	sorting nexin 9
MSigDB	ZHANG_RESPONSE_TO_IKK_INHIBITOR_AND_TNF_UP	68	208	5.25476e-41	51561	IL23A	interleukin 23, alpha subunit p19
MSigDB	ZHANG_RESPONSE_TO_IKK_INHIBITOR_AND_TNF_UP	68	208	5.25476e-41	5328	PLAU	plasminogen activator, urokinase
MSigDB	ZHANG_RESPONSE_TO_IKK_INHIBITOR_AND_TNF_UP	68	208	5.25476e-41	5329	PLAUR	plasminogen activator, urokinase receptor
MSigDB	ZHANG_RESPONSE_TO_IKK_INHIBITOR_AND_TNF_UP	68	208	5.25476e-41	54103	PION	pigeon homolog (Drosophila)
MSigDB	ZHANG_RESPONSE_TO_IKK_INHIBITOR_AND_TNF_UP	68	208	5.25476e-41	5467	PPARD	peroxisome proliferator-activated receptor delta
MSigDB	ZHANG_RESPONSE_TO_IKK_INHIBITOR_AND_TNF_UP	68	208	5.25476e-41	55359	STYK1	serine/threonine/tyrosine kinase 1
MSigDB	ZHANG_RESPONSE_TO_IKK_INHIBITOR_AND_TNF_UP	68	208	5.25476e-41	55824	PAG1	phosphoprotein associated with glycosphingolipid microdomains 1
MSigDB	ZHANG_RESPONSE_TO_IKK_INHIBITOR_AND_TNF_UP	68	208	5.25476e-41	5611	DNAJC3	DnaJ (Hsp40) homolog, subfamily C, member 3
MSigDB	ZHANG_RESPONSE_TO_IKK_INHIBITOR_AND_TNF_UP	68	208	5.25476e-41	5724	PTAFR	platelet-activating factor receptor
MSigDB	ZHANG_RESPONSE_TO_IKK_INHIBITOR_AND_TNF_UP	68	208	5.25476e-41	57458	TMCC3	transmembrane and coiled-coil domain family 3
MSigDB	ZHANG_RESPONSE_TO_IKK_INHIBITOR_AND_TNF_UP	68	208	5.25476e-41	5806	PTX3	pentraxin 3, long
MSigDB	ZHANG_RESPONSE_TO_IKK_INHIBITOR_AND_TNF_UP	68	208	5.25476e-41	597	BCL2A1	BCL2-related protein A1
MSigDB	ZHANG_RESPONSE_TO_IKK_INHIBITOR_AND_TNF_UP	68	208	5.25476e-41	6364	CCL20	chemokine (C-C motif) ligand 20
MSigDB	ZHANG_RESPONSE_TO_IKK_INHIBITOR_AND_TNF_UP	68	208	5.25476e-41	64332	NFKBIZ	nuclear factor of kappa light polypeptide gene enhancer in B-cells inhibitor, zeta
MSigDB	ZHANG_RESPONSE_TO_IKK_INHIBITOR_AND_TNF_UP	68	208	5.25476e-41	64423	INF2	inverted formin, FH2 and WH2 domain containing
MSigDB	ZHANG_RESPONSE_TO_IKK_INHIBITOR_AND_TNF_UP	68	208	5.25476e-41	6446	SGK1	serum/glucocorticoid regulated kinase 1
MSigDB	ZHANG_RESPONSE_TO_IKK_INHIBITOR_AND_TNF_UP	68	208	5.25476e-41	650	BMP2	bone morphogenetic protein 2
MSigDB	ZHANG_RESPONSE_TO_IKK_INHIBITOR_AND_TNF_UP	68	208	5.25476e-41	694	BTG1	B-cell translocation gene 1, anti-proliferative
MSigDB	ZHANG_RESPONSE_TO_IKK_INHIBITOR_AND_TNF_UP	68	208	5.25476e-41	7128	TNFAIP3	tumor necrosis factor, alpha-induced protein 3
MSigDB	ZHANG_RESPONSE_TO_IKK_INHIBITOR_AND_TNF_UP	68	208	5.25476e-41	7718	ZNF165	zinc finger protein 165
MSigDB	ZHANG_RESPONSE_TO_IKK_INHIBITOR_AND_TNF_UP	68	208	5.25476e-41	7850	IL1R2	interleukin 1 receptor, type II
MSigDB	ZHANG_RESPONSE_TO_IKK_INHIBITOR_AND_TNF_UP	68	208	5.25476e-41	79745	CLIP4	CAP-GLY domain containing linker protein family, member 4
MSigDB	ZHANG_RESPONSE_TO_IKK_INHIBITOR_AND_TNF_UP	68	208	5.25476e-41	79993	ELOVL7	ELOVL family member 7, elongation of long chain fatty acids (yeast)
MSigDB	ZHANG_RESPONSE_TO_IKK_INHIBITOR_AND_TNF_UP	68	208	5.25476e-41	80176	SPSB1	splA/ryanodine receptor domain and SOCS box containing 1
MSigDB	ZHANG_RESPONSE_TO_IKK_INHIBITOR_AND_TNF_UP	68	208	5.25476e-41	80223	RAB11FIP1	RAB11 family interacting protein 1 (class I)
MSigDB	ZHANG_RESPONSE_TO_IKK_INHIBITOR_AND_TNF_UP	68	208	5.25476e-41	80853	JHDM1D	jumonji C domain containing histone demethylase 1 homolog D (S. cerevisiae)
MSigDB	ZHANG_RESPONSE_TO_IKK_INHIBITOR_AND_TNF_UP	68	208	5.25476e-41	8482	SEMA7A	semaphorin 7A, GPI membrane anchor (John Milton Hagen blood group)
MSigDB	ZHANG_RESPONSE_TO_IKK_INHIBITOR_AND_TNF_UP	68	208	5.25476e-41	89795	NAV3	neuron navigator 3
MSigDB	ZHANG_RESPONSE_TO_IKK_INHIBITOR_AND_TNF_UP	68	208	5.25476e-41	901	CCNG2	cyclin G2
MSigDB	ZHANG_RESPONSE_TO_IKK_INHIBITOR_AND_TNF_UP	68	208	5.25476e-41	90874	ZNF697	zinc finger protein 697
MSigDB	ZHANG_RESPONSE_TO_IKK_INHIBITOR_AND_TNF_UP	68	208	5.25476e-41	9709	HERPUD1	homocysteine-inducible, endoplasmic reticulum stress-inducible, ubiquitin-like domain member 1
MSigDB	ZHANG_RESPONSE_TO_IKK_INHIBITOR_AND_TNF_UP	68	208	5.25476e-41	9732	DOCK4	dedicator of cytokinesis 4
MSigDB	ZHANG_RESPONSE_TO_IKK_INHIBITOR_AND_TNF_UP	68	208	5.25476e-41	9734	HDAC9	histone deacetylase 9
MSigDB	NAGASHIMA_NRG1_SIGNALING_UP	62	169	6.88434e-41	10221	TRIB1	tribbles homolog 1 (Drosophila)
MSigDB	NAGASHIMA_NRG1_SIGNALING_UP	62	169	6.88434e-41	10611	PDLIM5	PDZ and LIM domain 5
MSigDB	NAGASHIMA_NRG1_SIGNALING_UP	62	169	6.88434e-41	10979	FERMT2	fermitin family homolog 2 (Drosophila)
MSigDB	NAGASHIMA_NRG1_SIGNALING_UP	62	169	6.88434e-41	1316	KLF6	Kruppel-like factor 6
MSigDB	NAGASHIMA_NRG1_SIGNALING_UP	62	169	6.88434e-41	1490	CTGF	connective tissue growth factor
MSigDB	NAGASHIMA_NRG1_SIGNALING_UP	62	169	6.88434e-41	1491	CTH	cystathionase (cystathionine gamma-lyase)
MSigDB	NAGASHIMA_NRG1_SIGNALING_UP	62	169	6.88434e-41	1839	HBEGF	heparin-binding EGF-like growth factor
MSigDB	NAGASHIMA_NRG1_SIGNALING_UP	62	169	6.88434e-41	1843	DUSP1	dual specificity phosphatase 1
MSigDB	NAGASHIMA_NRG1_SIGNALING_UP	62	169	6.88434e-41	1846	DUSP4	dual specificity phosphatase 4
MSigDB	NAGASHIMA_NRG1_SIGNALING_UP	62	169	6.88434e-41	1847	DUSP5	dual specificity phosphatase 5
MSigDB	NAGASHIMA_NRG1_SIGNALING_UP	62	169	6.88434e-41	1958	EGR1	early growth response 1
MSigDB	NAGASHIMA_NRG1_SIGNALING_UP	62	169	6.88434e-41	1960	EGR3	early growth response 3
MSigDB	NAGASHIMA_NRG1_SIGNALING_UP	62	169	6.88434e-41	1969	EPHA2	EPH receptor A2
MSigDB	NAGASHIMA_NRG1_SIGNALING_UP	62	169	6.88434e-41	1983	EIF5	eukaryotic translation initiation factor 5
MSigDB	NAGASHIMA_NRG1_SIGNALING_UP	62	169	6.88434e-41	22822	PHLDA1	pleckstrin homology-like domain, family A, member 1
MSigDB	NAGASHIMA_NRG1_SIGNALING_UP	62	169	6.88434e-41	23198	PSME4	proteasome (prosome, macropain) activator subunit 4
MSigDB	NAGASHIMA_NRG1_SIGNALING_UP	62	169	6.88434e-41	2353	FOS	FBJ murine osteosarcoma viral oncogene homolog
MSigDB	NAGASHIMA_NRG1_SIGNALING_UP	62	169	6.88434e-41	23645	PPP1R15A	protein phosphatase 1, regulatory (inhibitor) subunit 15A
MSigDB	NAGASHIMA_NRG1_SIGNALING_UP	62	169	6.88434e-41	23764	MAFF	v-maf musculoaponeurotic fibrosarcoma oncogene homolog F (avian)
MSigDB	NAGASHIMA_NRG1_SIGNALING_UP	62	169	6.88434e-41	25948	KBTBD2	kelch repeat and BTB (POZ) domain containing 2
MSigDB	NAGASHIMA_NRG1_SIGNALING_UP	62	169	6.88434e-41	26136	TES	testis derived transcript (3 LIM domains)
MSigDB	NAGASHIMA_NRG1_SIGNALING_UP	62	169	6.88434e-41	2669	GEM	GTP binding protein overexpressed in skeletal muscle
MSigDB	NAGASHIMA_NRG1_SIGNALING_UP	62	169	6.88434e-41	28231	SLCO4A1	solute carrier organic anion transporter family, member 4A1
MSigDB	NAGASHIMA_NRG1_SIGNALING_UP	62	169	6.88434e-41	3397	ID1	inhibitor of DNA binding 1, dominant negative helix-loop-helix protein
MSigDB	NAGASHIMA_NRG1_SIGNALING_UP	62	169	6.88434e-41	3475	IFRD1	interferon-related developmental regulator 1
MSigDB	NAGASHIMA_NRG1_SIGNALING_UP	62	169	6.88434e-41	3491	CYR61	cysteine-rich, angiogenic inducer, 61
MSigDB	NAGASHIMA_NRG1_SIGNALING_UP	62	169	6.88434e-41	3628	INPP1	inositol polyphosphate-1-phosphatase
MSigDB	NAGASHIMA_NRG1_SIGNALING_UP	62	169	6.88434e-41	3669	ISG20	interferon stimulated exonuclease gene 20kDa
MSigDB	NAGASHIMA_NRG1_SIGNALING_UP	62	169	6.88434e-41	3725	JUN	jun oncogene
MSigDB	NAGASHIMA_NRG1_SIGNALING_UP	62	169	6.88434e-41	374	AREG	amphiregulin
MSigDB	NAGASHIMA_NRG1_SIGNALING_UP	62	169	6.88434e-41	384	ARG2	arginase, type II
MSigDB	NAGASHIMA_NRG1_SIGNALING_UP	62	169	6.88434e-41	3909	LAMA3	laminin, alpha 3
MSigDB	NAGASHIMA_NRG1_SIGNALING_UP	62	169	6.88434e-41	3918	LAMC2	laminin, gamma 2
MSigDB	NAGASHIMA_NRG1_SIGNALING_UP	62	169	6.88434e-41	3949	LDLR	low density lipoprotein receptor
MSigDB	NAGASHIMA_NRG1_SIGNALING_UP	62	169	6.88434e-41	3976	LIF	leukemia inhibitory factor (cholinergic differentiation factor)
MSigDB	NAGASHIMA_NRG1_SIGNALING_UP	62	169	6.88434e-41	4170	MCL1	myeloid cell leukemia sequence 1 (BCL2-related)
MSigDB	NAGASHIMA_NRG1_SIGNALING_UP	62	169	6.88434e-41	4783	NFIL3	nuclear factor, interleukin 3 regulated
MSigDB	NAGASHIMA_NRG1_SIGNALING_UP	62	169	6.88434e-41	4864	NPC1	Niemann-Pick disease, type C1
MSigDB	NAGASHIMA_NRG1_SIGNALING_UP	62	169	6.88434e-41	51330	TNFRSF12A	tumor necrosis factor receptor superfamily, member 12A
MSigDB	NAGASHIMA_NRG1_SIGNALING_UP	62	169	6.88434e-41	5271	SERPINB8	serpin peptidase inhibitor, clade B (ovalbumin), member 8
MSigDB	NAGASHIMA_NRG1_SIGNALING_UP	62	169	6.88434e-41	5329	PLAUR	plasminogen activator, urokinase receptor
MSigDB	NAGASHIMA_NRG1_SIGNALING_UP	62	169	6.88434e-41	5366	PMAIP1	phorbol-12-myristate-13-acetate-induced protein 1
MSigDB	NAGASHIMA_NRG1_SIGNALING_UP	62	169	6.88434e-41	57602	USP36	ubiquitin specific peptidase 36
MSigDB	NAGASHIMA_NRG1_SIGNALING_UP	62	169	6.88434e-41	59344	ALOXE3	arachidonate lipoxygenase 3
MSigDB	NAGASHIMA_NRG1_SIGNALING_UP	62	169	6.88434e-41	5997	RGS2	regulator of G-protein signaling 2, 24kDa
MSigDB	NAGASHIMA_NRG1_SIGNALING_UP	62	169	6.88434e-41	6446	SGK1	serum/glucocorticoid regulated kinase 1
MSigDB	NAGASHIMA_NRG1_SIGNALING_UP	62	169	6.88434e-41	64782	AEN	apoptosis enhancing nuclease
MSigDB	NAGASHIMA_NRG1_SIGNALING_UP	62	169	6.88434e-41	7150	TOP1	topoisomerase (DNA) I
MSigDB	NAGASHIMA_NRG1_SIGNALING_UP	62	169	6.88434e-41	7262	PHLDA2	pleckstrin homology-like domain, family A, member 2
MSigDB	NAGASHIMA_NRG1_SIGNALING_UP	62	169	6.88434e-41	7422	VEGFA	vascular endothelial growth factor A
MSigDB	NAGASHIMA_NRG1_SIGNALING_UP	62	169	6.88434e-41	79693	YRDC	yrdC domain containing (E. coli)
MSigDB	NAGASHIMA_NRG1_SIGNALING_UP	62	169	6.88434e-41	8061	FOSL1	FOS-like antigen 1
MSigDB	NAGASHIMA_NRG1_SIGNALING_UP	62	169	6.88434e-41	81565	NDEL1	nudE nuclear distribution gene E homolog (A. nidulans)-like 1
MSigDB	NAGASHIMA_NRG1_SIGNALING_UP	62	169	6.88434e-41	81873	ARPC5L	actin related protein 2/3 complex, subunit 5-like
MSigDB	NAGASHIMA_NRG1_SIGNALING_UP	62	169	6.88434e-41	8553	BHLHE40	basic helix-loop-helix family, member e40
MSigDB	NAGASHIMA_NRG1_SIGNALING_UP	62	169	6.88434e-41	8651	SOCS1	suppressor of cytokine signaling 1
MSigDB	NAGASHIMA_NRG1_SIGNALING_UP	62	169	6.88434e-41	8660	IRS2	insulin receptor substrate 2
MSigDB	NAGASHIMA_NRG1_SIGNALING_UP	62	169	6.88434e-41	8870	IER3	immediate early response 3
MSigDB	NAGASHIMA_NRG1_SIGNALING_UP	62	169	6.88434e-41	8877	SPHK1	sphingosine kinase 1
MSigDB	NAGASHIMA_NRG1_SIGNALING_UP	62	169	6.88434e-41	8915	BCL10	B-cell CLL/lymphoma 10
MSigDB	NAGASHIMA_NRG1_SIGNALING_UP	62	169	6.88434e-41	9456	HOMER1	homer homolog 1 (Drosophila)
MSigDB	NAGASHIMA_NRG1_SIGNALING_UP	62	169	6.88434e-41	9592	IER2	immediate early response 2
MSigDB	CHARAFE_BREAST_CANCER_LUMINAL_VS_BASAL_DN	94	427	3.64067e-40	10000	AKT3	v-akt murine thymoma viral oncogene homolog 3 (protein kinase B, gamma)
MSigDB	CHARAFE_BREAST_CANCER_LUMINAL_VS_BASAL_DN	94	427	3.64067e-40	10253	SPRY2	sprouty homolog 2 (Drosophila)
MSigDB	CHARAFE_BREAST_CANCER_LUMINAL_VS_BASAL_DN	94	427	3.64067e-40	10468	FST	follistatin
MSigDB	CHARAFE_BREAST_CANCER_LUMINAL_VS_BASAL_DN	94	427	3.64067e-40	10725	NFAT5	nuclear factor of activated T-cells 5, tonicity-responsive
MSigDB	CHARAFE_BREAST_CANCER_LUMINAL_VS_BASAL_DN	94	427	3.64067e-40	114793	FMNL2	formin-like 2
MSigDB	CHARAFE_BREAST_CANCER_LUMINAL_VS_BASAL_DN	94	427	3.64067e-40	117581	TWIST2	twist homolog 2 (Drosophila)
MSigDB	CHARAFE_BREAST_CANCER_LUMINAL_VS_BASAL_DN	94	427	3.64067e-40	131566	DCBLD2	discoidin, CUB and LCCL domain containing 2
MSigDB	CHARAFE_BREAST_CANCER_LUMINAL_VS_BASAL_DN	94	427	3.64067e-40	151195	CCNYL1	cyclin Y-like 1
MSigDB	CHARAFE_BREAST_CANCER_LUMINAL_VS_BASAL_DN	94	427	3.64067e-40	182	JAG1	jagged 1 (Alagille syndrome)
MSigDB	CHARAFE_BREAST_CANCER_LUMINAL_VS_BASAL_DN	94	427	3.64067e-40	1969	EPHA2	EPH receptor A2
MSigDB	CHARAFE_BREAST_CANCER_LUMINAL_VS_BASAL_DN	94	427	3.64067e-40	2004	ELK3	ELK3, ETS-domain protein (SRF accessory protein 2)
MSigDB	CHARAFE_BREAST_CANCER_LUMINAL_VS_BASAL_DN	94	427	3.64067e-40	2012	EMP1	epithelial membrane protein 1
MSigDB	CHARAFE_BREAST_CANCER_LUMINAL_VS_BASAL_DN	94	427	3.64067e-40	201799	TMEM154	transmembrane protein 154
MSigDB	CHARAFE_BREAST_CANCER_LUMINAL_VS_BASAL_DN	94	427	3.64067e-40	2069	EREG	epiregulin
MSigDB	CHARAFE_BREAST_CANCER_LUMINAL_VS_BASAL_DN	94	427	3.64067e-40	2113	ETS1	v-ets erythroblastosis virus E26 oncogene homolog 1 (avian)
MSigDB	CHARAFE_BREAST_CANCER_LUMINAL_VS_BASAL_DN	94	427	3.64067e-40	2280	FKBP1A	FK506 binding protein 1A, 12kDa
MSigDB	CHARAFE_BREAST_CANCER_LUMINAL_VS_BASAL_DN	94	427	3.64067e-40	22800	RRAS2	related RAS viral (r-ras) oncogene homolog 2
MSigDB	CHARAFE_BREAST_CANCER_LUMINAL_VS_BASAL_DN	94	427	3.64067e-40	22822	PHLDA1	pleckstrin homology-like domain, family A, member 1
MSigDB	CHARAFE_BREAST_CANCER_LUMINAL_VS_BASAL_DN	94	427	3.64067e-40	22936	ELL2	elongation factor, RNA polymerase II, 2
MSigDB	CHARAFE_BREAST_CANCER_LUMINAL_VS_BASAL_DN	94	427	3.64067e-40	253461	ZBTB38	zinc finger and BTB domain containing 38
MSigDB	CHARAFE_BREAST_CANCER_LUMINAL_VS_BASAL_DN	94	427	3.64067e-40	25932	CLIC4	chloride intracellular channel 4
MSigDB	CHARAFE_BREAST_CANCER_LUMINAL_VS_BASAL_DN	94	427	3.64067e-40	25937	WWTR1	WW domain containing transcription regulator 1
MSigDB	CHARAFE_BREAST_CANCER_LUMINAL_VS_BASAL_DN	94	427	3.64067e-40	2707	GJB3	gap junction protein, beta 3, 31kDa
MSigDB	CHARAFE_BREAST_CANCER_LUMINAL_VS_BASAL_DN	94	427	3.64067e-40	2769	GNA15	guanine nucleotide binding protein (G protein), alpha 15 (Gq class)
MSigDB	CHARAFE_BREAST_CANCER_LUMINAL_VS_BASAL_DN	94	427	3.64067e-40	2919	CXCL1	chemokine (C-X-C motif) ligand 1 (melanoma growth stimulating activity, alpha)
MSigDB	CHARAFE_BREAST_CANCER_LUMINAL_VS_BASAL_DN	94	427	3.64067e-40	2920	CXCL2	chemokine (C-X-C motif) ligand 2
MSigDB	CHARAFE_BREAST_CANCER_LUMINAL_VS_BASAL_DN	94	427	3.64067e-40	2921	CXCL3	chemokine (C-X-C motif) ligand 3
MSigDB	CHARAFE_BREAST_CANCER_LUMINAL_VS_BASAL_DN	94	427	3.64067e-40	29968	PSAT1	phosphoserine aminotransferase 1
MSigDB	CHARAFE_BREAST_CANCER_LUMINAL_VS_BASAL_DN	94	427	3.64067e-40	30011	SH3KBP1	SH3-domain kinase binding protein 1
MSigDB	CHARAFE_BREAST_CANCER_LUMINAL_VS_BASAL_DN	94	427	3.64067e-40	302	ANXA2	annexin A2
MSigDB	CHARAFE_BREAST_CANCER_LUMINAL_VS_BASAL_DN	94	427	3.64067e-40	306	ANXA3	annexin A3
MSigDB	CHARAFE_BREAST_CANCER_LUMINAL_VS_BASAL_DN	94	427	3.64067e-40	330	BIRC3	baculoviral IAP repeat-containing 3
MSigDB	CHARAFE_BREAST_CANCER_LUMINAL_VS_BASAL_DN	94	427	3.64067e-40	3383	ICAM1	intercellular adhesion molecule 1
MSigDB	CHARAFE_BREAST_CANCER_LUMINAL_VS_BASAL_DN	94	427	3.64067e-40	3552	IL1A	interleukin 1, alpha
MSigDB	CHARAFE_BREAST_CANCER_LUMINAL_VS_BASAL_DN	94	427	3.64067e-40	3556	IL1RAP	interleukin 1 receptor accessory protein
MSigDB	CHARAFE_BREAST_CANCER_LUMINAL_VS_BASAL_DN	94	427	3.64067e-40	3575	IL7R	interleukin 7 receptor
MSigDB	CHARAFE_BREAST_CANCER_LUMINAL_VS_BASAL_DN	94	427	3.64067e-40	3624	INHBA	inhibin, beta A
MSigDB	CHARAFE_BREAST_CANCER_LUMINAL_VS_BASAL_DN	94	427	3.64067e-40	3628	INPP1	inositol polyphosphate-1-phosphatase
MSigDB	CHARAFE_BREAST_CANCER_LUMINAL_VS_BASAL_DN	94	427	3.64067e-40	3655	ITGA6	integrin, alpha 6
MSigDB	CHARAFE_BREAST_CANCER_LUMINAL_VS_BASAL_DN	94	427	3.64067e-40	3688	ITGB1	integrin, beta 1 (fibronectin receptor, beta polypeptide, antigen CD29 includes MDF2, MSK12)
MSigDB	CHARAFE_BREAST_CANCER_LUMINAL_VS_BASAL_DN	94	427	3.64067e-40	3854	KRT6B	keratin 6B
MSigDB	CHARAFE_BREAST_CANCER_LUMINAL_VS_BASAL_DN	94	427	3.64067e-40	3909	LAMA3	laminin, alpha 3
MSigDB	CHARAFE_BREAST_CANCER_LUMINAL_VS_BASAL_DN	94	427	3.64067e-40	3914	LAMB3	laminin, beta 3
MSigDB	CHARAFE_BREAST_CANCER_LUMINAL_VS_BASAL_DN	94	427	3.64067e-40	3918	LAMC2	laminin, gamma 2
MSigDB	CHARAFE_BREAST_CANCER_LUMINAL_VS_BASAL_DN	94	427	3.64067e-40	4155	MBP	myelin basic protein
MSigDB	CHARAFE_BREAST_CANCER_LUMINAL_VS_BASAL_DN	94	427	3.64067e-40	4323	MMP14	matrix metallopeptidase 14 (membrane-inserted)
MSigDB	CHARAFE_BREAST_CANCER_LUMINAL_VS_BASAL_DN	94	427	3.64067e-40	4907	NT5E	5'-nucleotidase, ecto (CD73)
MSigDB	CHARAFE_BREAST_CANCER_LUMINAL_VS_BASAL_DN	94	427	3.64067e-40	5055	SERPINB2	serpin peptidase inhibitor, clade B (ovalbumin), member 2
MSigDB	CHARAFE_BREAST_CANCER_LUMINAL_VS_BASAL_DN	94	427	3.64067e-40	50999	TMED5	transmembrane emp24 protein transport domain containing 5
MSigDB	CHARAFE_BREAST_CANCER_LUMINAL_VS_BASAL_DN	94	427	3.64067e-40	51312	SLC25A37	solute carrier family 25, member 37
MSigDB	CHARAFE_BREAST_CANCER_LUMINAL_VS_BASAL_DN	94	427	3.64067e-40	5293	PIK3CD	phosphoinositide-3-kinase, catalytic, delta polypeptide
MSigDB	CHARAFE_BREAST_CANCER_LUMINAL_VS_BASAL_DN	94	427	3.64067e-40	5327	PLAT	plasminogen activator, tissue
MSigDB	CHARAFE_BREAST_CANCER_LUMINAL_VS_BASAL_DN	94	427	3.64067e-40	5328	PLAU	plasminogen activator, urokinase
MSigDB	CHARAFE_BREAST_CANCER_LUMINAL_VS_BASAL_DN	94	427	3.64067e-40	54751	FBLIM1	filamin binding LIM protein 1
MSigDB	CHARAFE_BREAST_CANCER_LUMINAL_VS_BASAL_DN	94	427	3.64067e-40	55117	SLC6A15	solute carrier family 6 (neutral amino acid transporter), member 15
MSigDB	CHARAFE_BREAST_CANCER_LUMINAL_VS_BASAL_DN	94	427	3.64067e-40	55323	LARP6	La ribonucleoprotein domain family, member 6
MSigDB	CHARAFE_BREAST_CANCER_LUMINAL_VS_BASAL_DN	94	427	3.64067e-40	55612	FERMT1	fermitin family homolog 1 (Drosophila)
MSigDB	CHARAFE_BREAST_CANCER_LUMINAL_VS_BASAL_DN	94	427	3.64067e-40	56938	ARNTL2	aryl hydrocarbon receptor nuclear translocator-like 2
MSigDB	CHARAFE_BREAST_CANCER_LUMINAL_VS_BASAL_DN	94	427	3.64067e-40	5743	PTGS2	prostaglandin-endoperoxide synthase 2 (prostaglandin G/H synthase and cyclooxygenase)
MSigDB	CHARAFE_BREAST_CANCER_LUMINAL_VS_BASAL_DN	94	427	3.64067e-40	57559	STAMBPL1	STAM binding protein-like 1
MSigDB	CHARAFE_BREAST_CANCER_LUMINAL_VS_BASAL_DN	94	427	3.64067e-40	5880	RAC2	ras-related C3 botulinum toxin substrate 2 (rho family, small GTP binding protein Rac2)
MSigDB	CHARAFE_BREAST_CANCER_LUMINAL_VS_BASAL_DN	94	427	3.64067e-40	5937	RBMS1	RNA binding motif, single stranded interacting protein 1
MSigDB	CHARAFE_BREAST_CANCER_LUMINAL_VS_BASAL_DN	94	427	3.64067e-40	5997	RGS2	regulator of G-protein signaling 2, 24kDa
MSigDB	CHARAFE_BREAST_CANCER_LUMINAL_VS_BASAL_DN	94	427	3.64067e-40	6446	SGK1	serum/glucocorticoid regulated kinase 1
MSigDB	CHARAFE_BREAST_CANCER_LUMINAL_VS_BASAL_DN	94	427	3.64067e-40	64778	FNDC3B	fibronectin type III domain containing 3B
MSigDB	CHARAFE_BREAST_CANCER_LUMINAL_VS_BASAL_DN	94	427	3.64067e-40	64859	OBFC2A	oligonucleotide/oligosaccharide-binding fold containing 2A
MSigDB	CHARAFE_BREAST_CANCER_LUMINAL_VS_BASAL_DN	94	427	3.64067e-40	64866	CDCP1	CUB domain containing protein 1
MSigDB	CHARAFE_BREAST_CANCER_LUMINAL_VS_BASAL_DN	94	427	3.64067e-40	6711	SPTBN1	spectrin, beta, non-erythrocytic 1
MSigDB	CHARAFE_BREAST_CANCER_LUMINAL_VS_BASAL_DN	94	427	3.64067e-40	6744	SSFA2	sperm specific antigen 2
MSigDB	CHARAFE_BREAST_CANCER_LUMINAL_VS_BASAL_DN	94	427	3.64067e-40	688	KLF5	Kruppel-like factor 5 (intestinal)
MSigDB	CHARAFE_BREAST_CANCER_LUMINAL_VS_BASAL_DN	94	427	3.64067e-40	7039	TGFA	transforming growth factor, alpha
MSigDB	CHARAFE_BREAST_CANCER_LUMINAL_VS_BASAL_DN	94	427	3.64067e-40	7128	TNFAIP3	tumor necrosis factor, alpha-induced protein 3
MSigDB	CHARAFE_BREAST_CANCER_LUMINAL_VS_BASAL_DN	94	427	3.64067e-40	7378	UPP1	uridine phosphorylase 1
MSigDB	CHARAFE_BREAST_CANCER_LUMINAL_VS_BASAL_DN	94	427	3.64067e-40	7798	LUZP1	leucine zipper protein 1
MSigDB	CHARAFE_BREAST_CANCER_LUMINAL_VS_BASAL_DN	94	427	3.64067e-40	79745	CLIP4	CAP-GLY domain containing linker protein family, member 4
MSigDB	CHARAFE_BREAST_CANCER_LUMINAL_VS_BASAL_DN	94	427	3.64067e-40	79827	ASAM	adipocyte-specific adhesion molecule
MSigDB	CHARAFE_BREAST_CANCER_LUMINAL_VS_BASAL_DN	94	427	3.64067e-40	80005	DOCK5	dedicator of cytokinesis 5
MSigDB	CHARAFE_BREAST_CANCER_LUMINAL_VS_BASAL_DN	94	427	3.64067e-40	8061	FOSL1	FOS-like antigen 1
MSigDB	CHARAFE_BREAST_CANCER_LUMINAL_VS_BASAL_DN	94	427	3.64067e-40	8091	HMGA2	high mobility group AT-hook 2
MSigDB	CHARAFE_BREAST_CANCER_LUMINAL_VS_BASAL_DN	94	427	3.64067e-40	81565	NDEL1	nudE nuclear distribution gene E homolog (A. nidulans)-like 1
MSigDB	CHARAFE_BREAST_CANCER_LUMINAL_VS_BASAL_DN	94	427	3.64067e-40	837	CASP4	caspase 4, apoptosis-related cysteine peptidase
MSigDB	CHARAFE_BREAST_CANCER_LUMINAL_VS_BASAL_DN	94	427	3.64067e-40	84969	TOX2	TOX high mobility group box family member 2
MSigDB	CHARAFE_BREAST_CANCER_LUMINAL_VS_BASAL_DN	94	427	3.64067e-40	84985	FAM83A	family with sequence similarity 83, member A
MSigDB	CHARAFE_BREAST_CANCER_LUMINAL_VS_BASAL_DN	94	427	3.64067e-40	8660	IRS2	insulin receptor substrate 2
MSigDB	CHARAFE_BREAST_CANCER_LUMINAL_VS_BASAL_DN	94	427	3.64067e-40	8780	RIOK3	RIO kinase 3 (yeast)
MSigDB	CHARAFE_BREAST_CANCER_LUMINAL_VS_BASAL_DN	94	427	3.64067e-40	8837	CFLAR	CASP8 and FADD-like apoptosis regulator
MSigDB	CHARAFE_BREAST_CANCER_LUMINAL_VS_BASAL_DN	94	427	3.64067e-40	8900	CCNA1	cyclin A1
MSigDB	CHARAFE_BREAST_CANCER_LUMINAL_VS_BASAL_DN	94	427	3.64067e-40	9180	OSMR	oncostatin M receptor
MSigDB	CHARAFE_BREAST_CANCER_LUMINAL_VS_BASAL_DN	94	427	3.64067e-40	9263	STK17A	serine/threonine kinase 17a
MSigDB	CHARAFE_BREAST_CANCER_LUMINAL_VS_BASAL_DN	94	427	3.64067e-40	9388	LIPG	lipase, endothelial
MSigDB	CHARAFE_BREAST_CANCER_LUMINAL_VS_BASAL_DN	94	427	3.64067e-40	94234	FOXQ1	forkhead box Q1
MSigDB	CHARAFE_BREAST_CANCER_LUMINAL_VS_BASAL_DN	94	427	3.64067e-40	9448	MAP4K4	mitogen-activated protein kinase kinase kinase kinase 4
MSigDB	CHARAFE_BREAST_CANCER_LUMINAL_VS_BASAL_DN	94	427	3.64067e-40	960	CD44	CD44 molecule (Indian blood group)
MSigDB	CHARAFE_BREAST_CANCER_LUMINAL_VS_BASAL_DN	94	427	3.64067e-40	966	CD59	CD59 molecule, complement regulatory protein
MSigDB	KIM_WT1_TARGETS_UP	66	207	4.76514e-39	10019	SH2B3	SH2B adaptor protein 3
MSigDB	KIM_WT1_TARGETS_UP	66	207	4.76514e-39	10221	TRIB1	tribbles homolog 1 (Drosophila)
MSigDB	KIM_WT1_TARGETS_UP	66	207	4.76514e-39	10253	SPRY2	sprouty homolog 2 (Drosophila)
MSigDB	KIM_WT1_TARGETS_UP	66	207	4.76514e-39	10611	PDLIM5	PDZ and LIM domain 5
MSigDB	KIM_WT1_TARGETS_UP	66	207	4.76514e-39	10678	B3GNT2	UDP-GlcNAc:betaGal beta-1,3-N-acetylglucosaminyltransferase 2
MSigDB	KIM_WT1_TARGETS_UP	66	207	4.76514e-39	10979	FERMT2	fermitin family homolog 2 (Drosophila)
MSigDB	KIM_WT1_TARGETS_UP	66	207	4.76514e-39	1839	HBEGF	heparin-binding EGF-like growth factor
MSigDB	KIM_WT1_TARGETS_UP	66	207	4.76514e-39	1847	DUSP5	dual specificity phosphatase 5
MSigDB	KIM_WT1_TARGETS_UP	66	207	4.76514e-39	1902	LPAR1	lysophosphatidic acid receptor 1
MSigDB	KIM_WT1_TARGETS_UP	66	207	4.76514e-39	1958	EGR1	early growth response 1
MSigDB	KIM_WT1_TARGETS_UP	66	207	4.76514e-39	1969	EPHA2	EPH receptor A2
MSigDB	KIM_WT1_TARGETS_UP	66	207	4.76514e-39	205564	SENP5	SUMO1/sentrin specific peptidase 5
MSigDB	KIM_WT1_TARGETS_UP	66	207	4.76514e-39	2069	EREG	epiregulin
MSigDB	KIM_WT1_TARGETS_UP	66	207	4.76514e-39	2113	ETS1	v-ets erythroblastosis virus E26 oncogene homolog 1 (avian)
MSigDB	KIM_WT1_TARGETS_UP	66	207	4.76514e-39	22800	RRAS2	related RAS viral (r-ras) oncogene homolog 2
MSigDB	KIM_WT1_TARGETS_UP	66	207	4.76514e-39	2297	FOXD1	forkhead box D1
MSigDB	KIM_WT1_TARGETS_UP	66	207	4.76514e-39	23268	DNMBP	dynamin binding protein
MSigDB	KIM_WT1_TARGETS_UP	66	207	4.76514e-39	23764	MAFF	v-maf musculoaponeurotic fibrosarcoma oncogene homolog F (avian)
MSigDB	KIM_WT1_TARGETS_UP	66	207	4.76514e-39	25937	WWTR1	WW domain containing transcription regulator 1
MSigDB	KIM_WT1_TARGETS_UP	66	207	4.76514e-39	2669	GEM	GTP binding protein overexpressed in skeletal muscle
MSigDB	KIM_WT1_TARGETS_UP	66	207	4.76514e-39	2744	GLS	glutaminase
MSigDB	KIM_WT1_TARGETS_UP	66	207	4.76514e-39	2887	GRB10	growth factor receptor-bound protein 10
MSigDB	KIM_WT1_TARGETS_UP	66	207	4.76514e-39	3157	HMGCS1	3-hydroxy-3-methylglutaryl-Coenzyme A synthase 1 (soluble)
MSigDB	KIM_WT1_TARGETS_UP	66	207	4.76514e-39	3491	CYR61	cysteine-rich, angiogenic inducer, 61
MSigDB	KIM_WT1_TARGETS_UP	66	207	4.76514e-39	3556	IL1RAP	interleukin 1 receptor accessory protein
MSigDB	KIM_WT1_TARGETS_UP	66	207	4.76514e-39	3576	IL8	interleukin 8
MSigDB	KIM_WT1_TARGETS_UP	66	207	4.76514e-39	3589	IL11	interleukin 11
MSigDB	KIM_WT1_TARGETS_UP	66	207	4.76514e-39	3612	IMPA1	inositol(myo)-1(or 4)-monophosphatase 1
MSigDB	KIM_WT1_TARGETS_UP	66	207	4.76514e-39	3624	INHBA	inhibin, beta A
MSigDB	KIM_WT1_TARGETS_UP	66	207	4.76514e-39	374	AREG	amphiregulin
MSigDB	KIM_WT1_TARGETS_UP	66	207	4.76514e-39	3775	KCNK1	potassium channel, subfamily K, member 1
MSigDB	KIM_WT1_TARGETS_UP	66	207	4.76514e-39	3914	LAMB3	laminin, beta 3
MSigDB	KIM_WT1_TARGETS_UP	66	207	4.76514e-39	3976	LIF	leukemia inhibitory factor (cholinergic differentiation factor)
MSigDB	KIM_WT1_TARGETS_UP	66	207	4.76514e-39	4071	TM4SF1	transmembrane 4 L six family member 1
MSigDB	KIM_WT1_TARGETS_UP	66	207	4.76514e-39	4155	MBP	myelin basic protein
MSigDB	KIM_WT1_TARGETS_UP	66	207	4.76514e-39	4293	MAP3K9	mitogen-activated protein kinase kinase kinase 9
MSigDB	KIM_WT1_TARGETS_UP	66	207	4.76514e-39	4864	NPC1	Niemann-Pick disease, type C1
MSigDB	KIM_WT1_TARGETS_UP	66	207	4.76514e-39	5128	CDK17	cyclin-dependent kinase 17
MSigDB	KIM_WT1_TARGETS_UP	66	207	4.76514e-39	51330	TNFRSF12A	tumor necrosis factor receptor superfamily, member 12A
MSigDB	KIM_WT1_TARGETS_UP	66	207	4.76514e-39	5329	PLAUR	plasminogen activator, urokinase receptor
MSigDB	KIM_WT1_TARGETS_UP	66	207	4.76514e-39	5744	PTHLH	parathyroid hormone-like hormone
MSigDB	KIM_WT1_TARGETS_UP	66	207	4.76514e-39	5806	PTX3	pentraxin 3, long
MSigDB	KIM_WT1_TARGETS_UP	66	207	4.76514e-39	6446	SGK1	serum/glucocorticoid regulated kinase 1
MSigDB	KIM_WT1_TARGETS_UP	66	207	4.76514e-39	6482	ST3GAL1	ST3 beta-galactoside alpha-2,3-sialyltransferase 1
MSigDB	KIM_WT1_TARGETS_UP	66	207	4.76514e-39	6541	SLC7A1	solute carrier family 7 (cationic amino acid transporter, y+ system), member 1
MSigDB	KIM_WT1_TARGETS_UP	66	207	4.76514e-39	6574	SLC20A1	solute carrier family 20 (phosphate transporter), member 1
MSigDB	KIM_WT1_TARGETS_UP	66	207	4.76514e-39	65981	CAPRIN2	caprin family member 2
MSigDB	KIM_WT1_TARGETS_UP	66	207	4.76514e-39	6662	SOX9	SRY (sex determining region Y)-box 9
MSigDB	KIM_WT1_TARGETS_UP	66	207	4.76514e-39	677	ZFP36L1	zinc finger protein 36, C3H type-like 1
MSigDB	KIM_WT1_TARGETS_UP	66	207	4.76514e-39	6926	TBX3	T-box 3
MSigDB	KIM_WT1_TARGETS_UP	66	207	4.76514e-39	7128	TNFAIP3	tumor necrosis factor, alpha-induced protein 3
MSigDB	KIM_WT1_TARGETS_UP	66	207	4.76514e-39	7162	TPBG	trophoblast glycoprotein
MSigDB	KIM_WT1_TARGETS_UP	66	207	4.76514e-39	7262	PHLDA2	pleckstrin homology-like domain, family A, member 2
MSigDB	KIM_WT1_TARGETS_UP	66	207	4.76514e-39	79572	ATP13A3	ATPase type 13A3
MSigDB	KIM_WT1_TARGETS_UP	66	207	4.76514e-39	8061	FOSL1	FOS-like antigen 1
MSigDB	KIM_WT1_TARGETS_UP	66	207	4.76514e-39	80723	TMEM22	transmembrane protein 22
MSigDB	KIM_WT1_TARGETS_UP	66	207	4.76514e-39	8091	HMGA2	high mobility group AT-hook 2
MSigDB	KIM_WT1_TARGETS_UP	66	207	4.76514e-39	8507	ENC1	ectodermal-neural cortex (with BTB-like domain)
MSigDB	KIM_WT1_TARGETS_UP	66	207	4.76514e-39	8553	BHLHE40	basic helix-loop-helix family, member e40
MSigDB	KIM_WT1_TARGETS_UP	66	207	4.76514e-39	8870	IER3	immediate early response 3
MSigDB	KIM_WT1_TARGETS_UP	66	207	4.76514e-39	8871	SYNJ2	synaptojanin 2
MSigDB	KIM_WT1_TARGETS_UP	66	207	4.76514e-39	8877	SPHK1	sphingosine kinase 1
MSigDB	KIM_WT1_TARGETS_UP	66	207	4.76514e-39	9590	AKAP12	A kinase (PRKA) anchor protein 12
MSigDB	KIM_WT1_TARGETS_UP	66	207	4.76514e-39	9592	IER2	immediate early response 2
MSigDB	KIM_WT1_TARGETS_UP	66	207	4.76514e-39	960	CD44	CD44 molecule (Indian blood group)
MSigDB	KIM_WT1_TARGETS_UP	66	207	4.76514e-39	9945	GFPT2	glutamine-fructose-6-phosphate transaminase 2
MSigDB	KRIGE_RESPONSE_TO_TOSEDOSTAT_6HR_UP	126	845	4.32438e-35	10019	SH2B3	SH2B adaptor protein 3
MSigDB	KRIGE_RESPONSE_TO_TOSEDOSTAT_6HR_UP	126	845	4.32438e-35	10020	GNE	glucosamine (UDP-N-acetyl)-2-epimerase/N-acetylmannosamine kinase
MSigDB	KRIGE_RESPONSE_TO_TOSEDOSTAT_6HR_UP	126	845	4.32438e-35	10221	TRIB1	tribbles homolog 1 (Drosophila)
MSigDB	KRIGE_RESPONSE_TO_TOSEDOSTAT_6HR_UP	126	845	4.32438e-35	10616	RBCK1	RanBP-type and C3HC4-type zinc finger containing 1
MSigDB	KRIGE_RESPONSE_TO_TOSEDOSTAT_6HR_UP	126	845	4.32438e-35	10725	NFAT5	nuclear factor of activated T-cells 5, tonicity-responsive
MSigDB	KRIGE_RESPONSE_TO_TOSEDOSTAT_6HR_UP	126	845	4.32438e-35	10802	SEC24A	SEC24 family, member A (S. cerevisiae)
MSigDB	KRIGE_RESPONSE_TO_TOSEDOSTAT_6HR_UP	126	845	4.32438e-35	1106	CHD2	chromodomain helicase DNA binding protein 2
MSigDB	KRIGE_RESPONSE_TO_TOSEDOSTAT_6HR_UP	126	845	4.32438e-35	11078	TRIOBP	TRIO and F-actin binding protein
MSigDB	KRIGE_RESPONSE_TO_TOSEDOSTAT_6HR_UP	126	845	4.32438e-35	114793	FMNL2	formin-like 2
MSigDB	KRIGE_RESPONSE_TO_TOSEDOSTAT_6HR_UP	126	845	4.32438e-35	132864	CPEB2	cytoplasmic polyadenylation element binding protein 2
MSigDB	KRIGE_RESPONSE_TO_TOSEDOSTAT_6HR_UP	126	845	4.32438e-35	134266	GRPEL2	GrpE-like 2, mitochondrial (E. coli)
MSigDB	KRIGE_RESPONSE_TO_TOSEDOSTAT_6HR_UP	126	845	4.32438e-35	143684	FAM76B	family with sequence similarity 76, member B
MSigDB	KRIGE_RESPONSE_TO_TOSEDOSTAT_6HR_UP	126	845	4.32438e-35	144455	E2F7	E2F transcription factor 7
MSigDB	KRIGE_RESPONSE_TO_TOSEDOSTAT_6HR_UP	126	845	4.32438e-35	146057	TTBK2	tau tubulin kinase 2
MSigDB	KRIGE_RESPONSE_TO_TOSEDOSTAT_6HR_UP	126	845	4.32438e-35	1491	CTH	cystathionase (cystathionine gamma-lyase)
MSigDB	KRIGE_RESPONSE_TO_TOSEDOSTAT_6HR_UP	126	845	4.32438e-35	152137	CCDC50	coiled-coil domain containing 50
MSigDB	KRIGE_RESPONSE_TO_TOSEDOSTAT_6HR_UP	126	845	4.32438e-35	1604	CD55	CD55 molecule, decay accelerating factor for complement (Cromer blood group)
MSigDB	KRIGE_RESPONSE_TO_TOSEDOSTAT_6HR_UP	126	845	4.32438e-35	182	JAG1	jagged 1 (Alagille syndrome)
MSigDB	KRIGE_RESPONSE_TO_TOSEDOSTAT_6HR_UP	126	845	4.32438e-35	1839	HBEGF	heparin-binding EGF-like growth factor
MSigDB	KRIGE_RESPONSE_TO_TOSEDOSTAT_6HR_UP	126	845	4.32438e-35	1847	DUSP5	dual specificity phosphatase 5
MSigDB	KRIGE_RESPONSE_TO_TOSEDOSTAT_6HR_UP	126	845	4.32438e-35	1848	DUSP6	dual specificity phosphatase 6
MSigDB	KRIGE_RESPONSE_TO_TOSEDOSTAT_6HR_UP	126	845	4.32438e-35	1958	EGR1	early growth response 1
MSigDB	KRIGE_RESPONSE_TO_TOSEDOSTAT_6HR_UP	126	845	4.32438e-35	1983	EIF5	eukaryotic translation initiation factor 5
MSigDB	KRIGE_RESPONSE_TO_TOSEDOSTAT_6HR_UP	126	845	4.32438e-35	1992	SERPINB1	serpin peptidase inhibitor, clade B (ovalbumin), member 1
MSigDB	KRIGE_RESPONSE_TO_TOSEDOSTAT_6HR_UP	126	845	4.32438e-35	201799	TMEM154	transmembrane protein 154
MSigDB	KRIGE_RESPONSE_TO_TOSEDOSTAT_6HR_UP	126	845	4.32438e-35	2113	ETS1	v-ets erythroblastosis virus E26 oncogene homolog 1 (avian)
MSigDB	KRIGE_RESPONSE_TO_TOSEDOSTAT_6HR_UP	126	845	4.32438e-35	2119	ETV5	ets variant 5
MSigDB	KRIGE_RESPONSE_TO_TOSEDOSTAT_6HR_UP	126	845	4.32438e-35	22822	PHLDA1	pleckstrin homology-like domain, family A, member 1
MSigDB	KRIGE_RESPONSE_TO_TOSEDOSTAT_6HR_UP	126	845	4.32438e-35	23001	WDFY3	WD repeat and FYVE domain containing 3
MSigDB	KRIGE_RESPONSE_TO_TOSEDOSTAT_6HR_UP	126	845	4.32438e-35	23645	PPP1R15A	protein phosphatase 1, regulatory (inhibitor) subunit 15A
MSigDB	KRIGE_RESPONSE_TO_TOSEDOSTAT_6HR_UP	126	845	4.32438e-35	23657	SLC7A11	solute carrier family 7, (cationic amino acid transporter, y+ system) member 11
MSigDB	KRIGE_RESPONSE_TO_TOSEDOSTAT_6HR_UP	126	845	4.32438e-35	23764	MAFF	v-maf musculoaponeurotic fibrosarcoma oncogene homolog F (avian)
MSigDB	KRIGE_RESPONSE_TO_TOSEDOSTAT_6HR_UP	126	845	4.32438e-35	25852	ARMC8	armadillo repeat containing 8
MSigDB	KRIGE_RESPONSE_TO_TOSEDOSTAT_6HR_UP	126	845	4.32438e-35	25932	CLIC4	chloride intracellular channel 4
MSigDB	KRIGE_RESPONSE_TO_TOSEDOSTAT_6HR_UP	126	845	4.32438e-35	26112	CCDC69	coiled-coil domain containing 69
MSigDB	KRIGE_RESPONSE_TO_TOSEDOSTAT_6HR_UP	126	845	4.32438e-35	26136	TES	testis derived transcript (3 LIM domains)
MSigDB	KRIGE_RESPONSE_TO_TOSEDOSTAT_6HR_UP	126	845	4.32438e-35	2673	GFPT1	glutamine-fructose-6-phosphate transaminase 1
MSigDB	KRIGE_RESPONSE_TO_TOSEDOSTAT_6HR_UP	126	845	4.32438e-35	27071	DAPP1	dual adaptor of phosphotyrosine and 3-phosphoinositides
MSigDB	KRIGE_RESPONSE_TO_TOSEDOSTAT_6HR_UP	126	845	4.32438e-35	283991	FAM100B	family with sequence similarity 100, member B
MSigDB	KRIGE_RESPONSE_TO_TOSEDOSTAT_6HR_UP	126	845	4.32438e-35	286451	YIPF6	Yip1 domain family, member 6
MSigDB	KRIGE_RESPONSE_TO_TOSEDOSTAT_6HR_UP	126	845	4.32438e-35	2887	GRB10	growth factor receptor-bound protein 10
MSigDB	KRIGE_RESPONSE_TO_TOSEDOSTAT_6HR_UP	126	845	4.32438e-35	29968	PSAT1	phosphoserine aminotransferase 1
MSigDB	KRIGE_RESPONSE_TO_TOSEDOSTAT_6HR_UP	126	845	4.32438e-35	306	ANXA3	annexin A3
MSigDB	KRIGE_RESPONSE_TO_TOSEDOSTAT_6HR_UP	126	845	4.32438e-35	3267	AGFG1	ArfGAP with FG repeats 1
MSigDB	KRIGE_RESPONSE_TO_TOSEDOSTAT_6HR_UP	126	845	4.32438e-35	331	XIAP	X-linked inhibitor of apoptosis
MSigDB	KRIGE_RESPONSE_TO_TOSEDOSTAT_6HR_UP	126	845	4.32438e-35	344558	SH3RF3	SH3 domain containing ring finger 3
MSigDB	KRIGE_RESPONSE_TO_TOSEDOSTAT_6HR_UP	126	845	4.32438e-35	3475	IFRD1	interferon-related developmental regulator 1
MSigDB	KRIGE_RESPONSE_TO_TOSEDOSTAT_6HR_UP	126	845	4.32438e-35	3482	IGF2R	insulin-like growth factor 2 receptor
MSigDB	KRIGE_RESPONSE_TO_TOSEDOSTAT_6HR_UP	126	845	4.32438e-35	3576	IL8	interleukin 8
MSigDB	KRIGE_RESPONSE_TO_TOSEDOSTAT_6HR_UP	126	845	4.32438e-35	3628	INPP1	inositol polyphosphate-1-phosphatase
MSigDB	KRIGE_RESPONSE_TO_TOSEDOSTAT_6HR_UP	126	845	4.32438e-35	376940	ZC3H6	zinc finger CCCH-type containing 6
MSigDB	KRIGE_RESPONSE_TO_TOSEDOSTAT_6HR_UP	126	845	4.32438e-35	4084	MXD1	MAX dimerization protein 1
MSigDB	KRIGE_RESPONSE_TO_TOSEDOSTAT_6HR_UP	126	845	4.32438e-35	414777	HCG18	HLA complex group 18
MSigDB	KRIGE_RESPONSE_TO_TOSEDOSTAT_6HR_UP	126	845	4.32438e-35	4170	MCL1	myeloid cell leukemia sequence 1 (BCL2-related)
MSigDB	KRIGE_RESPONSE_TO_TOSEDOSTAT_6HR_UP	126	845	4.32438e-35	4189	DNAJB9	DnaJ (Hsp40) homolog, subfamily B, member 9
MSigDB	KRIGE_RESPONSE_TO_TOSEDOSTAT_6HR_UP	126	845	4.32438e-35	440	ASNS	asparagine synthetase
MSigDB	KRIGE_RESPONSE_TO_TOSEDOSTAT_6HR_UP	126	845	4.32438e-35	4783	NFIL3	nuclear factor, interleukin 3 regulated
MSigDB	KRIGE_RESPONSE_TO_TOSEDOSTAT_6HR_UP	126	845	4.32438e-35	50640	PNPLA8	patatin-like phospholipase domain containing 8
MSigDB	KRIGE_RESPONSE_TO_TOSEDOSTAT_6HR_UP	126	845	4.32438e-35	5106	PCK2	phosphoenolpyruvate carboxykinase 2 (mitochondrial)
MSigDB	KRIGE_RESPONSE_TO_TOSEDOSTAT_6HR_UP	126	845	4.32438e-35	51175	TUBE1	tubulin, epsilon 1
MSigDB	KRIGE_RESPONSE_TO_TOSEDOSTAT_6HR_UP	126	845	4.32438e-35	5128	CDK17	cyclin-dependent kinase 17
MSigDB	KRIGE_RESPONSE_TO_TOSEDOSTAT_6HR_UP	126	845	4.32438e-35	51312	SLC25A37	solute carrier family 25, member 37
MSigDB	KRIGE_RESPONSE_TO_TOSEDOSTAT_6HR_UP	126	845	4.32438e-35	5144	PDE4D	phosphodiesterase 4D, cAMP-specific (phosphodiesterase E3 dunce homolog, Drosophila)
MSigDB	KRIGE_RESPONSE_TO_TOSEDOSTAT_6HR_UP	126	845	4.32438e-35	5366	PMAIP1	phorbol-12-myristate-13-acetate-induced protein 1
MSigDB	KRIGE_RESPONSE_TO_TOSEDOSTAT_6HR_UP	126	845	4.32438e-35	54206	ERRFI1	ERBB receptor feedback inhibitor 1
MSigDB	KRIGE_RESPONSE_TO_TOSEDOSTAT_6HR_UP	126	845	4.32438e-35	54431	DNAJC10	DnaJ (Hsp40) homolog, subfamily C, member 10
MSigDB	KRIGE_RESPONSE_TO_TOSEDOSTAT_6HR_UP	126	845	4.32438e-35	54434	SSH1	slingshot homolog 1 (Drosophila)
MSigDB	KRIGE_RESPONSE_TO_TOSEDOSTAT_6HR_UP	126	845	4.32438e-35	54498	SMOX	spermine oxidase
MSigDB	KRIGE_RESPONSE_TO_TOSEDOSTAT_6HR_UP	126	845	4.32438e-35	54557	SGTB	small glutamine-rich tetratricopeptide repeat (TPR)-containing, beta
MSigDB	KRIGE_RESPONSE_TO_TOSEDOSTAT_6HR_UP	126	845	4.32438e-35	54676	GTPBP2	GTP binding protein 2
MSigDB	KRIGE_RESPONSE_TO_TOSEDOSTAT_6HR_UP	126	845	4.32438e-35	54820	NDE1	nudE nuclear distribution gene E homolog 1 (A. nidulans)
MSigDB	KRIGE_RESPONSE_TO_TOSEDOSTAT_6HR_UP	126	845	4.32438e-35	55356	SLC22A15	solute carrier family 22, member 15
MSigDB	KRIGE_RESPONSE_TO_TOSEDOSTAT_6HR_UP	126	845	4.32438e-35	55454	CSGALNACT2	chondroitin sulfate N-acetylgalactosaminyltransferase 2
MSigDB	KRIGE_RESPONSE_TO_TOSEDOSTAT_6HR_UP	126	845	4.32438e-35	55589	BMP2K	BMP2 inducible kinase
MSigDB	KRIGE_RESPONSE_TO_TOSEDOSTAT_6HR_UP	126	845	4.32438e-35	55757	UGGT2	UDP-glucose glycoprotein glucosyltransferase 2
MSigDB	KRIGE_RESPONSE_TO_TOSEDOSTAT_6HR_UP	126	845	4.32438e-35	55824	PAG1	phosphoprotein associated with glycosphingolipid microdomains 1
MSigDB	KRIGE_RESPONSE_TO_TOSEDOSTAT_6HR_UP	126	845	4.32438e-35	56261	GPCPD1	glycerophosphocholine phosphodiesterase GDE1 homolog (S. cerevisiae)
MSigDB	KRIGE_RESPONSE_TO_TOSEDOSTAT_6HR_UP	126	845	4.32438e-35	5734	PTGER4	prostaglandin E receptor 4 (subtype EP4)
MSigDB	KRIGE_RESPONSE_TO_TOSEDOSTAT_6HR_UP	126	845	4.32438e-35	57552	NCEH1	neutral cholesterol ester hydrolase 1
MSigDB	KRIGE_RESPONSE_TO_TOSEDOSTAT_6HR_UP	126	845	4.32438e-35	57688	ZSWIM6	zinc finger, SWIM-type containing 6
MSigDB	KRIGE_RESPONSE_TO_TOSEDOSTAT_6HR_UP	126	845	4.32438e-35	57761	TRIB3	tribbles homolog 3 (Drosophila)
MSigDB	KRIGE_RESPONSE_TO_TOSEDOSTAT_6HR_UP	126	845	4.32438e-35	597	BCL2A1	BCL2-related protein A1
MSigDB	KRIGE_RESPONSE_TO_TOSEDOSTAT_6HR_UP	126	845	4.32438e-35	5997	RGS2	regulator of G-protein signaling 2, 24kDa
MSigDB	KRIGE_RESPONSE_TO_TOSEDOSTAT_6HR_UP	126	845	4.32438e-35	6397	SEC14L1	SEC14-like 1 (S. cerevisiae)
MSigDB	KRIGE_RESPONSE_TO_TOSEDOSTAT_6HR_UP	126	845	4.32438e-35	6400	SEL1L	sel-1 suppressor of lin-12-like (C. elegans)
MSigDB	KRIGE_RESPONSE_TO_TOSEDOSTAT_6HR_UP	126	845	4.32438e-35	64089	SNX16	sorting nexin 16
MSigDB	KRIGE_RESPONSE_TO_TOSEDOSTAT_6HR_UP	126	845	4.32438e-35	6482	ST3GAL1	ST3 beta-galactoside alpha-2,3-sialyltransferase 1
MSigDB	KRIGE_RESPONSE_TO_TOSEDOSTAT_6HR_UP	126	845	4.32438e-35	64843	ISL2	ISL LIM homeobox 2
MSigDB	KRIGE_RESPONSE_TO_TOSEDOSTAT_6HR_UP	126	845	4.32438e-35	64859	OBFC2A	oligonucleotide/oligosaccharide-binding fold containing 2A
MSigDB	KRIGE_RESPONSE_TO_TOSEDOSTAT_6HR_UP	126	845	4.32438e-35	6498	SKIL	SKI-like oncogene
MSigDB	KRIGE_RESPONSE_TO_TOSEDOSTAT_6HR_UP	126	845	4.32438e-35	6515	SLC2A3	solute carrier family 2 (facilitated glucose transporter), member 3
MSigDB	KRIGE_RESPONSE_TO_TOSEDOSTAT_6HR_UP	126	845	4.32438e-35	6541	SLC7A1	solute carrier family 7 (cationic amino acid transporter, y+ system), member 1
MSigDB	KRIGE_RESPONSE_TO_TOSEDOSTAT_6HR_UP	126	845	4.32438e-35	6782	HSPA13	heat shock protein 70kDa family, member 13
MSigDB	KRIGE_RESPONSE_TO_TOSEDOSTAT_6HR_UP	126	845	4.32438e-35	6907	TBL1X	transducin (beta)-like 1X-linked
MSigDB	KRIGE_RESPONSE_TO_TOSEDOSTAT_6HR_UP	126	845	4.32438e-35	694	BTG1	B-cell translocation gene 1, anti-proliferative
MSigDB	KRIGE_RESPONSE_TO_TOSEDOSTAT_6HR_UP	126	845	4.32438e-35	7171	TPM4	tropomyosin 4
MSigDB	KRIGE_RESPONSE_TO_TOSEDOSTAT_6HR_UP	126	845	4.32438e-35	7422	VEGFA	vascular endothelial growth factor A
MSigDB	KRIGE_RESPONSE_TO_TOSEDOSTAT_6HR_UP	126	845	4.32438e-35	7436	VLDLR	very low density lipoprotein receptor
MSigDB	KRIGE_RESPONSE_TO_TOSEDOSTAT_6HR_UP	126	845	4.32438e-35	7453	WARS	tryptophanyl-tRNA synthetase
MSigDB	KRIGE_RESPONSE_TO_TOSEDOSTAT_6HR_UP	126	845	4.32438e-35	79094	CHAC1	ChaC, cation transport regulator homolog 1 (E. coli)
MSigDB	KRIGE_RESPONSE_TO_TOSEDOSTAT_6HR_UP	126	845	4.32438e-35	80025	PANK2	pantothenate kinase 2
MSigDB	KRIGE_RESPONSE_TO_TOSEDOSTAT_6HR_UP	126	845	4.32438e-35	80223	RAB11FIP1	RAB11 family interacting protein 1 (class I)
MSigDB	KRIGE_RESPONSE_TO_TOSEDOSTAT_6HR_UP	126	845	4.32438e-35	80315	CPEB4	cytoplasmic polyadenylation element binding protein 4
MSigDB	KRIGE_RESPONSE_TO_TOSEDOSTAT_6HR_UP	126	845	4.32438e-35	80853	JHDM1D	jumonji C domain containing histone demethylase 1 homolog D (S. cerevisiae)
MSigDB	KRIGE_RESPONSE_TO_TOSEDOSTAT_6HR_UP	126	845	4.32438e-35	81603	TRIM8	tripartite motif-containing 8
MSigDB	KRIGE_RESPONSE_TO_TOSEDOSTAT_6HR_UP	126	845	4.32438e-35	833	CARS	cysteinyl-tRNA synthetase
MSigDB	KRIGE_RESPONSE_TO_TOSEDOSTAT_6HR_UP	126	845	4.32438e-35	83479	DDX59	DEAD (Asp-Glu-Ala-Asp) box polypeptide 59
MSigDB	KRIGE_RESPONSE_TO_TOSEDOSTAT_6HR_UP	126	845	4.32438e-35	83667	SESN2	sestrin 2
MSigDB	KRIGE_RESPONSE_TO_TOSEDOSTAT_6HR_UP	126	845	4.32438e-35	84706	GPT2	glutamic pyruvate transaminase (alanine aminotransferase) 2
MSigDB	KRIGE_RESPONSE_TO_TOSEDOSTAT_6HR_UP	126	845	4.32438e-35	8476	CDC42BPA	CDC42 binding protein kinase alpha (DMPK-like)
MSigDB	KRIGE_RESPONSE_TO_TOSEDOSTAT_6HR_UP	126	845	4.32438e-35	84803	AGPAT9	1-acylglycerol-3-phosphate O-acyltransferase 9
MSigDB	KRIGE_RESPONSE_TO_TOSEDOSTAT_6HR_UP	126	845	4.32438e-35	84910	TMEM87B	transmembrane protein 87B
MSigDB	KRIGE_RESPONSE_TO_TOSEDOSTAT_6HR_UP	126	845	4.32438e-35	8543	LMO4	LIM domain only 4
MSigDB	KRIGE_RESPONSE_TO_TOSEDOSTAT_6HR_UP	126	845	4.32438e-35	85450	ITPRIP	inositol 1,4,5-triphosphate receptor interacting protein
MSigDB	KRIGE_RESPONSE_TO_TOSEDOSTAT_6HR_UP	126	845	4.32438e-35	8614	STC2	stanniocalcin 2
MSigDB	KRIGE_RESPONSE_TO_TOSEDOSTAT_6HR_UP	126	845	4.32438e-35	8780	RIOK3	RIO kinase 3 (yeast)
MSigDB	KRIGE_RESPONSE_TO_TOSEDOSTAT_6HR_UP	126	845	4.32438e-35	8905	AP1S2	adaptor-related protein complex 1, sigma 2 subunit
MSigDB	KRIGE_RESPONSE_TO_TOSEDOSTAT_6HR_UP	126	845	4.32438e-35	901	CCNG2	cyclin G2
MSigDB	KRIGE_RESPONSE_TO_TOSEDOSTAT_6HR_UP	126	845	4.32438e-35	9266	CYTH2	cytohesin 2
MSigDB	KRIGE_RESPONSE_TO_TOSEDOSTAT_6HR_UP	126	845	4.32438e-35	9456	HOMER1	homer homolog 1 (Drosophila)
MSigDB	KRIGE_RESPONSE_TO_TOSEDOSTAT_6HR_UP	126	845	4.32438e-35	966	CD59	CD59 molecule, complement regulatory protein
MSigDB	KRIGE_RESPONSE_TO_TOSEDOSTAT_6HR_UP	126	845	4.32438e-35	9663	LPIN2	lipin 2
MSigDB	KRIGE_RESPONSE_TO_TOSEDOSTAT_6HR_UP	126	845	4.32438e-35	9695	EDEM1	ER degradation enhancer, mannosidase alpha-like 1
MSigDB	KRIGE_RESPONSE_TO_TOSEDOSTAT_6HR_UP	126	845	4.32438e-35	9710	KIAA0355	KIAA0355
MSigDB	KRIGE_RESPONSE_TO_TOSEDOSTAT_6HR_UP	126	845	4.32438e-35	9734	HDAC9	histone deacetylase 9
MSigDB	KRIGE_RESPONSE_TO_TOSEDOSTAT_6HR_UP	126	845	4.32438e-35	9871	SEC24D	SEC24 family, member D (S. cerevisiae)
MSigDB	CHARAFE_BREAST_CANCER_LUMINAL_VS_MESENCHYMAL_DN	87	443	3.39203e-33	10000	AKT3	v-akt murine thymoma viral oncogene homolog 3 (protein kinase B, gamma)
MSigDB	CHARAFE_BREAST_CANCER_LUMINAL_VS_MESENCHYMAL_DN	87	443	3.39203e-33	10019	SH2B3	SH2B adaptor protein 3
MSigDB	CHARAFE_BREAST_CANCER_LUMINAL_VS_MESENCHYMAL_DN	87	443	3.39203e-33	1009	CDH11	cadherin 11, type 2, OB-cadherin (osteoblast)
MSigDB	CHARAFE_BREAST_CANCER_LUMINAL_VS_MESENCHYMAL_DN	87	443	3.39203e-33	10253	SPRY2	sprouty homolog 2 (Drosophila)
MSigDB	CHARAFE_BREAST_CANCER_LUMINAL_VS_MESENCHYMAL_DN	87	443	3.39203e-33	10371	SEMA3A	sema domain, immunoglobulin domain (Ig), short basic domain, secreted, (semaphorin) 3A
MSigDB	CHARAFE_BREAST_CANCER_LUMINAL_VS_MESENCHYMAL_DN	87	443	3.39203e-33	10468	FST	follistatin
MSigDB	CHARAFE_BREAST_CANCER_LUMINAL_VS_MESENCHYMAL_DN	87	443	3.39203e-33	114793	FMNL2	formin-like 2
MSigDB	CHARAFE_BREAST_CANCER_LUMINAL_VS_MESENCHYMAL_DN	87	443	3.39203e-33	115207	KCTD12	potassium channel tetramerisation domain containing 12
MSigDB	CHARAFE_BREAST_CANCER_LUMINAL_VS_MESENCHYMAL_DN	87	443	3.39203e-33	117581	TWIST2	twist homolog 2 (Drosophila)
MSigDB	CHARAFE_BREAST_CANCER_LUMINAL_VS_MESENCHYMAL_DN	87	443	3.39203e-33	118429	ANTXR2	anthrax toxin receptor 2
MSigDB	CHARAFE_BREAST_CANCER_LUMINAL_VS_MESENCHYMAL_DN	87	443	3.39203e-33	1293	COL6A3	collagen, type VI, alpha 3
MSigDB	CHARAFE_BREAST_CANCER_LUMINAL_VS_MESENCHYMAL_DN	87	443	3.39203e-33	1305	COL13A1	collagen, type XIII, alpha 1
MSigDB	CHARAFE_BREAST_CANCER_LUMINAL_VS_MESENCHYMAL_DN	87	443	3.39203e-33	131566	DCBLD2	discoidin, CUB and LCCL domain containing 2
MSigDB	CHARAFE_BREAST_CANCER_LUMINAL_VS_MESENCHYMAL_DN	87	443	3.39203e-33	152137	CCDC50	coiled-coil domain containing 50
MSigDB	CHARAFE_BREAST_CANCER_LUMINAL_VS_MESENCHYMAL_DN	87	443	3.39203e-33	1601	DAB2	disabled homolog 2, mitogen-responsive phosphoprotein (Drosophila)
MSigDB	CHARAFE_BREAST_CANCER_LUMINAL_VS_MESENCHYMAL_DN	87	443	3.39203e-33	182	JAG1	jagged 1 (Alagille syndrome)
MSigDB	CHARAFE_BREAST_CANCER_LUMINAL_VS_MESENCHYMAL_DN	87	443	3.39203e-33	1902	LPAR1	lysophosphatidic acid receptor 1
MSigDB	CHARAFE_BREAST_CANCER_LUMINAL_VS_MESENCHYMAL_DN	87	443	3.39203e-33	1969	EPHA2	EPH receptor A2
MSigDB	CHARAFE_BREAST_CANCER_LUMINAL_VS_MESENCHYMAL_DN	87	443	3.39203e-33	2004	ELK3	ELK3, ETS-domain protein (SRF accessory protein 2)
MSigDB	CHARAFE_BREAST_CANCER_LUMINAL_VS_MESENCHYMAL_DN	87	443	3.39203e-33	2113	ETS1	v-ets erythroblastosis virus E26 oncogene homolog 1 (avian)
MSigDB	CHARAFE_BREAST_CANCER_LUMINAL_VS_MESENCHYMAL_DN	87	443	3.39203e-33	2119	ETV5	ets variant 5
MSigDB	CHARAFE_BREAST_CANCER_LUMINAL_VS_MESENCHYMAL_DN	87	443	3.39203e-33	22822	PHLDA1	pleckstrin homology-like domain, family A, member 1
MSigDB	CHARAFE_BREAST_CANCER_LUMINAL_VS_MESENCHYMAL_DN	87	443	3.39203e-33	23164	MPRIP	myosin phosphatase Rho interacting protein
MSigDB	CHARAFE_BREAST_CANCER_LUMINAL_VS_MESENCHYMAL_DN	87	443	3.39203e-33	25937	WWTR1	WW domain containing transcription regulator 1
MSigDB	CHARAFE_BREAST_CANCER_LUMINAL_VS_MESENCHYMAL_DN	87	443	3.39203e-33	2744	GLS	glutaminase
MSigDB	CHARAFE_BREAST_CANCER_LUMINAL_VS_MESENCHYMAL_DN	87	443	3.39203e-33	2920	CXCL2	chemokine (C-X-C motif) ligand 2
MSigDB	CHARAFE_BREAST_CANCER_LUMINAL_VS_MESENCHYMAL_DN	87	443	3.39203e-33	30011	SH3KBP1	SH3-domain kinase binding protein 1
MSigDB	CHARAFE_BREAST_CANCER_LUMINAL_VS_MESENCHYMAL_DN	87	443	3.39203e-33	302	ANXA2	annexin A2
MSigDB	CHARAFE_BREAST_CANCER_LUMINAL_VS_MESENCHYMAL_DN	87	443	3.39203e-33	3575	IL7R	interleukin 7 receptor
MSigDB	CHARAFE_BREAST_CANCER_LUMINAL_VS_MESENCHYMAL_DN	87	443	3.39203e-33	3589	IL11	interleukin 11
MSigDB	CHARAFE_BREAST_CANCER_LUMINAL_VS_MESENCHYMAL_DN	87	443	3.39203e-33	3624	INHBA	inhibin, beta A
MSigDB	CHARAFE_BREAST_CANCER_LUMINAL_VS_MESENCHYMAL_DN	87	443	3.39203e-33	3628	INPP1	inositol polyphosphate-1-phosphatase
MSigDB	CHARAFE_BREAST_CANCER_LUMINAL_VS_MESENCHYMAL_DN	87	443	3.39203e-33	3656	IRAK2	interleukin-1 receptor-associated kinase 2
MSigDB	CHARAFE_BREAST_CANCER_LUMINAL_VS_MESENCHYMAL_DN	87	443	3.39203e-33	3797	KIF3C	kinesin family member 3C
MSigDB	CHARAFE_BREAST_CANCER_LUMINAL_VS_MESENCHYMAL_DN	87	443	3.39203e-33	4131	MAP1B	microtubule-associated protein 1B
MSigDB	CHARAFE_BREAST_CANCER_LUMINAL_VS_MESENCHYMAL_DN	87	443	3.39203e-33	4907	NT5E	5'-nucleotidase, ecto (CD73)
MSigDB	CHARAFE_BREAST_CANCER_LUMINAL_VS_MESENCHYMAL_DN	87	443	3.39203e-33	50486	G0S2	G0/G1switch 2
MSigDB	CHARAFE_BREAST_CANCER_LUMINAL_VS_MESENCHYMAL_DN	87	443	3.39203e-33	51312	SLC25A37	solute carrier family 25, member 37
MSigDB	CHARAFE_BREAST_CANCER_LUMINAL_VS_MESENCHYMAL_DN	87	443	3.39203e-33	51665	ASB1	ankyrin repeat and SOCS box-containing 1
MSigDB	CHARAFE_BREAST_CANCER_LUMINAL_VS_MESENCHYMAL_DN	87	443	3.39203e-33	5292	PIM1	pim-1 oncogene
MSigDB	CHARAFE_BREAST_CANCER_LUMINAL_VS_MESENCHYMAL_DN	87	443	3.39203e-33	5293	PIK3CD	phosphoinositide-3-kinase, catalytic, delta polypeptide
MSigDB	CHARAFE_BREAST_CANCER_LUMINAL_VS_MESENCHYMAL_DN	87	443	3.39203e-33	5327	PLAT	plasminogen activator, tissue
MSigDB	CHARAFE_BREAST_CANCER_LUMINAL_VS_MESENCHYMAL_DN	87	443	3.39203e-33	5328	PLAU	plasminogen activator, urokinase
MSigDB	CHARAFE_BREAST_CANCER_LUMINAL_VS_MESENCHYMAL_DN	87	443	3.39203e-33	54557	SGTB	small glutamine-rich tetratricopeptide repeat (TPR)-containing, beta
MSigDB	CHARAFE_BREAST_CANCER_LUMINAL_VS_MESENCHYMAL_DN	87	443	3.39203e-33	54751	FBLIM1	filamin binding LIM protein 1
MSigDB	CHARAFE_BREAST_CANCER_LUMINAL_VS_MESENCHYMAL_DN	87	443	3.39203e-33	55323	LARP6	La ribonucleoprotein domain family, member 6
MSigDB	CHARAFE_BREAST_CANCER_LUMINAL_VS_MESENCHYMAL_DN	87	443	3.39203e-33	56648	EIF5A2	eukaryotic translation initiation factor 5A2
MSigDB	CHARAFE_BREAST_CANCER_LUMINAL_VS_MESENCHYMAL_DN	87	443	3.39203e-33	56938	ARNTL2	aryl hydrocarbon receptor nuclear translocator-like 2
MSigDB	CHARAFE_BREAST_CANCER_LUMINAL_VS_MESENCHYMAL_DN	87	443	3.39203e-33	56975	FAM20C	family with sequence similarity 20, member C
MSigDB	CHARAFE_BREAST_CANCER_LUMINAL_VS_MESENCHYMAL_DN	87	443	3.39203e-33	571	BACH1	BTB and CNC homology 1, basic leucine zipper transcription factor 1
MSigDB	CHARAFE_BREAST_CANCER_LUMINAL_VS_MESENCHYMAL_DN	87	443	3.39203e-33	5743	PTGS2	prostaglandin-endoperoxide synthase 2 (prostaglandin G/H synthase and cyclooxygenase)
MSigDB	CHARAFE_BREAST_CANCER_LUMINAL_VS_MESENCHYMAL_DN	87	443	3.39203e-33	57559	STAMBPL1	STAM binding protein-like 1
MSigDB	CHARAFE_BREAST_CANCER_LUMINAL_VS_MESENCHYMAL_DN	87	443	3.39203e-33	57584	ARHGAP21	Rho GTPase activating protein 21
MSigDB	CHARAFE_BREAST_CANCER_LUMINAL_VS_MESENCHYMAL_DN	87	443	3.39203e-33	5806	PTX3	pentraxin 3, long
MSigDB	CHARAFE_BREAST_CANCER_LUMINAL_VS_MESENCHYMAL_DN	87	443	3.39203e-33	5997	RGS2	regulator of G-protein signaling 2, 24kDa
MSigDB	CHARAFE_BREAST_CANCER_LUMINAL_VS_MESENCHYMAL_DN	87	443	3.39203e-33	6446	SGK1	serum/glucocorticoid regulated kinase 1
MSigDB	CHARAFE_BREAST_CANCER_LUMINAL_VS_MESENCHYMAL_DN	87	443	3.39203e-33	6711	SPTBN1	spectrin, beta, non-erythrocytic 1
MSigDB	CHARAFE_BREAST_CANCER_LUMINAL_VS_MESENCHYMAL_DN	87	443	3.39203e-33	6744	SSFA2	sperm specific antigen 2
MSigDB	CHARAFE_BREAST_CANCER_LUMINAL_VS_MESENCHYMAL_DN	87	443	3.39203e-33	7035	TFPI	tissue factor pathway inhibitor (lipoprotein-associated coagulation inhibitor)
MSigDB	CHARAFE_BREAST_CANCER_LUMINAL_VS_MESENCHYMAL_DN	87	443	3.39203e-33	7076	TIMP1	TIMP metallopeptidase inhibitor 1
MSigDB	CHARAFE_BREAST_CANCER_LUMINAL_VS_MESENCHYMAL_DN	87	443	3.39203e-33	7128	TNFAIP3	tumor necrosis factor, alpha-induced protein 3
MSigDB	CHARAFE_BREAST_CANCER_LUMINAL_VS_MESENCHYMAL_DN	87	443	3.39203e-33	7378	UPP1	uridine phosphorylase 1
MSigDB	CHARAFE_BREAST_CANCER_LUMINAL_VS_MESENCHYMAL_DN	87	443	3.39203e-33	7431	VIM	vimentin
MSigDB	CHARAFE_BREAST_CANCER_LUMINAL_VS_MESENCHYMAL_DN	87	443	3.39203e-33	7798	LUZP1	leucine zipper protein 1
MSigDB	CHARAFE_BREAST_CANCER_LUMINAL_VS_MESENCHYMAL_DN	87	443	3.39203e-33	79642	ARSJ	arylsulfatase family, member J
MSigDB	CHARAFE_BREAST_CANCER_LUMINAL_VS_MESENCHYMAL_DN	87	443	3.39203e-33	79707	NOL9	nucleolar protein 9
MSigDB	CHARAFE_BREAST_CANCER_LUMINAL_VS_MESENCHYMAL_DN	87	443	3.39203e-33	79827	ASAM	adipocyte-specific adhesion molecule
MSigDB	CHARAFE_BREAST_CANCER_LUMINAL_VS_MESENCHYMAL_DN	87	443	3.39203e-33	8061	FOSL1	FOS-like antigen 1
MSigDB	CHARAFE_BREAST_CANCER_LUMINAL_VS_MESENCHYMAL_DN	87	443	3.39203e-33	8091	HMGA2	high mobility group AT-hook 2
MSigDB	CHARAFE_BREAST_CANCER_LUMINAL_VS_MESENCHYMAL_DN	87	443	3.39203e-33	81565	NDEL1	nudE nuclear distribution gene E homolog (A. nidulans)-like 1
MSigDB	CHARAFE_BREAST_CANCER_LUMINAL_VS_MESENCHYMAL_DN	87	443	3.39203e-33	84969	TOX2	TOX high mobility group box family member 2
MSigDB	CHARAFE_BREAST_CANCER_LUMINAL_VS_MESENCHYMAL_DN	87	443	3.39203e-33	85450	ITPRIP	inositol 1,4,5-triphosphate receptor interacting protein
MSigDB	CHARAFE_BREAST_CANCER_LUMINAL_VS_MESENCHYMAL_DN	87	443	3.39203e-33	8905	AP1S2	adaptor-related protein complex 1, sigma 2 subunit
MSigDB	CHARAFE_BREAST_CANCER_LUMINAL_VS_MESENCHYMAL_DN	87	443	3.39203e-33	89795	NAV3	neuron navigator 3
MSigDB	CHARAFE_BREAST_CANCER_LUMINAL_VS_MESENCHYMAL_DN	87	443	3.39203e-33	90411	MCFD2	multiple coagulation factor deficiency 2
MSigDB	CHARAFE_BREAST_CANCER_LUMINAL_VS_MESENCHYMAL_DN	87	443	3.39203e-33	9043	SPAG9	sperm associated antigen 9
MSigDB	CHARAFE_BREAST_CANCER_LUMINAL_VS_MESENCHYMAL_DN	87	443	3.39203e-33	9180	OSMR	oncostatin M receptor
MSigDB	CHARAFE_BREAST_CANCER_LUMINAL_VS_MESENCHYMAL_DN	87	443	3.39203e-33	9263	STK17A	serine/threonine kinase 17a
MSigDB	CHARAFE_BREAST_CANCER_LUMINAL_VS_MESENCHYMAL_DN	87	443	3.39203e-33	9353	SLIT2	slit homolog 2 (Drosophila)
MSigDB	CHARAFE_BREAST_CANCER_LUMINAL_VS_MESENCHYMAL_DN	87	443	3.39203e-33	94234	FOXQ1	forkhead box Q1
MSigDB	CHARAFE_BREAST_CANCER_LUMINAL_VS_MESENCHYMAL_DN	87	443	3.39203e-33	9444	QKI	quaking homolog, KH domain RNA binding (mouse)
MSigDB	CHARAFE_BREAST_CANCER_LUMINAL_VS_MESENCHYMAL_DN	87	443	3.39203e-33	9448	MAP4K4	mitogen-activated protein kinase kinase kinase kinase 4
MSigDB	CHARAFE_BREAST_CANCER_LUMINAL_VS_MESENCHYMAL_DN	87	443	3.39203e-33	9590	AKAP12	A kinase (PRKA) anchor protein 12
MSigDB	CHARAFE_BREAST_CANCER_LUMINAL_VS_MESENCHYMAL_DN	87	443	3.39203e-33	960	CD44	CD44 molecule (Indian blood group)
MSigDB	CHARAFE_BREAST_CANCER_LUMINAL_VS_MESENCHYMAL_DN	87	443	3.39203e-33	9859	CEP170	centrosomal protein 170kDa
MSigDB	CHARAFE_BREAST_CANCER_LUMINAL_VS_MESENCHYMAL_DN	87	443	3.39203e-33	9945	GFPT2	glutamine-fructose-6-phosphate transaminase 2
MSigDB	CHARAFE_BREAST_CANCER_LUMINAL_VS_MESENCHYMAL_DN	87	443	3.39203e-33	996	CDC27	cell division cycle 27 homolog (S. cerevisiae)
MSigDB	BLUM_RESPONSE_TO_SALIRASIB_UP	64	240	9.95013e-33	10040	TOM1L1	target of myb1 (chicken)-like 1
MSigDB	BLUM_RESPONSE_TO_SALIRASIB_UP	64	240	9.95013e-33	10468	FST	follistatin
MSigDB	BLUM_RESPONSE_TO_SALIRASIB_UP	64	240	9.95013e-33	1054	CEBPG	CCAAT/enhancer binding protein (C/EBP), gamma
MSigDB	BLUM_RESPONSE_TO_SALIRASIB_UP	64	240	9.95013e-33	1491	CTH	cystathionase (cystathionine gamma-lyase)
MSigDB	BLUM_RESPONSE_TO_SALIRASIB_UP	64	240	9.95013e-33	1604	CD55	CD55 molecule, decay accelerating factor for complement (Cromer blood group)
MSigDB	BLUM_RESPONSE_TO_SALIRASIB_UP	64	240	9.95013e-33	1662	DDX10	DEAD (Asp-Glu-Ala-Asp) box polypeptide 10
MSigDB	BLUM_RESPONSE_TO_SALIRASIB_UP	64	240	9.95013e-33	1958	EGR1	early growth response 1
MSigDB	BLUM_RESPONSE_TO_SALIRASIB_UP	64	240	9.95013e-33	1983	EIF5	eukaryotic translation initiation factor 5
MSigDB	BLUM_RESPONSE_TO_SALIRASIB_UP	64	240	9.95013e-33	2058	EPRS	glutamyl-prolyl-tRNA synthetase
MSigDB	BLUM_RESPONSE_TO_SALIRASIB_UP	64	240	9.95013e-33	22936	ELL2	elongation factor, RNA polymerase II, 2
MSigDB	BLUM_RESPONSE_TO_SALIRASIB_UP	64	240	9.95013e-33	23645	PPP1R15A	protein phosphatase 1, regulatory (inhibitor) subunit 15A
MSigDB	BLUM_RESPONSE_TO_SALIRASIB_UP	64	240	9.95013e-33	23764	MAFF	v-maf musculoaponeurotic fibrosarcoma oncogene homolog F (avian)
MSigDB	BLUM_RESPONSE_TO_SALIRASIB_UP	64	240	9.95013e-33	26511	CHIC2	cysteine-rich hydrophobic domain 2
MSigDB	BLUM_RESPONSE_TO_SALIRASIB_UP	64	240	9.95013e-33	2673	GFPT1	glutamine-fructose-6-phosphate transaminase 1
MSigDB	BLUM_RESPONSE_TO_SALIRASIB_UP	64	240	9.95013e-33	2921	CXCL3	chemokine (C-X-C motif) ligand 3
MSigDB	BLUM_RESPONSE_TO_SALIRASIB_UP	64	240	9.95013e-33	29761	USP25	ubiquitin specific peptidase 25
MSigDB	BLUM_RESPONSE_TO_SALIRASIB_UP	64	240	9.95013e-33	29968	PSAT1	phosphoserine aminotransferase 1
MSigDB	BLUM_RESPONSE_TO_SALIRASIB_UP	64	240	9.95013e-33	331	XIAP	X-linked inhibitor of apoptosis
MSigDB	BLUM_RESPONSE_TO_SALIRASIB_UP	64	240	9.95013e-33	3313	HSPA9	heat shock 70kDa protein 9 (mortalin)
MSigDB	BLUM_RESPONSE_TO_SALIRASIB_UP	64	240	9.95013e-33	3475	IFRD1	interferon-related developmental regulator 1
MSigDB	BLUM_RESPONSE_TO_SALIRASIB_UP	64	240	9.95013e-33	3628	INPP1	inositol polyphosphate-1-phosphatase
MSigDB	BLUM_RESPONSE_TO_SALIRASIB_UP	64	240	9.95013e-33	3669	ISG20	interferon stimulated exonuclease gene 20kDa
MSigDB	BLUM_RESPONSE_TO_SALIRASIB_UP	64	240	9.95013e-33	3885	KRT34	keratin 34
MSigDB	BLUM_RESPONSE_TO_SALIRASIB_UP	64	240	9.95013e-33	4189	DNAJB9	DnaJ (Hsp40) homolog, subfamily B, member 9
MSigDB	BLUM_RESPONSE_TO_SALIRASIB_UP	64	240	9.95013e-33	4312	MMP1	matrix metallopeptidase 1 (interstitial collagenase)
MSigDB	BLUM_RESPONSE_TO_SALIRASIB_UP	64	240	9.95013e-33	4319	MMP10	matrix metallopeptidase 10 (stromelysin 2)
MSigDB	BLUM_RESPONSE_TO_SALIRASIB_UP	64	240	9.95013e-33	440	ASNS	asparagine synthetase
MSigDB	BLUM_RESPONSE_TO_SALIRASIB_UP	64	240	9.95013e-33	4864	NPC1	Niemann-Pick disease, type C1
MSigDB	BLUM_RESPONSE_TO_SALIRASIB_UP	64	240	9.95013e-33	5271	SERPINB8	serpin peptidase inhibitor, clade B (ovalbumin), member 8
MSigDB	BLUM_RESPONSE_TO_SALIRASIB_UP	64	240	9.95013e-33	54676	GTPBP2	GTP binding protein 2
MSigDB	BLUM_RESPONSE_TO_SALIRASIB_UP	64	240	9.95013e-33	571	BACH1	BTB and CNC homology 1, basic leucine zipper transcription factor 1
MSigDB	BLUM_RESPONSE_TO_SALIRASIB_UP	64	240	9.95013e-33	57403	RAB22A	RAB22A, member RAS oncogene family
MSigDB	BLUM_RESPONSE_TO_SALIRASIB_UP	64	240	9.95013e-33	5768	QSOX1	quiescin Q6 sulfhydryl oxidase 1
MSigDB	BLUM_RESPONSE_TO_SALIRASIB_UP	64	240	9.95013e-33	57761	TRIB3	tribbles homolog 3 (Drosophila)
MSigDB	BLUM_RESPONSE_TO_SALIRASIB_UP	64	240	9.95013e-33	5806	PTX3	pentraxin 3, long
MSigDB	BLUM_RESPONSE_TO_SALIRASIB_UP	64	240	9.95013e-33	5898	RALA	v-ral simian leukemia viral oncogene homolog A (ras related)
MSigDB	BLUM_RESPONSE_TO_SALIRASIB_UP	64	240	9.95013e-33	598	BCL2L1	BCL2-like 1
MSigDB	BLUM_RESPONSE_TO_SALIRASIB_UP	64	240	9.95013e-33	6301	SARS	seryl-tRNA synthetase
MSigDB	BLUM_RESPONSE_TO_SALIRASIB_UP	64	240	9.95013e-33	6400	SEL1L	sel-1 suppressor of lin-12-like (C. elegans)
MSigDB	BLUM_RESPONSE_TO_SALIRASIB_UP	64	240	9.95013e-33	64746	ACBD3	acyl-Coenzyme A binding domain containing 3
MSigDB	BLUM_RESPONSE_TO_SALIRASIB_UP	64	240	9.95013e-33	6747	SSR3	signal sequence receptor, gamma (translocon-associated protein gamma)
MSigDB	BLUM_RESPONSE_TO_SALIRASIB_UP	64	240	9.95013e-33	6782	HSPA13	heat shock protein 70kDa family, member 13
MSigDB	BLUM_RESPONSE_TO_SALIRASIB_UP	64	240	9.95013e-33	6907	TBL1X	transducin (beta)-like 1X-linked
MSigDB	BLUM_RESPONSE_TO_SALIRASIB_UP	64	240	9.95013e-33	694	BTG1	B-cell translocation gene 1, anti-proliferative
MSigDB	BLUM_RESPONSE_TO_SALIRASIB_UP	64	240	9.95013e-33	7076	TIMP1	TIMP metallopeptidase inhibitor 1
MSigDB	BLUM_RESPONSE_TO_SALIRASIB_UP	64	240	9.95013e-33	7128	TNFAIP3	tumor necrosis factor, alpha-induced protein 3
MSigDB	BLUM_RESPONSE_TO_SALIRASIB_UP	64	240	9.95013e-33	7184	HSP90B1	heat shock protein 90kDa beta (Grp94), member 1
MSigDB	BLUM_RESPONSE_TO_SALIRASIB_UP	64	240	9.95013e-33	7431	VIM	vimentin
MSigDB	BLUM_RESPONSE_TO_SALIRASIB_UP	64	240	9.95013e-33	7453	WARS	tryptophanyl-tRNA synthetase
MSigDB	BLUM_RESPONSE_TO_SALIRASIB_UP	64	240	9.95013e-33	7494	XBP1	X-box binding protein 1
MSigDB	BLUM_RESPONSE_TO_SALIRASIB_UP	64	240	9.95013e-33	8061	FOSL1	FOS-like antigen 1
MSigDB	BLUM_RESPONSE_TO_SALIRASIB_UP	64	240	9.95013e-33	81565	NDEL1	nudE nuclear distribution gene E homolog (A. nidulans)-like 1
MSigDB	BLUM_RESPONSE_TO_SALIRASIB_UP	64	240	9.95013e-33	833	CARS	cysteinyl-tRNA synthetase
MSigDB	BLUM_RESPONSE_TO_SALIRASIB_UP	64	240	9.95013e-33	837	CASP4	caspase 4, apoptosis-related cysteine peptidase
MSigDB	BLUM_RESPONSE_TO_SALIRASIB_UP	64	240	9.95013e-33	8614	STC2	stanniocalcin 2
MSigDB	BLUM_RESPONSE_TO_SALIRASIB_UP	64	240	9.95013e-33	8634	RTCD1	RNA terminal phosphate cyclase domain 1
MSigDB	BLUM_RESPONSE_TO_SALIRASIB_UP	64	240	9.95013e-33	8774	NAPG	N-ethylmaleimide-sensitive factor attachment protein, gamma
MSigDB	BLUM_RESPONSE_TO_SALIRASIB_UP	64	240	9.95013e-33	8780	RIOK3	RIO kinase 3 (yeast)
MSigDB	BLUM_RESPONSE_TO_SALIRASIB_UP	64	240	9.95013e-33	8877	SPHK1	sphingosine kinase 1
MSigDB	BLUM_RESPONSE_TO_SALIRASIB_UP	64	240	9.95013e-33	8879	SGPL1	sphingosine-1-phosphate lyase 1
MSigDB	BLUM_RESPONSE_TO_SALIRASIB_UP	64	240	9.95013e-33	90	ACVR1	activin A receptor, type I
MSigDB	BLUM_RESPONSE_TO_SALIRASIB_UP	64	240	9.95013e-33	9181	ARHGEF2	Rho/Rac guanine nucleotide exchange factor (GEF) 2
MSigDB	BLUM_RESPONSE_TO_SALIRASIB_UP	64	240	9.95013e-33	9197	SLC33A1	solute carrier family 33 (acetyl-CoA transporter), member 1
MSigDB	BLUM_RESPONSE_TO_SALIRASIB_UP	64	240	9.95013e-33	9604	RNF14	ring finger protein 14
MSigDB	RODRIGUES_THYROID_CARCINOMA_ANAPLASTIC_UP	107	677	5.4882e-32	10371	SEMA3A	sema domain, immunoglobulin domain (Ig), short basic domain, secreted, (semaphorin) 3A
MSigDB	RODRIGUES_THYROID_CARCINOMA_ANAPLASTIC_UP	107	677	5.4882e-32	1054	CEBPG	CCAAT/enhancer binding protein (C/EBP), gamma
MSigDB	RODRIGUES_THYROID_CARCINOMA_ANAPLASTIC_UP	107	677	5.4882e-32	112950	MED8	mediator complex subunit 8
MSigDB	RODRIGUES_THYROID_CARCINOMA_ANAPLASTIC_UP	107	677	5.4882e-32	114294	LACTB	lactamase, beta
MSigDB	RODRIGUES_THYROID_CARCINOMA_ANAPLASTIC_UP	107	677	5.4882e-32	114882	OSBPL8	oxysterol binding protein-like 8
MSigDB	RODRIGUES_THYROID_CARCINOMA_ANAPLASTIC_UP	107	677	5.4882e-32	127933	UHMK1	U2AF homology motif (UHM) kinase 1
MSigDB	RODRIGUES_THYROID_CARCINOMA_ANAPLASTIC_UP	107	677	5.4882e-32	131566	DCBLD2	discoidin, CUB and LCCL domain containing 2
MSigDB	RODRIGUES_THYROID_CARCINOMA_ANAPLASTIC_UP	107	677	5.4882e-32	144455	E2F7	E2F transcription factor 7
MSigDB	RODRIGUES_THYROID_CARCINOMA_ANAPLASTIC_UP	107	677	5.4882e-32	162394	SLFN5	schlafen family member 5
MSigDB	RODRIGUES_THYROID_CARCINOMA_ANAPLASTIC_UP	107	677	5.4882e-32	1847	DUSP5	dual specificity phosphatase 5
MSigDB	RODRIGUES_THYROID_CARCINOMA_ANAPLASTIC_UP	107	677	5.4882e-32	1983	EIF5	eukaryotic translation initiation factor 5
MSigDB	RODRIGUES_THYROID_CARCINOMA_ANAPLASTIC_UP	107	677	5.4882e-32	205564	SENP5	SUMO1/sentrin specific peptidase 5
MSigDB	RODRIGUES_THYROID_CARCINOMA_ANAPLASTIC_UP	107	677	5.4882e-32	2058	EPRS	glutamyl-prolyl-tRNA synthetase
MSigDB	RODRIGUES_THYROID_CARCINOMA_ANAPLASTIC_UP	107	677	5.4882e-32	2069	EREG	epiregulin
MSigDB	RODRIGUES_THYROID_CARCINOMA_ANAPLASTIC_UP	107	677	5.4882e-32	2119	ETV5	ets variant 5
MSigDB	RODRIGUES_THYROID_CARCINOMA_ANAPLASTIC_UP	107	677	5.4882e-32	22800	RRAS2	related RAS viral (r-ras) oncogene homolog 2
MSigDB	RODRIGUES_THYROID_CARCINOMA_ANAPLASTIC_UP	107	677	5.4882e-32	23200	ATP11B	ATPase, class VI, type 11B
MSigDB	RODRIGUES_THYROID_CARCINOMA_ANAPLASTIC_UP	107	677	5.4882e-32	2335	FN1	fibronectin 1
MSigDB	RODRIGUES_THYROID_CARCINOMA_ANAPLASTIC_UP	107	677	5.4882e-32	23527	ACAP2	ArfGAP with coiled-coil, ankyrin repeat and PH domains 2
MSigDB	RODRIGUES_THYROID_CARCINOMA_ANAPLASTIC_UP	107	677	5.4882e-32	23586	DDX58	DEAD (Asp-Glu-Ala-Asp) box polypeptide 58
MSigDB	RODRIGUES_THYROID_CARCINOMA_ANAPLASTIC_UP	107	677	5.4882e-32	23657	SLC7A11	solute carrier family 7, (cationic amino acid transporter, y+ system) member 11
MSigDB	RODRIGUES_THYROID_CARCINOMA_ANAPLASTIC_UP	107	677	5.4882e-32	253461	ZBTB38	zinc finger and BTB domain containing 38
MSigDB	RODRIGUES_THYROID_CARCINOMA_ANAPLASTIC_UP	107	677	5.4882e-32	2553	GABPB1	GA binding protein transcription factor, beta subunit 1
MSigDB	RODRIGUES_THYROID_CARCINOMA_ANAPLASTIC_UP	107	677	5.4882e-32	259282	BOD1L	biorientation of chromosomes in cell division 1-like
MSigDB	RODRIGUES_THYROID_CARCINOMA_ANAPLASTIC_UP	107	677	5.4882e-32	25932	CLIC4	chloride intracellular channel 4
MSigDB	RODRIGUES_THYROID_CARCINOMA_ANAPLASTIC_UP	107	677	5.4882e-32	2673	GFPT1	glutamine-fructose-6-phosphate transaminase 1
MSigDB	RODRIGUES_THYROID_CARCINOMA_ANAPLASTIC_UP	107	677	5.4882e-32	27125	AFF4	AF4/FMR2 family, member 4
MSigDB	RODRIGUES_THYROID_CARCINOMA_ANAPLASTIC_UP	107	677	5.4882e-32	2745	GLRX	glutaredoxin (thioltransferase)
MSigDB	RODRIGUES_THYROID_CARCINOMA_ANAPLASTIC_UP	107	677	5.4882e-32	2764	GMFB	glia maturation factor, beta
MSigDB	RODRIGUES_THYROID_CARCINOMA_ANAPLASTIC_UP	107	677	5.4882e-32	28231	SLCO4A1	solute carrier organic anion transporter family, member 4A1
MSigDB	RODRIGUES_THYROID_CARCINOMA_ANAPLASTIC_UP	107	677	5.4882e-32	2919	CXCL1	chemokine (C-X-C motif) ligand 1 (melanoma growth stimulating activity, alpha)
MSigDB	RODRIGUES_THYROID_CARCINOMA_ANAPLASTIC_UP	107	677	5.4882e-32	29766	TMOD3	tropomodulin 3 (ubiquitous)
MSigDB	RODRIGUES_THYROID_CARCINOMA_ANAPLASTIC_UP	107	677	5.4882e-32	29968	PSAT1	phosphoserine aminotransferase 1
MSigDB	RODRIGUES_THYROID_CARCINOMA_ANAPLASTIC_UP	107	677	5.4882e-32	302	ANXA2	annexin A2
MSigDB	RODRIGUES_THYROID_CARCINOMA_ANAPLASTIC_UP	107	677	5.4882e-32	3099	HK2	hexokinase 2
MSigDB	RODRIGUES_THYROID_CARCINOMA_ANAPLASTIC_UP	107	677	5.4882e-32	3219	HOXB9	homeobox B9
MSigDB	RODRIGUES_THYROID_CARCINOMA_ANAPLASTIC_UP	107	677	5.4882e-32	330	BIRC3	baculoviral IAP repeat-containing 3
MSigDB	RODRIGUES_THYROID_CARCINOMA_ANAPLASTIC_UP	107	677	5.4882e-32	3313	HSPA9	heat shock 70kDa protein 9 (mortalin)
MSigDB	RODRIGUES_THYROID_CARCINOMA_ANAPLASTIC_UP	107	677	5.4882e-32	3475	IFRD1	interferon-related developmental regulator 1
MSigDB	RODRIGUES_THYROID_CARCINOMA_ANAPLASTIC_UP	107	677	5.4882e-32	347902	AMIGO2	adhesion molecule with Ig-like domain 2
MSigDB	RODRIGUES_THYROID_CARCINOMA_ANAPLASTIC_UP	107	677	5.4882e-32	3556	IL1RAP	interleukin 1 receptor accessory protein
MSigDB	RODRIGUES_THYROID_CARCINOMA_ANAPLASTIC_UP	107	677	5.4882e-32	3576	IL8	interleukin 8
MSigDB	RODRIGUES_THYROID_CARCINOMA_ANAPLASTIC_UP	107	677	5.4882e-32	3656	IRAK2	interleukin-1 receptor-associated kinase 2
MSigDB	RODRIGUES_THYROID_CARCINOMA_ANAPLASTIC_UP	107	677	5.4882e-32	3688	ITGB1	integrin, beta 1 (fibronectin receptor, beta polypeptide, antigen CD29 includes MDF2, MSK12)
MSigDB	RODRIGUES_THYROID_CARCINOMA_ANAPLASTIC_UP	107	677	5.4882e-32	374	AREG	amphiregulin
MSigDB	RODRIGUES_THYROID_CARCINOMA_ANAPLASTIC_UP	107	677	5.4882e-32	3897	L1CAM	L1 cell adhesion molecule
MSigDB	RODRIGUES_THYROID_CARCINOMA_ANAPLASTIC_UP	107	677	5.4882e-32	3914	LAMB3	laminin, beta 3
MSigDB	RODRIGUES_THYROID_CARCINOMA_ANAPLASTIC_UP	107	677	5.4882e-32	3949	LDLR	low density lipoprotein receptor
MSigDB	RODRIGUES_THYROID_CARCINOMA_ANAPLASTIC_UP	107	677	5.4882e-32	3964	LGALS8	lectin, galactoside-binding, soluble, 8
MSigDB	RODRIGUES_THYROID_CARCINOMA_ANAPLASTIC_UP	107	677	5.4882e-32	3976	LIF	leukemia inhibitory factor (cholinergic differentiation factor)
MSigDB	RODRIGUES_THYROID_CARCINOMA_ANAPLASTIC_UP	107	677	5.4882e-32	440	ASNS	asparagine synthetase
MSigDB	RODRIGUES_THYROID_CARCINOMA_ANAPLASTIC_UP	107	677	5.4882e-32	51026	GOLT1B	golgi transport 1 homolog B (S. cerevisiae)
MSigDB	RODRIGUES_THYROID_CARCINOMA_ANAPLASTIC_UP	107	677	5.4882e-32	51330	TNFRSF12A	tumor necrosis factor receptor superfamily, member 12A
MSigDB	RODRIGUES_THYROID_CARCINOMA_ANAPLASTIC_UP	107	677	5.4882e-32	5238	PGM3	phosphoglucomutase 3
MSigDB	RODRIGUES_THYROID_CARCINOMA_ANAPLASTIC_UP	107	677	5.4882e-32	5328	PLAU	plasminogen activator, urokinase
MSigDB	RODRIGUES_THYROID_CARCINOMA_ANAPLASTIC_UP	107	677	5.4882e-32	5366	PMAIP1	phorbol-12-myristate-13-acetate-induced protein 1
MSigDB	RODRIGUES_THYROID_CARCINOMA_ANAPLASTIC_UP	107	677	5.4882e-32	54431	DNAJC10	DnaJ (Hsp40) homolog, subfamily C, member 10
MSigDB	RODRIGUES_THYROID_CARCINOMA_ANAPLASTIC_UP	107	677	5.4882e-32	54676	GTPBP2	GTP binding protein 2
MSigDB	RODRIGUES_THYROID_CARCINOMA_ANAPLASTIC_UP	107	677	5.4882e-32	54882	ANKHD1	ankyrin repeat and KH domain containing 1
MSigDB	RODRIGUES_THYROID_CARCINOMA_ANAPLASTIC_UP	107	677	5.4882e-32	55521	TRIM36	tripartite motif-containing 36
MSigDB	RODRIGUES_THYROID_CARCINOMA_ANAPLASTIC_UP	107	677	5.4882e-32	55646	LYAR	Ly1 antibody reactive homolog (mouse)
MSigDB	RODRIGUES_THYROID_CARCINOMA_ANAPLASTIC_UP	107	677	5.4882e-32	55757	UGGT2	UDP-glucose glycoprotein glucosyltransferase 2
MSigDB	RODRIGUES_THYROID_CARCINOMA_ANAPLASTIC_UP	107	677	5.4882e-32	56907	SPIRE1	spire homolog 1 (Drosophila)
MSigDB	RODRIGUES_THYROID_CARCINOMA_ANAPLASTIC_UP	107	677	5.4882e-32	56938	ARNTL2	aryl hydrocarbon receptor nuclear translocator-like 2
MSigDB	RODRIGUES_THYROID_CARCINOMA_ANAPLASTIC_UP	107	677	5.4882e-32	57559	STAMBPL1	STAM binding protein-like 1
MSigDB	RODRIGUES_THYROID_CARCINOMA_ANAPLASTIC_UP	107	677	5.4882e-32	57761	TRIB3	tribbles homolog 3 (Drosophila)
MSigDB	RODRIGUES_THYROID_CARCINOMA_ANAPLASTIC_UP	107	677	5.4882e-32	5782	PTPN12	protein tyrosine phosphatase, non-receptor type 12
MSigDB	RODRIGUES_THYROID_CARCINOMA_ANAPLASTIC_UP	107	677	5.4882e-32	5817	PVR	poliovirus receptor
MSigDB	RODRIGUES_THYROID_CARCINOMA_ANAPLASTIC_UP	107	677	5.4882e-32	5937	RBMS1	RNA binding motif, single stranded interacting protein 1
MSigDB	RODRIGUES_THYROID_CARCINOMA_ANAPLASTIC_UP	107	677	5.4882e-32	598	BCL2L1	BCL2-like 1
MSigDB	RODRIGUES_THYROID_CARCINOMA_ANAPLASTIC_UP	107	677	5.4882e-32	6049	RNF6	ring finger protein (C3H2C3 type) 6
MSigDB	RODRIGUES_THYROID_CARCINOMA_ANAPLASTIC_UP	107	677	5.4882e-32	6400	SEL1L	sel-1 suppressor of lin-12-like (C. elegans)
MSigDB	RODRIGUES_THYROID_CARCINOMA_ANAPLASTIC_UP	107	677	5.4882e-32	64859	OBFC2A	oligonucleotide/oligosaccharide-binding fold containing 2A
MSigDB	RODRIGUES_THYROID_CARCINOMA_ANAPLASTIC_UP	107	677	5.4882e-32	6541	SLC7A1	solute carrier family 7 (cationic amino acid transporter, y+ system), member 1
MSigDB	RODRIGUES_THYROID_CARCINOMA_ANAPLASTIC_UP	107	677	5.4882e-32	6744	SSFA2	sperm specific antigen 2
MSigDB	RODRIGUES_THYROID_CARCINOMA_ANAPLASTIC_UP	107	677	5.4882e-32	6747	SSR3	signal sequence receptor, gamma (translocon-associated protein gamma)
MSigDB	RODRIGUES_THYROID_CARCINOMA_ANAPLASTIC_UP	107	677	5.4882e-32	6782	HSPA13	heat shock protein 70kDa family, member 13
MSigDB	RODRIGUES_THYROID_CARCINOMA_ANAPLASTIC_UP	107	677	5.4882e-32	7052	TGM2	transglutaminase 2 (C polypeptide, protein-glutamine-gamma-glutamyltransferase)
MSigDB	RODRIGUES_THYROID_CARCINOMA_ANAPLASTIC_UP	107	677	5.4882e-32	7150	TOP1	topoisomerase (DNA) I
MSigDB	RODRIGUES_THYROID_CARCINOMA_ANAPLASTIC_UP	107	677	5.4882e-32	7162	TPBG	trophoblast glycoprotein
MSigDB	RODRIGUES_THYROID_CARCINOMA_ANAPLASTIC_UP	107	677	5.4882e-32	7171	TPM4	tropomyosin 4
MSigDB	RODRIGUES_THYROID_CARCINOMA_ANAPLASTIC_UP	107	677	5.4882e-32	7453	WARS	tryptophanyl-tRNA synthetase
MSigDB	RODRIGUES_THYROID_CARCINOMA_ANAPLASTIC_UP	107	677	5.4882e-32	79572	ATP13A3	ATPase type 13A3
MSigDB	RODRIGUES_THYROID_CARCINOMA_ANAPLASTIC_UP	107	677	5.4882e-32	80328	ULBP2	UL16 binding protein 2
MSigDB	RODRIGUES_THYROID_CARCINOMA_ANAPLASTIC_UP	107	677	5.4882e-32	8091	HMGA2	high mobility group AT-hook 2
MSigDB	RODRIGUES_THYROID_CARCINOMA_ANAPLASTIC_UP	107	677	5.4882e-32	81539	SLC38A1	solute carrier family 38, member 1
MSigDB	RODRIGUES_THYROID_CARCINOMA_ANAPLASTIC_UP	107	677	5.4882e-32	833	CARS	cysteinyl-tRNA synthetase
MSigDB	RODRIGUES_THYROID_CARCINOMA_ANAPLASTIC_UP	107	677	5.4882e-32	83667	SESN2	sestrin 2
MSigDB	RODRIGUES_THYROID_CARCINOMA_ANAPLASTIC_UP	107	677	5.4882e-32	837	CASP4	caspase 4, apoptosis-related cysteine peptidase
MSigDB	RODRIGUES_THYROID_CARCINOMA_ANAPLASTIC_UP	107	677	5.4882e-32	83737	ITCH	itchy E3 ubiquitin protein ligase homolog (mouse)
MSigDB	RODRIGUES_THYROID_CARCINOMA_ANAPLASTIC_UP	107	677	5.4882e-32	84706	GPT2	glutamic pyruvate transaminase (alanine aminotransferase) 2
MSigDB	RODRIGUES_THYROID_CARCINOMA_ANAPLASTIC_UP	107	677	5.4882e-32	84969	TOX2	TOX high mobility group box family member 2
MSigDB	RODRIGUES_THYROID_CARCINOMA_ANAPLASTIC_UP	107	677	5.4882e-32	8507	ENC1	ectodermal-neural cortex (with BTB-like domain)
MSigDB	RODRIGUES_THYROID_CARCINOMA_ANAPLASTIC_UP	107	677	5.4882e-32	8548	BLZF1	basic leucine zipper nuclear factor 1
MSigDB	RODRIGUES_THYROID_CARCINOMA_ANAPLASTIC_UP	107	677	5.4882e-32	85865	GTPBP10	GTP-binding protein 10 (putative)
MSigDB	RODRIGUES_THYROID_CARCINOMA_ANAPLASTIC_UP	107	677	5.4882e-32	8614	STC2	stanniocalcin 2
MSigDB	RODRIGUES_THYROID_CARCINOMA_ANAPLASTIC_UP	107	677	5.4882e-32	8634	RTCD1	RNA terminal phosphate cyclase domain 1
MSigDB	RODRIGUES_THYROID_CARCINOMA_ANAPLASTIC_UP	107	677	5.4882e-32	8870	IER3	immediate early response 3
MSigDB	RODRIGUES_THYROID_CARCINOMA_ANAPLASTIC_UP	107	677	5.4882e-32	8943	AP3D1	adaptor-related protein complex 3, delta 1 subunit
MSigDB	RODRIGUES_THYROID_CARCINOMA_ANAPLASTIC_UP	107	677	5.4882e-32	9262	STK17B	serine/threonine kinase 17b
MSigDB	RODRIGUES_THYROID_CARCINOMA_ANAPLASTIC_UP	107	677	5.4882e-32	9263	STK17A	serine/threonine kinase 17a
MSigDB	RODRIGUES_THYROID_CARCINOMA_ANAPLASTIC_UP	107	677	5.4882e-32	9425	CDYL	chromodomain protein, Y-like
MSigDB	RODRIGUES_THYROID_CARCINOMA_ANAPLASTIC_UP	107	677	5.4882e-32	9462	RASAL2	RAS protein activator like 2
MSigDB	RODRIGUES_THYROID_CARCINOMA_ANAPLASTIC_UP	107	677	5.4882e-32	9586	CREB5	cAMP responsive element binding protein 5
MSigDB	RODRIGUES_THYROID_CARCINOMA_ANAPLASTIC_UP	107	677	5.4882e-32	9645	MICAL2	microtubule associated monoxygenase, calponin and LIM domain containing 2
MSigDB	RODRIGUES_THYROID_CARCINOMA_ANAPLASTIC_UP	107	677	5.4882e-32	9734	HDAC9	histone deacetylase 9
MSigDB	RODRIGUES_THYROID_CARCINOMA_ANAPLASTIC_UP	107	677	5.4882e-32	9818	NUPL1	nucleoporin like 1
MSigDB	DACOSTA_UV_RESPONSE_VIA_ERCC3_DN	119	837	4.04605e-31	10020	GNE	glucosamine (UDP-N-acetyl)-2-epimerase/N-acetylmannosamine kinase
MSigDB	DACOSTA_UV_RESPONSE_VIA_ERCC3_DN	119	837	4.04605e-31	10098	TSPAN5	tetraspanin 5
MSigDB	DACOSTA_UV_RESPONSE_VIA_ERCC3_DN	119	837	4.04605e-31	10184	LHFPL2	lipoma HMGIC fusion partner-like 2
MSigDB	DACOSTA_UV_RESPONSE_VIA_ERCC3_DN	119	837	4.04605e-31	10395	DLC1	deleted in liver cancer 1
MSigDB	DACOSTA_UV_RESPONSE_VIA_ERCC3_DN	119	837	4.04605e-31	10611	PDLIM5	PDZ and LIM domain 5
MSigDB	DACOSTA_UV_RESPONSE_VIA_ERCC3_DN	119	837	4.04605e-31	10802	SEC24A	SEC24 family, member A (S. cerevisiae)
MSigDB	DACOSTA_UV_RESPONSE_VIA_ERCC3_DN	119	837	4.04605e-31	10979	FERMT2	fermitin family homolog 2 (Drosophila)
MSigDB	DACOSTA_UV_RESPONSE_VIA_ERCC3_DN	119	837	4.04605e-31	11343	MGLL	monoglyceride lipase
MSigDB	DACOSTA_UV_RESPONSE_VIA_ERCC3_DN	119	837	4.04605e-31	114882	OSBPL8	oxysterol binding protein-like 8
MSigDB	DACOSTA_UV_RESPONSE_VIA_ERCC3_DN	119	837	4.04605e-31	129642	MBOAT2	membrane bound O-acyltransferase domain containing 2
MSigDB	DACOSTA_UV_RESPONSE_VIA_ERCC3_DN	119	837	4.04605e-31	1316	KLF6	Kruppel-like factor 6
MSigDB	DACOSTA_UV_RESPONSE_VIA_ERCC3_DN	119	837	4.04605e-31	1490	CTGF	connective tissue growth factor
MSigDB	DACOSTA_UV_RESPONSE_VIA_ERCC3_DN	119	837	4.04605e-31	1662	DDX10	DEAD (Asp-Glu-Ala-Asp) box polypeptide 10
MSigDB	DACOSTA_UV_RESPONSE_VIA_ERCC3_DN	119	837	4.04605e-31	1793	DOCK1	dedicator of cytokinesis 1
MSigDB	DACOSTA_UV_RESPONSE_VIA_ERCC3_DN	119	837	4.04605e-31	1843	DUSP1	dual specificity phosphatase 1
MSigDB	DACOSTA_UV_RESPONSE_VIA_ERCC3_DN	119	837	4.04605e-31	1846	DUSP4	dual specificity phosphatase 4
MSigDB	DACOSTA_UV_RESPONSE_VIA_ERCC3_DN	119	837	4.04605e-31	1847	DUSP5	dual specificity phosphatase 5
MSigDB	DACOSTA_UV_RESPONSE_VIA_ERCC3_DN	119	837	4.04605e-31	1902	LPAR1	lysophosphatidic acid receptor 1
MSigDB	DACOSTA_UV_RESPONSE_VIA_ERCC3_DN	119	837	4.04605e-31	219333	USP12	ubiquitin specific peptidase 12
MSigDB	DACOSTA_UV_RESPONSE_VIA_ERCC3_DN	119	837	4.04605e-31	22800	RRAS2	related RAS viral (r-ras) oncogene homolog 2
MSigDB	DACOSTA_UV_RESPONSE_VIA_ERCC3_DN	119	837	4.04605e-31	22936	ELL2	elongation factor, RNA polymerase II, 2
MSigDB	DACOSTA_UV_RESPONSE_VIA_ERCC3_DN	119	837	4.04605e-31	22943	DKK1	dickkopf homolog 1 (Xenopus laevis)
MSigDB	DACOSTA_UV_RESPONSE_VIA_ERCC3_DN	119	837	4.04605e-31	2297	FOXD1	forkhead box D1
MSigDB	DACOSTA_UV_RESPONSE_VIA_ERCC3_DN	119	837	4.04605e-31	23001	WDFY3	WD repeat and FYVE domain containing 3
MSigDB	DACOSTA_UV_RESPONSE_VIA_ERCC3_DN	119	837	4.04605e-31	23008	KLHDC10	kelch domain containing 10
MSigDB	DACOSTA_UV_RESPONSE_VIA_ERCC3_DN	119	837	4.04605e-31	23034	SAMD4A	sterile alpha motif domain containing 4A
MSigDB	DACOSTA_UV_RESPONSE_VIA_ERCC3_DN	119	837	4.04605e-31	23080	AVL9	AVL9 homolog (S. cerevisiase)
MSigDB	DACOSTA_UV_RESPONSE_VIA_ERCC3_DN	119	837	4.04605e-31	2317	FLNB	filamin B, beta
MSigDB	DACOSTA_UV_RESPONSE_VIA_ERCC3_DN	119	837	4.04605e-31	23198	PSME4	proteasome (prosome, macropain) activator subunit 4
MSigDB	DACOSTA_UV_RESPONSE_VIA_ERCC3_DN	119	837	4.04605e-31	23200	ATP11B	ATPase, class VI, type 11B
MSigDB	DACOSTA_UV_RESPONSE_VIA_ERCC3_DN	119	837	4.04605e-31	23268	DNMBP	dynamin binding protein
MSigDB	DACOSTA_UV_RESPONSE_VIA_ERCC3_DN	119	837	4.04605e-31	23328	SASH1	SAM and SH3 domain containing 1
MSigDB	DACOSTA_UV_RESPONSE_VIA_ERCC3_DN	119	837	4.04605e-31	23499	MACF1	microtubule-actin crosslinking factor 1
MSigDB	DACOSTA_UV_RESPONSE_VIA_ERCC3_DN	119	837	4.04605e-31	23527	ACAP2	ArfGAP with coiled-coil, ankyrin repeat and PH domains 2
MSigDB	DACOSTA_UV_RESPONSE_VIA_ERCC3_DN	119	837	4.04605e-31	25909	AHCTF1	AT hook containing transcription factor 1
MSigDB	DACOSTA_UV_RESPONSE_VIA_ERCC3_DN	119	837	4.04605e-31	25937	WWTR1	WW domain containing transcription regulator 1
MSigDB	DACOSTA_UV_RESPONSE_VIA_ERCC3_DN	119	837	4.04605e-31	25998	IBTK	inhibitor of Bruton agammaglobulinemia tyrosine kinase
MSigDB	DACOSTA_UV_RESPONSE_VIA_ERCC3_DN	119	837	4.04605e-31	26043	UBXN7	UBX domain protein 7
MSigDB	DACOSTA_UV_RESPONSE_VIA_ERCC3_DN	119	837	4.04605e-31	26046	RNF160	ring finger protein 160
MSigDB	DACOSTA_UV_RESPONSE_VIA_ERCC3_DN	119	837	4.04605e-31	27161	EIF2C2	eukaryotic translation initiation factor 2C, 2
MSigDB	DACOSTA_UV_RESPONSE_VIA_ERCC3_DN	119	837	4.04605e-31	3084	NRG1	neuregulin 1
MSigDB	DACOSTA_UV_RESPONSE_VIA_ERCC3_DN	119	837	4.04605e-31	3212	HOXB2	homeobox B2
MSigDB	DACOSTA_UV_RESPONSE_VIA_ERCC3_DN	119	837	4.04605e-31	323	APBB2	amyloid beta (A4) precursor protein-binding, family B, member 2
MSigDB	DACOSTA_UV_RESPONSE_VIA_ERCC3_DN	119	837	4.04605e-31	3241	HPCAL1	hippocalcin-like 1
MSigDB	DACOSTA_UV_RESPONSE_VIA_ERCC3_DN	119	837	4.04605e-31	3267	AGFG1	ArfGAP with FG repeats 1
MSigDB	DACOSTA_UV_RESPONSE_VIA_ERCC3_DN	119	837	4.04605e-31	3397	ID1	inhibitor of DNA binding 1, dominant negative helix-loop-helix protein
MSigDB	DACOSTA_UV_RESPONSE_VIA_ERCC3_DN	119	837	4.04605e-31	3475	IFRD1	interferon-related developmental regulator 1
MSigDB	DACOSTA_UV_RESPONSE_VIA_ERCC3_DN	119	837	4.04605e-31	3491	CYR61	cysteine-rich, angiogenic inducer, 61
MSigDB	DACOSTA_UV_RESPONSE_VIA_ERCC3_DN	119	837	4.04605e-31	3556	IL1RAP	interleukin 1 receptor accessory protein
MSigDB	DACOSTA_UV_RESPONSE_VIA_ERCC3_DN	119	837	4.04605e-31	3575	IL7R	interleukin 7 receptor
MSigDB	DACOSTA_UV_RESPONSE_VIA_ERCC3_DN	119	837	4.04605e-31	3655	ITGA6	integrin, alpha 6
MSigDB	DACOSTA_UV_RESPONSE_VIA_ERCC3_DN	119	837	4.04605e-31	3725	JUN	jun oncogene
MSigDB	DACOSTA_UV_RESPONSE_VIA_ERCC3_DN	119	837	4.04605e-31	3949	LDLR	low density lipoprotein receptor
MSigDB	DACOSTA_UV_RESPONSE_VIA_ERCC3_DN	119	837	4.04605e-31	4131	MAP1B	microtubule-associated protein 1B
MSigDB	DACOSTA_UV_RESPONSE_VIA_ERCC3_DN	119	837	4.04605e-31	4140	MARK3	MAP/microtubule affinity-regulating kinase 3
MSigDB	DACOSTA_UV_RESPONSE_VIA_ERCC3_DN	119	837	4.04605e-31	4651	MYO10	myosin X
MSigDB	DACOSTA_UV_RESPONSE_VIA_ERCC3_DN	119	837	4.04605e-31	5055	SERPINB2	serpin peptidase inhibitor, clade B (ovalbumin), member 2
MSigDB	DACOSTA_UV_RESPONSE_VIA_ERCC3_DN	119	837	4.04605e-31	50618	ITSN2	intersectin 2
MSigDB	DACOSTA_UV_RESPONSE_VIA_ERCC3_DN	119	837	4.04605e-31	5128	CDK17	cyclin-dependent kinase 17
MSigDB	DACOSTA_UV_RESPONSE_VIA_ERCC3_DN	119	837	4.04605e-31	5329	PLAUR	plasminogen activator, urokinase receptor
MSigDB	DACOSTA_UV_RESPONSE_VIA_ERCC3_DN	119	837	4.04605e-31	5332	PLCB4	phospholipase C, beta 4
MSigDB	DACOSTA_UV_RESPONSE_VIA_ERCC3_DN	119	837	4.04605e-31	5352	PLOD2	procollagen-lysine, 2-oxoglutarate 5-dioxygenase 2
MSigDB	DACOSTA_UV_RESPONSE_VIA_ERCC3_DN	119	837	4.04605e-31	5420	PODXL	podocalyxin-like
MSigDB	DACOSTA_UV_RESPONSE_VIA_ERCC3_DN	119	837	4.04605e-31	54462	FAM190B	family with sequence similarity 190, member B
MSigDB	DACOSTA_UV_RESPONSE_VIA_ERCC3_DN	119	837	4.04605e-31	54520	CCDC93	coiled-coil domain containing 93
MSigDB	DACOSTA_UV_RESPONSE_VIA_ERCC3_DN	119	837	4.04605e-31	5534	PPP3R1	protein phosphatase 3, regulatory subunit B, alpha
MSigDB	DACOSTA_UV_RESPONSE_VIA_ERCC3_DN	119	837	4.04605e-31	55589	BMP2K	BMP2 inducible kinase
MSigDB	DACOSTA_UV_RESPONSE_VIA_ERCC3_DN	119	837	4.04605e-31	5604	MAP2K1	mitogen-activated protein kinase kinase 1
MSigDB	DACOSTA_UV_RESPONSE_VIA_ERCC3_DN	119	837	4.04605e-31	57214	KIAA1199	KIAA1199
MSigDB	DACOSTA_UV_RESPONSE_VIA_ERCC3_DN	119	837	4.04605e-31	5770	PTPN1	protein tyrosine phosphatase, non-receptor type 1
MSigDB	DACOSTA_UV_RESPONSE_VIA_ERCC3_DN	119	837	4.04605e-31	5782	PTPN12	protein tyrosine phosphatase, non-receptor type 12
MSigDB	DACOSTA_UV_RESPONSE_VIA_ERCC3_DN	119	837	4.04605e-31	5806	PTX3	pentraxin 3, long
MSigDB	DACOSTA_UV_RESPONSE_VIA_ERCC3_DN	119	837	4.04605e-31	5898	RALA	v-ral simian leukemia viral oncogene homolog A (ras related)
MSigDB	DACOSTA_UV_RESPONSE_VIA_ERCC3_DN	119	837	4.04605e-31	5937	RBMS1	RNA binding motif, single stranded interacting protein 1
MSigDB	DACOSTA_UV_RESPONSE_VIA_ERCC3_DN	119	837	4.04605e-31	6103	RPGR	retinitis pigmentosa GTPase regulator
MSigDB	DACOSTA_UV_RESPONSE_VIA_ERCC3_DN	119	837	4.04605e-31	6197	RPS6KA3	ribosomal protein S6 kinase, 90kDa, polypeptide 3
MSigDB	DACOSTA_UV_RESPONSE_VIA_ERCC3_DN	119	837	4.04605e-31	636	BICD1	bicaudal D homolog 1 (Drosophila)
MSigDB	DACOSTA_UV_RESPONSE_VIA_ERCC3_DN	119	837	4.04605e-31	6397	SEC14L1	SEC14-like 1 (S. cerevisiae)
MSigDB	DACOSTA_UV_RESPONSE_VIA_ERCC3_DN	119	837	4.04605e-31	64746	ACBD3	acyl-Coenzyme A binding domain containing 3
MSigDB	DACOSTA_UV_RESPONSE_VIA_ERCC3_DN	119	837	4.04605e-31	64750	SMURF2	SMAD specific E3 ubiquitin protein ligase 2
MSigDB	DACOSTA_UV_RESPONSE_VIA_ERCC3_DN	119	837	4.04605e-31	64764	CREB3L2	cAMP responsive element binding protein 3-like 2
MSigDB	DACOSTA_UV_RESPONSE_VIA_ERCC3_DN	119	837	4.04605e-31	6541	SLC7A1	solute carrier family 7 (cationic amino acid transporter, y+ system), member 1
MSigDB	DACOSTA_UV_RESPONSE_VIA_ERCC3_DN	119	837	4.04605e-31	6595	SMARCA2	SWI/SNF related, matrix associated, actin dependent regulator of chromatin, subfamily a, member 2
MSigDB	DACOSTA_UV_RESPONSE_VIA_ERCC3_DN	119	837	4.04605e-31	6655	SOS2	son of sevenless homolog 2 (Drosophila)
MSigDB	DACOSTA_UV_RESPONSE_VIA_ERCC3_DN	119	837	4.04605e-31	6662	SOX9	SRY (sex determining region Y)-box 9
MSigDB	DACOSTA_UV_RESPONSE_VIA_ERCC3_DN	119	837	4.04605e-31	6907	TBL1X	transducin (beta)-like 1X-linked
MSigDB	DACOSTA_UV_RESPONSE_VIA_ERCC3_DN	119	837	4.04605e-31	7035	TFPI	tissue factor pathway inhibitor (lipoprotein-associated coagulation inhibitor)
MSigDB	DACOSTA_UV_RESPONSE_VIA_ERCC3_DN	119	837	4.04605e-31	7150	TOP1	topoisomerase (DNA) I
MSigDB	DACOSTA_UV_RESPONSE_VIA_ERCC3_DN	119	837	4.04605e-31	7405	UVRAG	UV radiation resistance associated gene
MSigDB	DACOSTA_UV_RESPONSE_VIA_ERCC3_DN	119	837	4.04605e-31	7424	VEGFC	vascular endothelial growth factor C
MSigDB	DACOSTA_UV_RESPONSE_VIA_ERCC3_DN	119	837	4.04605e-31	7436	VLDLR	very low density lipoprotein receptor
MSigDB	DACOSTA_UV_RESPONSE_VIA_ERCC3_DN	119	837	4.04605e-31	79572	ATP13A3	ATPase type 13A3
MSigDB	DACOSTA_UV_RESPONSE_VIA_ERCC3_DN	119	837	4.04605e-31	83737	ITCH	itchy E3 ubiquitin protein ligase homolog (mouse)
MSigDB	DACOSTA_UV_RESPONSE_VIA_ERCC3_DN	119	837	4.04605e-31	8412	BCAR3	breast cancer anti-estrogen resistance 3
MSigDB	DACOSTA_UV_RESPONSE_VIA_ERCC3_DN	119	837	4.04605e-31	8454	CUL1	cullin 1
MSigDB	DACOSTA_UV_RESPONSE_VIA_ERCC3_DN	119	837	4.04605e-31	8476	CDC42BPA	CDC42 binding protein kinase alpha (DMPK-like)
MSigDB	DACOSTA_UV_RESPONSE_VIA_ERCC3_DN	119	837	4.04605e-31	8500	PPFIA1	protein tyrosine phosphatase, receptor type, f polypeptide (PTPRF), interacting protein (liprin), alpha 1
MSigDB	DACOSTA_UV_RESPONSE_VIA_ERCC3_DN	119	837	4.04605e-31	8507	ENC1	ectodermal-neural cortex (with BTB-like domain)
MSigDB	DACOSTA_UV_RESPONSE_VIA_ERCC3_DN	119	837	4.04605e-31	8553	BHLHE40	basic helix-loop-helix family, member e40
MSigDB	DACOSTA_UV_RESPONSE_VIA_ERCC3_DN	119	837	4.04605e-31	8870	IER3	immediate early response 3
MSigDB	DACOSTA_UV_RESPONSE_VIA_ERCC3_DN	119	837	4.04605e-31	8871	SYNJ2	synaptojanin 2
MSigDB	DACOSTA_UV_RESPONSE_VIA_ERCC3_DN	119	837	4.04605e-31	89795	NAV3	neuron navigator 3
MSigDB	DACOSTA_UV_RESPONSE_VIA_ERCC3_DN	119	837	4.04605e-31	90	ACVR1	activin A receptor, type I
MSigDB	DACOSTA_UV_RESPONSE_VIA_ERCC3_DN	119	837	4.04605e-31	9043	SPAG9	sperm associated antigen 9
MSigDB	DACOSTA_UV_RESPONSE_VIA_ERCC3_DN	119	837	4.04605e-31	9180	OSMR	oncostatin M receptor
MSigDB	DACOSTA_UV_RESPONSE_VIA_ERCC3_DN	119	837	4.04605e-31	9208	LRRFIP1	leucine rich repeat (in FLII) interacting protein 1
MSigDB	DACOSTA_UV_RESPONSE_VIA_ERCC3_DN	119	837	4.04605e-31	9353	SLIT2	slit homolog 2 (Drosophila)
MSigDB	DACOSTA_UV_RESPONSE_VIA_ERCC3_DN	119	837	4.04605e-31	9425	CDYL	chromodomain protein, Y-like
MSigDB	DACOSTA_UV_RESPONSE_VIA_ERCC3_DN	119	837	4.04605e-31	9444	QKI	quaking homolog, KH domain RNA binding (mouse)
MSigDB	DACOSTA_UV_RESPONSE_VIA_ERCC3_DN	119	837	4.04605e-31	9456	HOMER1	homer homolog 1 (Drosophila)
MSigDB	DACOSTA_UV_RESPONSE_VIA_ERCC3_DN	119	837	4.04605e-31	9497	SLC4A7	solute carrier family 4, sodium bicarbonate cotransporter, member 7
MSigDB	DACOSTA_UV_RESPONSE_VIA_ERCC3_DN	119	837	4.04605e-31	9586	CREB5	cAMP responsive element binding protein 5
MSigDB	DACOSTA_UV_RESPONSE_VIA_ERCC3_DN	119	837	4.04605e-31	9645	MICAL2	microtubule associated monoxygenase, calponin and LIM domain containing 2
MSigDB	DACOSTA_UV_RESPONSE_VIA_ERCC3_DN	119	837	4.04605e-31	9710	KIAA0355	KIAA0355
MSigDB	DACOSTA_UV_RESPONSE_VIA_ERCC3_DN	119	837	4.04605e-31	9732	DOCK4	dedicator of cytokinesis 4
MSigDB	DACOSTA_UV_RESPONSE_VIA_ERCC3_DN	119	837	4.04605e-31	9859	CEP170	centrosomal protein 170kDa
MSigDB	DACOSTA_UV_RESPONSE_VIA_ERCC3_DN	119	837	4.04605e-31	9871	SEC24D	SEC24 family, member D (S. cerevisiae)
MSigDB	DACOSTA_UV_RESPONSE_VIA_ERCC3_DN	119	837	4.04605e-31	996	CDC27	cell division cycle 27 homolog (S. cerevisiae)
MSigDB	DACOSTA_UV_RESPONSE_VIA_ERCC3_DN	119	837	4.04605e-31	9987	HNRPDL	heterogeneous nuclear ribonucleoprotein D-like
MSigDB	ONDER_CDH1_TARGETS_1_DN	47	162	4.52246e-26	10468	FST	follistatin
MSigDB	ONDER_CDH1_TARGETS_1_DN	47	162	4.52246e-26	10678	B3GNT2	UDP-GlcNAc:betaGal beta-1,3-N-acetylglucosaminyltransferase 2
MSigDB	ONDER_CDH1_TARGETS_1_DN	47	162	4.52246e-26	131566	DCBLD2	discoidin, CUB and LCCL domain containing 2
MSigDB	ONDER_CDH1_TARGETS_1_DN	47	162	4.52246e-26	1437	CSF2	colony stimulating factor 2 (granulocyte-macrophage)
MSigDB	ONDER_CDH1_TARGETS_1_DN	47	162	4.52246e-26	1440	CSF3	colony stimulating factor 3 (granulocyte)
MSigDB	ONDER_CDH1_TARGETS_1_DN	47	162	4.52246e-26	182	JAG1	jagged 1 (Alagille syndrome)
MSigDB	ONDER_CDH1_TARGETS_1_DN	47	162	4.52246e-26	1839	HBEGF	heparin-binding EGF-like growth factor
MSigDB	ONDER_CDH1_TARGETS_1_DN	47	162	4.52246e-26	1848	DUSP6	dual specificity phosphatase 6
MSigDB	ONDER_CDH1_TARGETS_1_DN	47	162	4.52246e-26	1983	EIF5	eukaryotic translation initiation factor 5
MSigDB	ONDER_CDH1_TARGETS_1_DN	47	162	4.52246e-26	1992	SERPINB1	serpin peptidase inhibitor, clade B (ovalbumin), member 1
MSigDB	ONDER_CDH1_TARGETS_1_DN	47	162	4.52246e-26	2113	ETS1	v-ets erythroblastosis virus E26 oncogene homolog 1 (avian)
MSigDB	ONDER_CDH1_TARGETS_1_DN	47	162	4.52246e-26	22822	PHLDA1	pleckstrin homology-like domain, family A, member 1
MSigDB	ONDER_CDH1_TARGETS_1_DN	47	162	4.52246e-26	22943	DKK1	dickkopf homolog 1 (Xenopus laevis)
MSigDB	ONDER_CDH1_TARGETS_1_DN	47	162	4.52246e-26	2919	CXCL1	chemokine (C-X-C motif) ligand 1 (melanoma growth stimulating activity, alpha)
MSigDB	ONDER_CDH1_TARGETS_1_DN	47	162	4.52246e-26	2920	CXCL2	chemokine (C-X-C motif) ligand 2
MSigDB	ONDER_CDH1_TARGETS_1_DN	47	162	4.52246e-26	2921	CXCL3	chemokine (C-X-C motif) ligand 3
MSigDB	ONDER_CDH1_TARGETS_1_DN	47	162	4.52246e-26	3157	HMGCS1	3-hydroxy-3-methylglutaryl-Coenzyme A synthase 1 (soluble)
MSigDB	ONDER_CDH1_TARGETS_1_DN	47	162	4.52246e-26	3553	IL1B	interleukin 1, beta
MSigDB	ONDER_CDH1_TARGETS_1_DN	47	162	4.52246e-26	3572	IL6ST	interleukin 6 signal transducer (gp130, oncostatin M receptor)
MSigDB	ONDER_CDH1_TARGETS_1_DN	47	162	4.52246e-26	3575	IL7R	interleukin 7 receptor
MSigDB	ONDER_CDH1_TARGETS_1_DN	47	162	4.52246e-26	3576	IL8	interleukin 8
MSigDB	ONDER_CDH1_TARGETS_1_DN	47	162	4.52246e-26	3885	KRT34	keratin 34
MSigDB	ONDER_CDH1_TARGETS_1_DN	47	162	4.52246e-26	3964	LGALS8	lectin, galactoside-binding, soluble, 8
MSigDB	ONDER_CDH1_TARGETS_1_DN	47	162	4.52246e-26	4319	MMP10	matrix metallopeptidase 10 (stromelysin 2)
MSigDB	ONDER_CDH1_TARGETS_1_DN	47	162	4.52246e-26	5055	SERPINB2	serpin peptidase inhibitor, clade B (ovalbumin), member 2
MSigDB	ONDER_CDH1_TARGETS_1_DN	47	162	4.52246e-26	51700	CYB5R2	cytochrome b5 reductase 2
MSigDB	ONDER_CDH1_TARGETS_1_DN	47	162	4.52246e-26	5271	SERPINB8	serpin peptidase inhibitor, clade B (ovalbumin), member 8
MSigDB	ONDER_CDH1_TARGETS_1_DN	47	162	4.52246e-26	54544	CRCT1	cysteine-rich C-terminal 1
MSigDB	ONDER_CDH1_TARGETS_1_DN	47	162	4.52246e-26	54737	MPHOSPH8	M-phase phosphoprotein 8
MSigDB	ONDER_CDH1_TARGETS_1_DN	47	162	4.52246e-26	55107	ANO1	anoctamin 1, calcium activated chloride channel
MSigDB	ONDER_CDH1_TARGETS_1_DN	47	162	4.52246e-26	5743	PTGS2	prostaglandin-endoperoxide synthase 2 (prostaglandin G/H synthase and cyclooxygenase)
MSigDB	ONDER_CDH1_TARGETS_1_DN	47	162	4.52246e-26	5744	PTHLH	parathyroid hormone-like hormone
MSigDB	ONDER_CDH1_TARGETS_1_DN	47	162	4.52246e-26	6662	SOX9	SRY (sex determining region Y)-box 9
MSigDB	ONDER_CDH1_TARGETS_1_DN	47	162	4.52246e-26	6674	SPAG1	sperm associated antigen 1
MSigDB	ONDER_CDH1_TARGETS_1_DN	47	162	4.52246e-26	7039	TGFA	transforming growth factor, alpha
MSigDB	ONDER_CDH1_TARGETS_1_DN	47	162	4.52246e-26	7850	IL1R2	interleukin 1 receptor, type II
MSigDB	ONDER_CDH1_TARGETS_1_DN	47	162	4.52246e-26	79572	ATP13A3	ATPase type 13A3
MSigDB	ONDER_CDH1_TARGETS_1_DN	47	162	4.52246e-26	79868	ALG13	asparagine-linked glycosylation 13 homolog (S. cerevisiae)
MSigDB	ONDER_CDH1_TARGETS_1_DN	47	162	4.52246e-26	8061	FOSL1	FOS-like antigen 1
MSigDB	ONDER_CDH1_TARGETS_1_DN	47	162	4.52246e-26	8507	ENC1	ectodermal-neural cortex (with BTB-like domain)
MSigDB	ONDER_CDH1_TARGETS_1_DN	47	162	4.52246e-26	8706	B3GALNT1	beta-1,3-N-acetylgalactosaminyltransferase 1 (globoside blood group)
MSigDB	ONDER_CDH1_TARGETS_1_DN	47	162	4.52246e-26	8796	SCEL	sciellin
MSigDB	ONDER_CDH1_TARGETS_1_DN	47	162	4.52246e-26	89795	NAV3	neuron navigator 3
MSigDB	ONDER_CDH1_TARGETS_1_DN	47	162	4.52246e-26	9180	OSMR	oncostatin M receptor
MSigDB	ONDER_CDH1_TARGETS_1_DN	47	162	4.52246e-26	9938	ARHGAP25	Rho GTPase activating protein 25
MSigDB	ONDER_CDH1_TARGETS_1_DN	47	162	4.52246e-26	9956	HS3ST2	heparan sulfate (glucosamine) 3-O-sulfotransferase 2
MSigDB	ONDER_CDH1_TARGETS_1_DN	47	162	4.52246e-26	996	CDC27	cell division cycle 27 homolog (S. cerevisiae)
MSigDB	CREIGHTON_ENDOCRINE_THERAPY_RESISTANCE_3	94	664	1.81591e-24	10020	GNE	glucosamine (UDP-N-acetyl)-2-epimerase/N-acetylmannosamine kinase
MSigDB	CREIGHTON_ENDOCRINE_THERAPY_RESISTANCE_3	94	664	1.81591e-24	10098	TSPAN5	tetraspanin 5
MSigDB	CREIGHTON_ENDOCRINE_THERAPY_RESISTANCE_3	94	664	1.81591e-24	10129	FRY	furry homolog (Drosophila)
MSigDB	CREIGHTON_ENDOCRINE_THERAPY_RESISTANCE_3	94	664	1.81591e-24	10611	PDLIM5	PDZ and LIM domain 5
MSigDB	CREIGHTON_ENDOCRINE_THERAPY_RESISTANCE_3	94	664	1.81591e-24	10802	SEC24A	SEC24 family, member A (S. cerevisiae)
MSigDB	CREIGHTON_ENDOCRINE_THERAPY_RESISTANCE_3	94	664	1.81591e-24	112950	MED8	mediator complex subunit 8
MSigDB	CREIGHTON_ENDOCRINE_THERAPY_RESISTANCE_3	94	664	1.81591e-24	117584	RFFL	ring finger and FYVE-like domain containing 1
MSigDB	CREIGHTON_ENDOCRINE_THERAPY_RESISTANCE_3	94	664	1.81591e-24	134429	STARD4	StAR-related lipid transfer (START) domain containing 4
MSigDB	CREIGHTON_ENDOCRINE_THERAPY_RESISTANCE_3	94	664	1.81591e-24	1490	CTGF	connective tissue growth factor
MSigDB	CREIGHTON_ENDOCRINE_THERAPY_RESISTANCE_3	94	664	1.81591e-24	1604	CD55	CD55 molecule, decay accelerating factor for complement (Cromer blood group)
MSigDB	CREIGHTON_ENDOCRINE_THERAPY_RESISTANCE_3	94	664	1.81591e-24	1611	DAP	death-associated protein
MSigDB	CREIGHTON_ENDOCRINE_THERAPY_RESISTANCE_3	94	664	1.81591e-24	166929	SGMS2	sphingomyelin synthase 2
MSigDB	CREIGHTON_ENDOCRINE_THERAPY_RESISTANCE_3	94	664	1.81591e-24	1846	DUSP4	dual specificity phosphatase 4
MSigDB	CREIGHTON_ENDOCRINE_THERAPY_RESISTANCE_3	94	664	1.81591e-24	1848	DUSP6	dual specificity phosphatase 6
MSigDB	CREIGHTON_ENDOCRINE_THERAPY_RESISTANCE_3	94	664	1.81591e-24	1992	SERPINB1	serpin peptidase inhibitor, clade B (ovalbumin), member 1
MSigDB	CREIGHTON_ENDOCRINE_THERAPY_RESISTANCE_3	94	664	1.81591e-24	201176	ARHGAP27	Rho GTPase activating protein 27
MSigDB	CREIGHTON_ENDOCRINE_THERAPY_RESISTANCE_3	94	664	1.81591e-24	22936	ELL2	elongation factor, RNA polymerase II, 2
MSigDB	CREIGHTON_ENDOCRINE_THERAPY_RESISTANCE_3	94	664	1.81591e-24	23092	ARHGAP26	Rho GTPase activating protein 26
MSigDB	CREIGHTON_ENDOCRINE_THERAPY_RESISTANCE_3	94	664	1.81591e-24	23150	FRMD4B	FERM domain containing 4B
MSigDB	CREIGHTON_ENDOCRINE_THERAPY_RESISTANCE_3	94	664	1.81591e-24	23175	LPIN1	lipin 1
MSigDB	CREIGHTON_ENDOCRINE_THERAPY_RESISTANCE_3	94	664	1.81591e-24	23328	SASH1	SAM and SH3 domain containing 1
MSigDB	CREIGHTON_ENDOCRINE_THERAPY_RESISTANCE_3	94	664	1.81591e-24	23462	HEY1	hairy/enhancer-of-split related with YRPW motif 1
MSigDB	CREIGHTON_ENDOCRINE_THERAPY_RESISTANCE_3	94	664	1.81591e-24	2525	FUT3	fucosyltransferase 3 (galactoside 3(4)-L-fucosyltransferase, Lewis blood group)
MSigDB	CREIGHTON_ENDOCRINE_THERAPY_RESISTANCE_3	94	664	1.81591e-24	25914	RTTN	rotatin
MSigDB	CREIGHTON_ENDOCRINE_THERAPY_RESISTANCE_3	94	664	1.81591e-24	26575	RGS17	regulator of G-protein signaling 17
MSigDB	CREIGHTON_ENDOCRINE_THERAPY_RESISTANCE_3	94	664	1.81591e-24	2673	GFPT1	glutamine-fructose-6-phosphate transaminase 1
MSigDB	CREIGHTON_ENDOCRINE_THERAPY_RESISTANCE_3	94	664	1.81591e-24	26872	STEAP1	six transmembrane epithelial antigen of the prostate 1
MSigDB	CREIGHTON_ENDOCRINE_THERAPY_RESISTANCE_3	94	664	1.81591e-24	2710	GK	glycerol kinase
MSigDB	CREIGHTON_ENDOCRINE_THERAPY_RESISTANCE_3	94	664	1.81591e-24	27111	SDCBP2	syndecan binding protein (syntenin) 2
MSigDB	CREIGHTON_ENDOCRINE_THERAPY_RESISTANCE_3	94	664	1.81591e-24	2713	GK3P	glycerol kinase 3 pseudogene
MSigDB	CREIGHTON_ENDOCRINE_THERAPY_RESISTANCE_3	94	664	1.81591e-24	272	AMPD3	adenosine monophosphate deaminase 3
MSigDB	CREIGHTON_ENDOCRINE_THERAPY_RESISTANCE_3	94	664	1.81591e-24	28231	SLCO4A1	solute carrier organic anion transporter family, member 4A1
MSigDB	CREIGHTON_ENDOCRINE_THERAPY_RESISTANCE_3	94	664	1.81591e-24	3212	HOXB2	homeobox B2
MSigDB	CREIGHTON_ENDOCRINE_THERAPY_RESISTANCE_3	94	664	1.81591e-24	3576	IL8	interleukin 8
MSigDB	CREIGHTON_ENDOCRINE_THERAPY_RESISTANCE_3	94	664	1.81591e-24	3628	INPP1	inositol polyphosphate-1-phosphatase
MSigDB	CREIGHTON_ENDOCRINE_THERAPY_RESISTANCE_3	94	664	1.81591e-24	3632	INPP5A	inositol polyphosphate-5-phosphatase, 40kDa
MSigDB	CREIGHTON_ENDOCRINE_THERAPY_RESISTANCE_3	94	664	1.81591e-24	3976	LIF	leukemia inhibitory factor (cholinergic differentiation factor)
MSigDB	CREIGHTON_ENDOCRINE_THERAPY_RESISTANCE_3	94	664	1.81591e-24	444	ASPH	aspartate beta-hydroxylase
MSigDB	CREIGHTON_ENDOCRINE_THERAPY_RESISTANCE_3	94	664	1.81591e-24	4864	NPC1	Niemann-Pick disease, type C1
MSigDB	CREIGHTON_ENDOCRINE_THERAPY_RESISTANCE_3	94	664	1.81591e-24	50999	TMED5	transmembrane emp24 protein transport domain containing 5
MSigDB	CREIGHTON_ENDOCRINE_THERAPY_RESISTANCE_3	94	664	1.81591e-24	51014	TMED7	transmembrane emp24 protein transport domain containing 7
MSigDB	CREIGHTON_ENDOCRINE_THERAPY_RESISTANCE_3	94	664	1.81591e-24	51026	GOLT1B	golgi transport 1 homolog B (S. cerevisiae)
MSigDB	CREIGHTON_ENDOCRINE_THERAPY_RESISTANCE_3	94	664	1.81591e-24	51029	PPPDE1	PPPDE peptidase domain containing 1
MSigDB	CREIGHTON_ENDOCRINE_THERAPY_RESISTANCE_3	94	664	1.81591e-24	51465	UBE2J1	ubiquitin-conjugating enzyme E2, J1 (UBC6 homolog, yeast)
MSigDB	CREIGHTON_ENDOCRINE_THERAPY_RESISTANCE_3	94	664	1.81591e-24	54103	PION	pigeon homolog (Drosophila)
MSigDB	CREIGHTON_ENDOCRINE_THERAPY_RESISTANCE_3	94	664	1.81591e-24	5465	PPARA	peroxisome proliferator-activated receptor alpha
MSigDB	CREIGHTON_ENDOCRINE_THERAPY_RESISTANCE_3	94	664	1.81591e-24	54682	MANSC1	MANSC domain containing 1
MSigDB	CREIGHTON_ENDOCRINE_THERAPY_RESISTANCE_3	94	664	1.81591e-24	55062	WIPI1	WD repeat domain, phosphoinositide interacting 1
MSigDB	CREIGHTON_ENDOCRINE_THERAPY_RESISTANCE_3	94	664	1.81591e-24	55284	UBE2W	ubiquitin-conjugating enzyme E2W (putative)
MSigDB	CREIGHTON_ENDOCRINE_THERAPY_RESISTANCE_3	94	664	1.81591e-24	55331	ACER3	alkaline ceramidase 3
MSigDB	CREIGHTON_ENDOCRINE_THERAPY_RESISTANCE_3	94	664	1.81591e-24	55504	TNFRSF19	tumor necrosis factor receptor superfamily, member 19
MSigDB	CREIGHTON_ENDOCRINE_THERAPY_RESISTANCE_3	94	664	1.81591e-24	55785	FGD6	FYVE, RhoGEF and PH domain containing 6
MSigDB	CREIGHTON_ENDOCRINE_THERAPY_RESISTANCE_3	94	664	1.81591e-24	55824	PAG1	phosphoprotein associated with glycosphingolipid microdomains 1
MSigDB	CREIGHTON_ENDOCRINE_THERAPY_RESISTANCE_3	94	664	1.81591e-24	5611	DNAJC3	DnaJ (Hsp40) homolog, subfamily C, member 3
MSigDB	CREIGHTON_ENDOCRINE_THERAPY_RESISTANCE_3	94	664	1.81591e-24	56261	GPCPD1	glycerophosphocholine phosphodiesterase GDE1 homolog (S. cerevisiae)
MSigDB	CREIGHTON_ENDOCRINE_THERAPY_RESISTANCE_3	94	664	1.81591e-24	56681	SAR1A	SAR1 homolog A (S. cerevisiae)
MSigDB	CREIGHTON_ENDOCRINE_THERAPY_RESISTANCE_3	94	664	1.81591e-24	56913	C1GALT1	core 1 synthase, glycoprotein-N-acetylgalactosamine 3-beta-galactosyltransferase, 1
MSigDB	CREIGHTON_ENDOCRINE_THERAPY_RESISTANCE_3	94	664	1.81591e-24	56938	ARNTL2	aryl hydrocarbon receptor nuclear translocator-like 2
MSigDB	CREIGHTON_ENDOCRINE_THERAPY_RESISTANCE_3	94	664	1.81591e-24	57403	RAB22A	RAB22A, member RAS oncogene family
MSigDB	CREIGHTON_ENDOCRINE_THERAPY_RESISTANCE_3	94	664	1.81591e-24	57552	NCEH1	neutral cholesterol ester hydrolase 1
MSigDB	CREIGHTON_ENDOCRINE_THERAPY_RESISTANCE_3	94	664	1.81591e-24	5768	QSOX1	quiescin Q6 sulfhydryl oxidase 1
MSigDB	CREIGHTON_ENDOCRINE_THERAPY_RESISTANCE_3	94	664	1.81591e-24	6277	S100A6	S100 calcium binding protein A6
MSigDB	CREIGHTON_ENDOCRINE_THERAPY_RESISTANCE_3	94	664	1.81591e-24	6303	SAT1	spermidine/spermine N1-acetyltransferase 1
MSigDB	CREIGHTON_ENDOCRINE_THERAPY_RESISTANCE_3	94	664	1.81591e-24	634	CEACAM1	carcinoembryonic antigen-related cell adhesion molecule 1 (biliary glycoprotein)
MSigDB	CREIGHTON_ENDOCRINE_THERAPY_RESISTANCE_3	94	664	1.81591e-24	642273	FAM110C	family with sequence similarity 110, member C
MSigDB	CREIGHTON_ENDOCRINE_THERAPY_RESISTANCE_3	94	664	1.81591e-24	64651	CSRNP1	cysteine-serine-rich nuclear protein 1
MSigDB	CREIGHTON_ENDOCRINE_THERAPY_RESISTANCE_3	94	664	1.81591e-24	64746	ACBD3	acyl-Coenzyme A binding domain containing 3
MSigDB	CREIGHTON_ENDOCRINE_THERAPY_RESISTANCE_3	94	664	1.81591e-24	64764	CREB3L2	cAMP responsive element binding protein 3-like 2
MSigDB	CREIGHTON_ENDOCRINE_THERAPY_RESISTANCE_3	94	664	1.81591e-24	6482	ST3GAL1	ST3 beta-galactoside alpha-2,3-sialyltransferase 1
MSigDB	CREIGHTON_ENDOCRINE_THERAPY_RESISTANCE_3	94	664	1.81591e-24	65059	RAPH1	Ras association (RalGDS/AF-6) and pleckstrin homology domains 1
MSigDB	CREIGHTON_ENDOCRINE_THERAPY_RESISTANCE_3	94	664	1.81591e-24	6674	SPAG1	sperm associated antigen 1
MSigDB	CREIGHTON_ENDOCRINE_THERAPY_RESISTANCE_3	94	664	1.81591e-24	6675	UAP1	UDP-N-acteylglucosamine pyrophosphorylase 1
MSigDB	CREIGHTON_ENDOCRINE_THERAPY_RESISTANCE_3	94	664	1.81591e-24	694	BTG1	B-cell translocation gene 1, anti-proliferative
MSigDB	CREIGHTON_ENDOCRINE_THERAPY_RESISTANCE_3	94	664	1.81591e-24	6947	TCN1	transcobalamin I (vitamin B12 binding protein, R binder family)
MSigDB	CREIGHTON_ENDOCRINE_THERAPY_RESISTANCE_3	94	664	1.81591e-24	80315	CPEB4	cytoplasmic polyadenylation element binding protein 4
MSigDB	CREIGHTON_ENDOCRINE_THERAPY_RESISTANCE_3	94	664	1.81591e-24	81873	ARPC5L	actin related protein 2/3 complex, subunit 5-like
MSigDB	CREIGHTON_ENDOCRINE_THERAPY_RESISTANCE_3	94	664	1.81591e-24	8325	FZD8	frizzled homolog 8 (Drosophila)
MSigDB	CREIGHTON_ENDOCRINE_THERAPY_RESISTANCE_3	94	664	1.81591e-24	83641	FAM107B	family with sequence similarity 107, member B
MSigDB	CREIGHTON_ENDOCRINE_THERAPY_RESISTANCE_3	94	664	1.81591e-24	84803	AGPAT9	1-acylglycerol-3-phosphate O-acyltransferase 9
MSigDB	CREIGHTON_ENDOCRINE_THERAPY_RESISTANCE_3	94	664	1.81591e-24	84804	MFSD9	major facilitator superfamily domain containing 9
MSigDB	CREIGHTON_ENDOCRINE_THERAPY_RESISTANCE_3	94	664	1.81591e-24	84883	AIFM2	apoptosis-inducing factor, mitochondrion-associated, 2
MSigDB	CREIGHTON_ENDOCRINE_THERAPY_RESISTANCE_3	94	664	1.81591e-24	84985	FAM83A	family with sequence similarity 83, member A
MSigDB	CREIGHTON_ENDOCRINE_THERAPY_RESISTANCE_3	94	664	1.81591e-24	8507	ENC1	ectodermal-neural cortex (with BTB-like domain)
MSigDB	CREIGHTON_ENDOCRINE_THERAPY_RESISTANCE_3	94	664	1.81591e-24	8871	SYNJ2	synaptojanin 2
MSigDB	CREIGHTON_ENDOCRINE_THERAPY_RESISTANCE_3	94	664	1.81591e-24	90637	ZFAND2A	zinc finger, AN1-type domain 2A
MSigDB	CREIGHTON_ENDOCRINE_THERAPY_RESISTANCE_3	94	664	1.81591e-24	9069	CLDN12	claudin 12
MSigDB	CREIGHTON_ENDOCRINE_THERAPY_RESISTANCE_3	94	664	1.81591e-24	9262	STK17B	serine/threonine kinase 17b
MSigDB	CREIGHTON_ENDOCRINE_THERAPY_RESISTANCE_3	94	664	1.81591e-24	92689	FAM114A1	family with sequence similarity 114, member A1
MSigDB	CREIGHTON_ENDOCRINE_THERAPY_RESISTANCE_3	94	664	1.81591e-24	9331	B4GALT6	UDP-Gal:betaGlcNAc beta 1,4- galactosyltransferase, polypeptide 6
MSigDB	CREIGHTON_ENDOCRINE_THERAPY_RESISTANCE_3	94	664	1.81591e-24	9568	GABBR2	gamma-aminobutyric acid (GABA) B receptor, 2
MSigDB	CREIGHTON_ENDOCRINE_THERAPY_RESISTANCE_3	94	664	1.81591e-24	9590	AKAP12	A kinase (PRKA) anchor protein 12
MSigDB	CREIGHTON_ENDOCRINE_THERAPY_RESISTANCE_3	94	664	1.81591e-24	9663	LPIN2	lipin 2
MSigDB	CREIGHTON_ENDOCRINE_THERAPY_RESISTANCE_3	94	664	1.81591e-24	9957	HS3ST1	heparan sulfate (glucosamine) 3-O-sulfotransferase 1
MSigDB	CREIGHTON_ENDOCRINE_THERAPY_RESISTANCE_3	94	664	1.81591e-24	9966	TNFSF15	tumor necrosis factor (ligand) superfamily, member 15
MSigDB	PODAR_RESPONSE_TO_ADAPHOSTIN_UP	42	139	3.37343e-24	10221	TRIB1	tribbles homolog 1 (Drosophila)
MSigDB	PODAR_RESPONSE_TO_ADAPHOSTIN_UP	42	139	3.37343e-24	1054	CEBPG	CCAAT/enhancer binding protein (C/EBP), gamma
MSigDB	PODAR_RESPONSE_TO_ADAPHOSTIN_UP	42	139	3.37343e-24	1316	KLF6	Kruppel-like factor 6
MSigDB	PODAR_RESPONSE_TO_ADAPHOSTIN_UP	42	139	3.37343e-24	1604	CD55	CD55 molecule, decay accelerating factor for complement (Cromer blood group)
MSigDB	PODAR_RESPONSE_TO_ADAPHOSTIN_UP	42	139	3.37343e-24	1843	DUSP1	dual specificity phosphatase 1
MSigDB	PODAR_RESPONSE_TO_ADAPHOSTIN_UP	42	139	3.37343e-24	1847	DUSP5	dual specificity phosphatase 5
MSigDB	PODAR_RESPONSE_TO_ADAPHOSTIN_UP	42	139	3.37343e-24	22822	PHLDA1	pleckstrin homology-like domain, family A, member 1
MSigDB	PODAR_RESPONSE_TO_ADAPHOSTIN_UP	42	139	3.37343e-24	22861	NLRP1	NLR family, pyrin domain containing 1
MSigDB	PODAR_RESPONSE_TO_ADAPHOSTIN_UP	42	139	3.37343e-24	23645	PPP1R15A	protein phosphatase 1, regulatory (inhibitor) subunit 15A
MSigDB	PODAR_RESPONSE_TO_ADAPHOSTIN_UP	42	139	3.37343e-24	23657	SLC7A11	solute carrier family 7, (cationic amino acid transporter, y+ system) member 11
MSigDB	PODAR_RESPONSE_TO_ADAPHOSTIN_UP	42	139	3.37343e-24	23764	MAFF	v-maf musculoaponeurotic fibrosarcoma oncogene homolog F (avian)
MSigDB	PODAR_RESPONSE_TO_ADAPHOSTIN_UP	42	139	3.37343e-24	26136	TES	testis derived transcript (3 LIM domains)
MSigDB	PODAR_RESPONSE_TO_ADAPHOSTIN_UP	42	139	3.37343e-24	26872	STEAP1	six transmembrane epithelial antigen of the prostate 1
MSigDB	PODAR_RESPONSE_TO_ADAPHOSTIN_UP	42	139	3.37343e-24	2745	GLRX	glutaredoxin (thioltransferase)
MSigDB	PODAR_RESPONSE_TO_ADAPHOSTIN_UP	42	139	3.37343e-24	29968	PSAT1	phosphoserine aminotransferase 1
MSigDB	PODAR_RESPONSE_TO_ADAPHOSTIN_UP	42	139	3.37343e-24	3475	IFRD1	interferon-related developmental regulator 1
MSigDB	PODAR_RESPONSE_TO_ADAPHOSTIN_UP	42	139	3.37343e-24	3669	ISG20	interferon stimulated exonuclease gene 20kDa
MSigDB	PODAR_RESPONSE_TO_ADAPHOSTIN_UP	42	139	3.37343e-24	3725	JUN	jun oncogene
MSigDB	PODAR_RESPONSE_TO_ADAPHOSTIN_UP	42	139	3.37343e-24	4189	DNAJB9	DnaJ (Hsp40) homolog, subfamily B, member 9
MSigDB	PODAR_RESPONSE_TO_ADAPHOSTIN_UP	42	139	3.37343e-24	440	ASNS	asparagine synthetase
MSigDB	PODAR_RESPONSE_TO_ADAPHOSTIN_UP	42	139	3.37343e-24	4487	MSX1	msh homeobox 1
MSigDB	PODAR_RESPONSE_TO_ADAPHOSTIN_UP	42	139	3.37343e-24	4688	NCF2	neutrophil cytosolic factor 2
MSigDB	PODAR_RESPONSE_TO_ADAPHOSTIN_UP	42	139	3.37343e-24	51561	IL23A	interleukin 23, alpha subunit p19
MSigDB	PODAR_RESPONSE_TO_ADAPHOSTIN_UP	42	139	3.37343e-24	5366	PMAIP1	phorbol-12-myristate-13-acetate-induced protein 1
MSigDB	PODAR_RESPONSE_TO_ADAPHOSTIN_UP	42	139	3.37343e-24	54462	FAM190B	family with sequence similarity 190, member B
MSigDB	PODAR_RESPONSE_TO_ADAPHOSTIN_UP	42	139	3.37343e-24	54676	GTPBP2	GTP binding protein 2
MSigDB	PODAR_RESPONSE_TO_ADAPHOSTIN_UP	42	139	3.37343e-24	55454	CSGALNACT2	chondroitin sulfate N-acetylgalactosaminyltransferase 2
MSigDB	PODAR_RESPONSE_TO_ADAPHOSTIN_UP	42	139	3.37343e-24	571	BACH1	BTB and CNC homology 1, basic leucine zipper transcription factor 1
MSigDB	PODAR_RESPONSE_TO_ADAPHOSTIN_UP	42	139	3.37343e-24	57761	TRIB3	tribbles homolog 3 (Drosophila)
MSigDB	PODAR_RESPONSE_TO_ADAPHOSTIN_UP	42	139	3.37343e-24	5912	RAP2B	RAP2B, member of RAS oncogene family
MSigDB	PODAR_RESPONSE_TO_ADAPHOSTIN_UP	42	139	3.37343e-24	5997	RGS2	regulator of G-protein signaling 2, 24kDa
MSigDB	PODAR_RESPONSE_TO_ADAPHOSTIN_UP	42	139	3.37343e-24	6303	SAT1	spermidine/spermine N1-acetyltransferase 1
MSigDB	PODAR_RESPONSE_TO_ADAPHOSTIN_UP	42	139	3.37343e-24	677	ZFP36L1	zinc finger protein 36, C3H type-like 1
MSigDB	PODAR_RESPONSE_TO_ADAPHOSTIN_UP	42	139	3.37343e-24	6782	HSPA13	heat shock protein 70kDa family, member 13
MSigDB	PODAR_RESPONSE_TO_ADAPHOSTIN_UP	42	139	3.37343e-24	7422	VEGFA	vascular endothelial growth factor A
MSigDB	PODAR_RESPONSE_TO_ADAPHOSTIN_UP	42	139	3.37343e-24	7718	ZNF165	zinc finger protein 165
MSigDB	PODAR_RESPONSE_TO_ADAPHOSTIN_UP	42	139	3.37343e-24	79094	CHAC1	ChaC, cation transport regulator homolog 1 (E. coli)
MSigDB	PODAR_RESPONSE_TO_ADAPHOSTIN_UP	42	139	3.37343e-24	833	CARS	cysteinyl-tRNA synthetase
MSigDB	PODAR_RESPONSE_TO_ADAPHOSTIN_UP	42	139	3.37343e-24	901	CCNG2	cyclin G2
MSigDB	PODAR_RESPONSE_TO_ADAPHOSTIN_UP	42	139	3.37343e-24	960	CD44	CD44 molecule (Indian blood group)
MSigDB	PODAR_RESPONSE_TO_ADAPHOSTIN_UP	42	139	3.37343e-24	9871	SEC24D	SEC24 family, member D (S. cerevisiae)
MSigDB	PODAR_RESPONSE_TO_ADAPHOSTIN_UP	42	139	3.37343e-24	9903	KLHL21	kelch-like 21 (Drosophila)
MSigDB	RICKMAN_TUMOR_DIFFERENTIATED_WELL_VS_POORLY_DN	66	355	5.96165e-24	10098	TSPAN5	tetraspanin 5
MSigDB	RICKMAN_TUMOR_DIFFERENTIATED_WELL_VS_POORLY_DN	66	355	5.96165e-24	10468	FST	follistatin
MSigDB	RICKMAN_TUMOR_DIFFERENTIATED_WELL_VS_POORLY_DN	66	355	5.96165e-24	10509	SEMA4B	sema domain, immunoglobulin domain (Ig), transmembrane domain (TM) and short cytoplasmic domain, (semaphorin) 4B
MSigDB	RICKMAN_TUMOR_DIFFERENTIATED_WELL_VS_POORLY_DN	66	355	5.96165e-24	10558	SPTLC1	serine palmitoyltransferase, long chain base subunit 1
MSigDB	RICKMAN_TUMOR_DIFFERENTIATED_WELL_VS_POORLY_DN	66	355	5.96165e-24	10855	HPSE	heparanase
MSigDB	RICKMAN_TUMOR_DIFFERENTIATED_WELL_VS_POORLY_DN	66	355	5.96165e-24	10938	EHD1	EH-domain containing 1
MSigDB	RICKMAN_TUMOR_DIFFERENTIATED_WELL_VS_POORLY_DN	66	355	5.96165e-24	1316	KLF6	Kruppel-like factor 6
MSigDB	RICKMAN_TUMOR_DIFFERENTIATED_WELL_VS_POORLY_DN	66	355	5.96165e-24	1368	CPM	carboxypeptidase M
MSigDB	RICKMAN_TUMOR_DIFFERENTIATED_WELL_VS_POORLY_DN	66	355	5.96165e-24	1454	CSNK1E	casein kinase 1, epsilon
MSigDB	RICKMAN_TUMOR_DIFFERENTIATED_WELL_VS_POORLY_DN	66	355	5.96165e-24	166929	SGMS2	sphingomyelin synthase 2
MSigDB	RICKMAN_TUMOR_DIFFERENTIATED_WELL_VS_POORLY_DN	66	355	5.96165e-24	1839	HBEGF	heparin-binding EGF-like growth factor
MSigDB	RICKMAN_TUMOR_DIFFERENTIATED_WELL_VS_POORLY_DN	66	355	5.96165e-24	1992	SERPINB1	serpin peptidase inhibitor, clade B (ovalbumin), member 1
MSigDB	RICKMAN_TUMOR_DIFFERENTIATED_WELL_VS_POORLY_DN	66	355	5.96165e-24	201799	TMEM154	transmembrane protein 154
MSigDB	RICKMAN_TUMOR_DIFFERENTIATED_WELL_VS_POORLY_DN	66	355	5.96165e-24	2069	EREG	epiregulin
MSigDB	RICKMAN_TUMOR_DIFFERENTIATED_WELL_VS_POORLY_DN	66	355	5.96165e-24	22839	DLGAP4	discs, large (Drosophila) homolog-associated protein 4
MSigDB	RICKMAN_TUMOR_DIFFERENTIATED_WELL_VS_POORLY_DN	66	355	5.96165e-24	22936	ELL2	elongation factor, RNA polymerase II, 2
MSigDB	RICKMAN_TUMOR_DIFFERENTIATED_WELL_VS_POORLY_DN	66	355	5.96165e-24	26136	TES	testis derived transcript (3 LIM domains)
MSigDB	RICKMAN_TUMOR_DIFFERENTIATED_WELL_VS_POORLY_DN	66	355	5.96165e-24	27111	SDCBP2	syndecan binding protein (syntenin) 2
MSigDB	RICKMAN_TUMOR_DIFFERENTIATED_WELL_VS_POORLY_DN	66	355	5.96165e-24	2769	GNA15	guanine nucleotide binding protein (G protein), alpha 15 (Gq class)
MSigDB	RICKMAN_TUMOR_DIFFERENTIATED_WELL_VS_POORLY_DN	66	355	5.96165e-24	284207	METRNL	meteorin, glial cell differentiation regulator-like
MSigDB	RICKMAN_TUMOR_DIFFERENTIATED_WELL_VS_POORLY_DN	66	355	5.96165e-24	28962	OSTM1	osteopetrosis associated transmembrane protein 1
MSigDB	RICKMAN_TUMOR_DIFFERENTIATED_WELL_VS_POORLY_DN	66	355	5.96165e-24	30001	ERO1L	ERO1-like (S. cerevisiae)
MSigDB	RICKMAN_TUMOR_DIFFERENTIATED_WELL_VS_POORLY_DN	66	355	5.96165e-24	3084	NRG1	neuregulin 1
MSigDB	RICKMAN_TUMOR_DIFFERENTIATED_WELL_VS_POORLY_DN	66	355	5.96165e-24	30844	EHD4	EH-domain containing 4
MSigDB	RICKMAN_TUMOR_DIFFERENTIATED_WELL_VS_POORLY_DN	66	355	5.96165e-24	3552	IL1A	interleukin 1, alpha
MSigDB	RICKMAN_TUMOR_DIFFERENTIATED_WELL_VS_POORLY_DN	66	355	5.96165e-24	3624	INHBA	inhibin, beta A
MSigDB	RICKMAN_TUMOR_DIFFERENTIATED_WELL_VS_POORLY_DN	66	355	5.96165e-24	3854	KRT6B	keratin 6B
MSigDB	RICKMAN_TUMOR_DIFFERENTIATED_WELL_VS_POORLY_DN	66	355	5.96165e-24	4084	MXD1	MAX dimerization protein 1
MSigDB	RICKMAN_TUMOR_DIFFERENTIATED_WELL_VS_POORLY_DN	66	355	5.96165e-24	4312	MMP1	matrix metallopeptidase 1 (interstitial collagenase)
MSigDB	RICKMAN_TUMOR_DIFFERENTIATED_WELL_VS_POORLY_DN	66	355	5.96165e-24	4319	MMP10	matrix metallopeptidase 10 (stromelysin 2)
MSigDB	RICKMAN_TUMOR_DIFFERENTIATED_WELL_VS_POORLY_DN	66	355	5.96165e-24	4907	NT5E	5'-nucleotidase, ecto (CD73)
MSigDB	RICKMAN_TUMOR_DIFFERENTIATED_WELL_VS_POORLY_DN	66	355	5.96165e-24	51026	GOLT1B	golgi transport 1 homolog B (S. cerevisiae)
MSigDB	RICKMAN_TUMOR_DIFFERENTIATED_WELL_VS_POORLY_DN	66	355	5.96165e-24	5329	PLAUR	plasminogen activator, urokinase receptor
MSigDB	RICKMAN_TUMOR_DIFFERENTIATED_WELL_VS_POORLY_DN	66	355	5.96165e-24	5467	PPARD	peroxisome proliferator-activated receptor delta
MSigDB	RICKMAN_TUMOR_DIFFERENTIATED_WELL_VS_POORLY_DN	66	355	5.96165e-24	54751	FBLIM1	filamin binding LIM protein 1
MSigDB	RICKMAN_TUMOR_DIFFERENTIATED_WELL_VS_POORLY_DN	66	355	5.96165e-24	54861	SNRK	SNF related kinase
MSigDB	RICKMAN_TUMOR_DIFFERENTIATED_WELL_VS_POORLY_DN	66	355	5.96165e-24	56681	SAR1A	SAR1 homolog A (S. cerevisiae)
MSigDB	RICKMAN_TUMOR_DIFFERENTIATED_WELL_VS_POORLY_DN	66	355	5.96165e-24	571	BACH1	BTB and CNC homology 1, basic leucine zipper transcription factor 1
MSigDB	RICKMAN_TUMOR_DIFFERENTIATED_WELL_VS_POORLY_DN	66	355	5.96165e-24	57214	KIAA1199	KIAA1199
MSigDB	RICKMAN_TUMOR_DIFFERENTIATED_WELL_VS_POORLY_DN	66	355	5.96165e-24	5744	PTHLH	parathyroid hormone-like hormone
MSigDB	RICKMAN_TUMOR_DIFFERENTIATED_WELL_VS_POORLY_DN	66	355	5.96165e-24	57458	TMCC3	transmembrane and coiled-coil domain family 3
MSigDB	RICKMAN_TUMOR_DIFFERENTIATED_WELL_VS_POORLY_DN	66	355	5.96165e-24	6277	S100A6	S100 calcium binding protein A6
MSigDB	RICKMAN_TUMOR_DIFFERENTIATED_WELL_VS_POORLY_DN	66	355	5.96165e-24	639	PRDM1	PR domain containing 1, with ZNF domain
MSigDB	RICKMAN_TUMOR_DIFFERENTIATED_WELL_VS_POORLY_DN	66	355	5.96165e-24	64859	OBFC2A	oligonucleotide/oligosaccharide-binding fold containing 2A
MSigDB	RICKMAN_TUMOR_DIFFERENTIATED_WELL_VS_POORLY_DN	66	355	5.96165e-24	64866	CDCP1	CUB domain containing protein 1
MSigDB	RICKMAN_TUMOR_DIFFERENTIATED_WELL_VS_POORLY_DN	66	355	5.96165e-24	6744	SSFA2	sperm specific antigen 2
MSigDB	RICKMAN_TUMOR_DIFFERENTIATED_WELL_VS_POORLY_DN	66	355	5.96165e-24	7171	TPM4	tropomyosin 4
[truncated: 43,352 more rows]

## Sheet: up in DOX Enriched Terms
Category	Term	Count in Selected Genes	Count in Total Population	P-value	Desc
MSigDB	BILD_HRAS_ONCOGENIC_SIGNATURE	116	243	2.41407e-92	http://www.broadinstitute.org/gsea/msigdb/cards/BILD_HRAS_ONCOGENIC_SIGNATURE.html	http://www.broadinstitute.org/gsea/msigdb/cards/BILD_HRAS_ONCOGENIC_SIGNATURE.html
MSigDB	SENESE_HDAC1_TARGETS_UP	132	422	4.69381e-77	http://www.broadinstitute.org/gsea/msigdb/cards/SENESE_HDAC1_TARGETS_UP.html	http://www.broadinstitute.org/gsea/msigdb/cards/SENESE_HDAC1_TARGETS_UP.html
MSigDB	BUYTAERT_PHOTODYNAMIC_THERAPY_STRESS_UP	156	790	1.99487e-60	http://www.broadinstitute.org/gsea/msigdb/cards/BUYTAERT_PHOTODYNAMIC_THERAPY_STRESS_UP.html	http://www.broadinstitute.org/gsea/msigdb/cards/BUYTAERT_PHOTODYNAMIC_THERAPY_STRESS_UP.html
MSigDB	SENESE_HDAC3_TARGETS_UP	110	467	3.86527e-50	http://www.broadinstitute.org/gsea/msigdb/cards/SENESE_HDAC3_TARGETS_UP.html	http://www.broadinstitute.org/gsea/msigdb/cards/SENESE_HDAC3_TARGETS_UP.html
MSigDB	NUYTTEN_EZH2_TARGETS_UP	152	925	5.41446e-48	http://www.broadinstitute.org/gsea/msigdb/cards/NUYTTEN_EZH2_TARGETS_UP.html	http://www.broadinstitute.org/gsea/msigdb/cards/NUYTTEN_EZH2_TARGETS_UP.html
MSigDB	SENESE_HDAC1_AND_HDAC2_TARGETS_UP	76	219	6.42572e-48	http://www.broadinstitute.org/gsea/msigdb/cards/SENESE_HDAC1_AND_HDAC2_TARGETS_UP.html	http://www.broadinstitute.org/gsea/msigdb/cards/SENESE_HDAC1_AND_HDAC2_TARGETS_UP.html
MSigDB	ONDER_CDH1_TARGETS_2_DN	105	452	3.17232e-47	http://www.broadinstitute.org/gsea/msigdb/cards/ONDER_CDH1_TARGETS_2_DN.html	http://www.broadinstitute.org/gsea/msigdb/cards/ONDER_CDH1_TARGETS_2_DN.html
MSigDB	KRIGE_RESPONSE_TO_TOSEDOSTAT_24HR_UP	129	693	1.26392e-46	http://www.broadinstitute.org/gsea/msigdb/cards/KRIGE_RESPONSE_TO_TOSEDOSTAT_24HR_UP.html	http://www.broadinstitute.org/gsea/msigdb/cards/KRIGE_RESPONSE_TO_TOSEDOSTAT_24HR_UP.html
MSigDB	ZHANG_RESPONSE_TO_IKK_INHIBITOR_AND_TNF_UP	68	208	5.25476e-41	http://www.broadinstitute.org/gsea/msigdb/cards/ZHANG_RESPONSE_TO_IKK_INHIBITOR_AND_TNF_UP.html	http://www.broadinstitute.org/gsea/msigdb/cards/ZHANG_RESPONSE_TO_IKK_INHIBITOR_AND_TNF_UP.html
MSigDB	NAGASHIMA_NRG1_SIGNALING_UP	62	169	6.88434e-41	http://www.broadinstitute.org/gsea/msigdb/cards/NAGASHIMA_NRG1_SIGNALING_UP.html	http://www.broadinstitute.org/gsea/msigdb/cards/NAGASHIMA_NRG1_SIGNALING_UP.html
MSigDB	CHARAFE_BREAST_CANCER_LUMINAL_VS_BASAL_DN	94	427	3.64067e-40	http://www.broadinstitute.org/gsea/msigdb/cards/CHARAFE_BREAST_CANCER_LUMINAL_VS_BASAL_DN.html	http://www.broadinstitute.org/gsea/msigdb/cards/CHARAFE_BREAST_CANCER_LUMINAL_VS_BASAL_DN.html
MSigDB	KIM_WT1_TARGETS_UP	66	207	4.76514e-39	http://www.broadinstitute.org/gsea/msigdb/cards/KIM_WT1_TARGETS_UP.html	http://www.broadinstitute.org/gsea/msigdb/cards/KIM_WT1_TARGETS_UP.html
MSigDB	KRIGE_RESPONSE_TO_TOSEDOSTAT_6HR_UP	126	845	4.32438e-35	http://www.broadinstitute.org/gsea/msigdb/cards/KRIGE_RESPONSE_TO_TOSEDOSTAT_6HR_UP.html	http://www.broadinstitute.org/gsea/msigdb/cards/KRIGE_RESPONSE_TO_TOSEDOSTAT_6HR_UP.html
MSigDB	CHARAFE_BREAST_CANCER_LUMINAL_VS_MESENCHYMAL_DN	87	443	3.39203e-33	http://www.broadinstitute.org/gsea/msigdb/cards/CHARAFE_BREAST_CANCER_LUMINAL_VS_MESENCHYMAL_DN.html	http://www.broadinstitute.org/gsea/msigdb/cards/CHARAFE_BREAST_CANCER_LUMINAL_VS_MESENCHYMAL_DN.html
MSigDB	BLUM_RESPONSE_TO_SALIRASIB_UP	64	240	9.95013e-33	http://www.broadinstitute.org/gsea/msigdb/cards/BLUM_RESPONSE_TO_SALIRASIB_UP.html	http://www.broadinstitute.org/gsea/msigdb/cards/BLUM_RESPONSE_TO_SALIRASIB_UP.html
MSigDB	RODRIGUES_THYROID_CARCINOMA_ANAPLASTIC_UP	107	677	5.4882e-32	http://www.broadinstitute.org/gsea/msigdb/cards/RODRIGUES_THYROID_CARCINOMA_ANAPLASTIC_UP.html	http://www.broadinstitute.org/gsea/msigdb/cards/RODRIGUES_THYROID_CARCINOMA_ANAPLASTIC_UP.html
MSigDB	DACOSTA_UV_RESPONSE_VIA_ERCC3_DN	119	837	4.04605e-31	http://www.broadinstitute.org/gsea/msigdb/cards/DACOSTA_UV_RESPONSE_VIA_ERCC3_DN.html	http://www.broadinstitute.org/gsea/msigdb/cards/DACOSTA_UV_RESPONSE_VIA_ERCC3_DN.html
MSigDB	ONDER_CDH1_TARGETS_1_DN	47	162	4.52246e-26	http://www.broadinstitute.org/gsea/msigdb/cards/ONDER_CDH1_TARGETS_1_DN.html	http://www.broadinstitute.org/gsea/msigdb/cards/ONDER_CDH1_TARGETS_1_DN.html
MSigDB	CREIGHTON_ENDOCRINE_THERAPY_RESISTANCE_3	94	664	1.81591e-24	http://www.broadinstitute.org/gsea/msigdb/cards/CREIGHTON_ENDOCRINE_THERAPY_RESISTANCE_3.html	http://www.broadinstitute.org/gsea/msigdb/cards/CREIGHTON_ENDOCRINE_THERAPY_RESISTANCE_3.html
MSigDB	PODAR_RESPONSE_TO_ADAPHOSTIN_UP	42	139	3.37343e-24	http://www.broadinstitute.org/gsea/msigdb/cards/PODAR_RESPONSE_TO_ADAPHOSTIN_UP.html	http://www.broadinstitute.org/gsea/msigdb/cards/PODAR_RESPONSE_TO_ADAPHOSTIN_UP.html
MSigDB	RICKMAN_TUMOR_DIFFERENTIATED_WELL_VS_POORLY_DN	66	355	5.96165e-24	http://www.broadinstitute.org/gsea/msigdb/cards/RICKMAN_TUMOR_DIFFERENTIATED_WELL_VS_POORLY_DN.html	http://www.broadinstitute.org/gsea/msigdb/cards/RICKMAN_TUMOR_DIFFERENTIATED_WELL_VS_POORLY_DN.html
MSigDB	OSWALD_HEMATOPOIETIC_STEM_CELL_IN_COLLAGEN_GEL_DN	50	222	3.22086e-22	http://www.broadinstitute.org/gsea/msigdb/cards/OSWALD_HEMATOPOIETIC_STEM_CELL_IN_COLLAGEN_GEL_DN.html	http://www.broadinstitute.org/gsea/msigdb/cards/OSWALD_HEMATOPOIETIC_STEM_CELL_IN_COLLAGEN_GEL_DN.html
MSigDB	OSWALD_HEMATOPOIETIC_STEM_CELL_IN_COLLAGEN_GEL_UP	50	222	3.22086e-22	http://www.broadinstitute.org/gsea/msigdb/cards/OSWALD_HEMATOPOIETIC_STEM_CELL_IN_COLLAGEN_GEL_UP.html	http://www.broadinstitute.org/gsea/msigdb/cards/OSWALD_HEMATOPOIETIC_STEM_CELL_IN_COLLAGEN_GEL_UP.html
MSigDB	NUYTTEN_NIPP1_TARGETS_UP	88	638	3.69538e-22	http://www.broadinstitute.org/gsea/msigdb/cards/NUYTTEN_NIPP1_TARGETS_UP.html	http://www.broadinstitute.org/gsea/msigdb/cards/NUYTTEN_NIPP1_TARGETS_UP.html
MSigDB	GARGALOVIC_RESPONSE_TO_OXIDIZED_PHOSPHOLIPIDS_BLUE_UP	37	118	4.26752e-22	http://www.broadinstitute.org/gsea/msigdb/cards/GARGALOVIC_RESPONSE_TO_OXIDIZED_PHOSPHOLIPIDS_BLUE_UP.html	http://www.broadinstitute.org/gsea/msigdb/cards/GARGALOVIC_RESPONSE_TO_OXIDIZED_PHOSPHOLIPIDS_BLUE_UP.html
MSigDB	NAGASHIMA_EGF_SIGNALING_UP	27	57	4.9197e-22	http://www.broadinstitute.org/gsea/msigdb/cards/NAGASHIMA_EGF_SIGNALING_UP.html	http://www.broadinstitute.org/gsea/msigdb/cards/NAGASHIMA_EGF_SIGNALING_UP.html
MSigDB	CHEN_HOXA5_TARGETS_9HR_UP	48	211	1.41734e-21	http://www.broadinstitute.org/gsea/msigdb/cards/CHEN_HOXA5_TARGETS_9HR_UP.html	http://www.broadinstitute.org/gsea/msigdb/cards/CHEN_HOXA5_TARGETS_9HR_UP.html
MSigDB	ZHOU_INFLAMMATORY_RESPONSE_LIVE_UP	69	427	2.20139e-21	http://www.broadinstitute.org/gsea/msigdb/cards/ZHOU_INFLAMMATORY_RESPONSE_LIVE_UP.html	http://www.broadinstitute.org/gsea/msigdb/cards/ZHOU_INFLAMMATORY_RESPONSE_LIVE_UP.html
MSigDB	SMID_BREAST_CANCER_BASAL_UP	85	623	4.10374e-21	http://www.broadinstitute.org/gsea/msigdb/cards/SMID_BREAST_CANCER_BASAL_UP.html	http://www.broadinstitute.org/gsea/msigdb/cards/SMID_BREAST_CANCER_BASAL_UP.html
MSigDB	KIM_WT1_TARGETS_8HR_UP	41	160	1.15371e-20	http://www.broadinstitute.org/gsea/msigdb/cards/KIM_WT1_TARGETS_8HR_UP.html	http://www.broadinstitute.org/gsea/msigdb/cards/KIM_WT1_TARGETS_8HR_UP.html
MSigDB	SENESE_HDAC2_TARGETS_UP	34	107	1.27997e-20	http://www.broadinstitute.org/gsea/msigdb/cards/SENESE_HDAC2_TARGETS_UP.html	http://www.broadinstitute.org/gsea/msigdb/cards/SENESE_HDAC2_TARGETS_UP.html
MSigDB	AMIT_EGF_RESPONSE_480_HELA	40	156	3.34313e-20	http://www.broadinstitute.org/gsea/msigdb/cards/AMIT_EGF_RESPONSE_480_HELA.html	http://www.broadinstitute.org/gsea/msigdb/cards/AMIT_EGF_RESPONSE_480_HELA.html
MSigDB	PRAMOONJAGO_SOX4_TARGETS_UP	24	49	3.59536e-20	http://www.broadinstitute.org/gsea/msigdb/cards/PRAMOONJAGO_SOX4_TARGETS_UP.html	http://www.broadinstitute.org/gsea/msigdb/cards/PRAMOONJAGO_SOX4_TARGETS_UP.html
MSigDB	FULCHER_INFLAMMATORY_RESPONSE_LECTIN_VS_LPS_UP	76	532	3.75929e-20	http://www.broadinstitute.org/gsea/msigdb/cards/FULCHER_INFLAMMATORY_RESPONSE_LECTIN_VS_LPS_UP.html	http://www.broadinstitute.org/gsea/msigdb/cards/FULCHER_INFLAMMATORY_RESPONSE_LECTIN_VS_LPS_UP.html
MSigDB	ONDER_CDH1_TARGETS_3_DN	24	50	6.63285e-20	http://www.broadinstitute.org/gsea/msigdb/cards/ONDER_CDH1_TARGETS_3_DN.html	http://www.broadinstitute.org/gsea/msigdb/cards/ONDER_CDH1_TARGETS_3_DN.html
MSigDB	REN_ALVEOLAR_RHABDOMYOSARCOMA_DN	64	401	1.27958e-19	http://www.broadinstitute.org/gsea/msigdb/cards/REN_ALVEOLAR_RHABDOMYOSARCOMA_DN.html	http://www.broadinstitute.org/gsea/msigdb/cards/REN_ALVEOLAR_RHABDOMYOSARCOMA_DN.html
MSigDB	BASAKI_YBX1_TARGETS_DN	58	347	7.41158e-19	http://www.broadinstitute.org/gsea/msigdb/cards/BASAKI_YBX1_TARGETS_DN.html	http://www.broadinstitute.org/gsea/msigdb/cards/BASAKI_YBX1_TARGETS_DN.html
MSigDB	AMIT_SERUM_RESPONSE_60_MCF10A	24	56	1.85233e-18	http://www.broadinstitute.org/gsea/msigdb/cards/AMIT_SERUM_RESPONSE_60_MCF10A.html	http://www.broadinstitute.org/gsea/msigdb/cards/AMIT_SERUM_RESPONSE_60_MCF10A.html
MSigDB	TIEN_INTESTINE_PROBIOTICS_24HR_DN	44	210	2.07149e-18	http://www.broadinstitute.org/gsea/msigdb/cards/TIEN_INTESTINE_PROBIOTICS_24HR_DN.html	http://www.broadinstitute.org/gsea/msigdb/cards/TIEN_INTESTINE_PROBIOTICS_24HR_DN.html
MSigDB	KOBAYASHI_EGFR_SIGNALING_6HR_DN	15	18	2.48518e-18	http://www.broadinstitute.org/gsea/msigdb/cards/KOBAYASHI_EGFR_SIGNALING_6HR_DN.html	http://www.broadinstitute.org/gsea/msigdb/cards/KOBAYASHI_EGFR_SIGNALING_6HR_DN.html
MSigDB	WINTER_HYPOXIA_METAGENE	44	211	2.51081e-18	http://www.broadinstitute.org/gsea/msigdb/cards/WINTER_HYPOXIA_METAGENE.html	http://www.broadinstitute.org/gsea/msigdb/cards/WINTER_HYPOXIA_METAGENE.html
MSigDB	ELVIDGE_HYPOXIA_BY_DMOG_UP	34	126	4.03541e-18	http://www.broadinstitute.org/gsea/msigdb/cards/ELVIDGE_HYPOXIA_BY_DMOG_UP.html	http://www.broadinstitute.org/gsea/msigdb/cards/ELVIDGE_HYPOXIA_BY_DMOG_UP.html
MSigDB	AMIT_EGF_RESPONSE_480_MCF10A	21	42	4.71941e-18	http://www.broadinstitute.org/gsea/msigdb/cards/AMIT_EGF_RESPONSE_480_MCF10A.html	http://www.broadinstitute.org/gsea/msigdb/cards/AMIT_EGF_RESPONSE_480_MCF10A.html
MSigDB	XU_HGF_SIGNALING_NOT_VIA_AKT1_48HR_UP	19	34	1.15043e-17	http://www.broadinstitute.org/gsea/msigdb/cards/XU_HGF_SIGNALING_NOT_VIA_AKT1_48HR_UP.html	http://www.broadinstitute.org/gsea/msigdb/cards/XU_HGF_SIGNALING_NOT_VIA_AKT1_48HR_UP.html
MSigDB	AMIT_EGF_RESPONSE_240_HELA	24	60	1.29874e-17	http://www.broadinstitute.org/gsea/msigdb/cards/AMIT_EGF_RESPONSE_240_HELA.html	http://www.broadinstitute.org/gsea/msigdb/cards/AMIT_EGF_RESPONSE_240_HELA.html
MSigDB	AMIT_EGF_RESPONSE_240_MCF10A	15	20	4.35031e-17	http://www.broadinstitute.org/gsea/msigdb/cards/AMIT_EGF_RESPONSE_240_MCF10A.html	http://www.broadinstitute.org/gsea/msigdb/cards/AMIT_EGF_RESPONSE_240_MCF10A.html
MSigDB	CONCANNON_APOPTOSIS_BY_EPOXOMICIN_UP	44	227	4.6408e-17	http://www.broadinstitute.org/gsea/msigdb/cards/CONCANNON_APOPTOSIS_BY_EPOXOMICIN_UP.html	http://www.broadinstitute.org/gsea/msigdb/cards/CONCANNON_APOPTOSIS_BY_EPOXOMICIN_UP.html
MSigDB	AMIT_EGF_RESPONSE_120_HELA	24	63	4.98235e-17	http://www.broadinstitute.org/gsea/msigdb/cards/AMIT_EGF_RESPONSE_120_HELA.html	http://www.broadinstitute.org/gsea/msigdb/cards/AMIT_EGF_RESPONSE_120_HELA.html
MSigDB	ELVIDGE_HYPOXIA_UP	37	164	8.50545e-17	http://www.broadinstitute.org/gsea/msigdb/cards/ELVIDGE_HYPOXIA_UP.html	http://www.broadinstitute.org/gsea/msigdb/cards/ELVIDGE_HYPOXIA_UP.html
MSigDB	BROCKE_APOPTOSIS_REVERSED_BY_IL6	34	142	2.21242e-16	http://www.broadinstitute.org/gsea/msigdb/cards/BROCKE_APOPTOSIS_REVERSED_BY_IL6.html	http://www.broadinstitute.org/gsea/msigdb/cards/BROCKE_APOPTOSIS_REVERSED_BY_IL6.html
MSigDB	AMIT_EGF_RESPONSE_120_MCF10A	19	39	3.4749e-16	http://www.broadinstitute.org/gsea/msigdb/cards/AMIT_EGF_RESPONSE_120_MCF10A.html	http://www.broadinstitute.org/gsea/msigdb/cards/AMIT_EGF_RESPONSE_120_MCF10A.html
MSigDB	AMIT_EGF_RESPONSE_60_MCF10A	18	38	3.97081e-15	http://www.broadinstitute.org/gsea/msigdb/cards/AMIT_EGF_RESPONSE_60_MCF10A.html	http://www.broadinstitute.org/gsea/msigdb/cards/AMIT_EGF_RESPONSE_60_MCF10A.html
MSigDB	MITSIADES_RESPONSE_TO_APLIDIN_UP	57	407	5.4463e-15	http://www.broadinstitute.org/gsea/msigdb/cards/MITSIADES_RESPONSE_TO_APLIDIN_UP.html	http://www.broadinstitute.org/gsea/msigdb/cards/MITSIADES_RESPONSE_TO_APLIDIN_UP.html
MSigDB	ENK_UV_RESPONSE_EPIDERMIS_DN	64	495	5.44673e-15	http://www.broadinstitute.org/gsea/msigdb/cards/ENK_UV_RESPONSE_EPIDERMIS_DN.html	http://www.broadinstitute.org/gsea/msigdb/cards/ENK_UV_RESPONSE_EPIDERMIS_DN.html
MSigDB	PICCALUGA_ANGIOIMMUNOBLASTIC_LYMPHOMA_DN	30	123	7.58586e-15	http://www.broadinstitute.org/gsea/msigdb/cards/PICCALUGA_ANGIOIMMUNOBLASTIC_LYMPHOMA_DN.html	http://www.broadinstitute.org/gsea/msigdb/cards/PICCALUGA_ANGIOIMMUNOBLASTIC_LYMPHOMA_DN.html
MSigDB	DAZARD_RESPONSE_TO_UV_NHEK_UP	33	150	8.71083e-15	http://www.broadinstitute.org/gsea/msigdb/cards/DAZARD_RESPONSE_TO_UV_NHEK_UP.html	http://www.broadinstitute.org/gsea/msigdb/cards/DAZARD_RESPONSE_TO_UV_NHEK_UP.html
MSigDB	HAN_SATB1_TARGETS_DN	49	318	1.11515e-14	http://www.broadinstitute.org/gsea/msigdb/cards/HAN_SATB1_TARGETS_DN.html	http://www.broadinstitute.org/gsea/msigdb/cards/HAN_SATB1_TARGETS_DN.html
MSigDB	TGGAAA_V$NFAT_Q4_01	122	1363	1.21556e-14	http://www.broadinstitute.org/gsea/msigdb/cards/TGGAAA_V$NFAT_Q4_01.html	http://www.broadinstitute.org/gsea/msigdb/cards/TGGAAA_V$NFAT_Q4_01.html
MSigDB	SMID_BREAST_CANCER_LUMINAL_B_DN	66	533	1.66141e-14	http://www.broadinstitute.org/gsea/msigdb/cards/SMID_BREAST_CANCER_LUMINAL_B_DN.html	http://www.broadinstitute.org/gsea/msigdb/cards/SMID_BREAST_CANCER_LUMINAL_B_DN.html
MSigDB	KIM_WT1_TARGETS_12HR_DN	38	203	2.11735e-14	http://www.broadinstitute.org/gsea/msigdb/cards/KIM_WT1_TARGETS_12HR_DN.html	http://www.broadinstitute.org/gsea/msigdb/cards/KIM_WT1_TARGETS_12HR_DN.html
MSigDB	GEORGES_TARGETS_OF_MIR192_AND_MIR215	84	793	3.44648e-14	http://www.broadinstitute.org/gsea/msigdb/cards/GEORGES_TARGETS_OF_MIR192_AND_MIR215.html	http://www.broadinstitute.org/gsea/msigdb/cards/GEORGES_TARGETS_OF_MIR192_AND_MIR215.html
MSigDB	DELYS_THYROID_CANCER_UP	54	389	4.19891e-14	http://www.broadinstitute.org/gsea/msigdb/cards/DELYS_THYROID_CANCER_UP.html	http://www.broadinstitute.org/gsea/msigdb/cards/DELYS_THYROID_CANCER_UP.html
MSigDB	GARGALOVIC_RESPONSE_TO_OXIDIZED_PHOSPHOLIPIDS_TURQUOISE_UP	22	68	5.30244e-14	http://www.broadinstitute.org/gsea/msigdb/cards/GARGALOVIC_RESPONSE_TO_OXIDIZED_PHOSPHOLIPIDS_TURQUOISE_UP.html	http://www.broadinstitute.org/gsea/msigdb/cards/GARGALOVIC_RESPONSE_TO_OXIDIZED_PHOSPHOLIPIDS_TURQUOISE_UP.html
MSigDB	AMIT_SERUM_RESPONSE_240_MCF10A	20	55	5.83242e-14	http://www.broadinstitute.org/gsea/msigdb/cards/AMIT_SERUM_RESPONSE_240_MCF10A.html	http://www.broadinstitute.org/gsea/msigdb/cards/AMIT_SERUM_RESPONSE_240_MCF10A.html
MSigDB	XU_HGF_SIGNALING_NOT_VIA_AKT1_6HR	14	24	1.04694e-13	http://www.broadinstitute.org/gsea/msigdb/cards/XU_HGF_SIGNALING_NOT_VIA_AKT1_6HR.html	http://www.broadinstitute.org/gsea/msigdb/cards/XU_HGF_SIGNALING_NOT_VIA_AKT1_6HR.html
MSigDB	HUANG_FOXA2_TARGETS_UP	18	45	1.52057e-13	http://www.broadinstitute.org/gsea/msigdb/cards/HUANG_FOXA2_TARGETS_UP.html	http://www.broadinstitute.org/gsea/msigdb/cards/HUANG_FOXA2_TARGETS_UP.html
MSigDB	NUYTTEN_NIPP1_TARGETS_DN	79	747	2.30178e-13	http://www.broadinstitute.org/gsea/msigdb/cards/NUYTTEN_NIPP1_TARGETS_DN.html	http://www.broadinstitute.org/gsea/msigdb/cards/NUYTTEN_NIPP1_TARGETS_DN.html
MSigDB	HELLER_HDAC_TARGETS_DN	40	242	3.14725e-13	http://www.broadinstitute.org/gsea/msigdb/cards/HELLER_HDAC_TARGETS_DN.html	http://www.broadinstitute.org/gsea/msigdb/cards/HELLER_HDAC_TARGETS_DN.html
MSigDB	KRIGE_AMINO_ACID_DEPRIVATION	14	26	4.75146e-13	http://www.broadinstitute.org/gsea/msigdb/cards/KRIGE_AMINO_ACID_DEPRIVATION.html	http://www.broadinstitute.org/gsea/msigdb/cards/KRIGE_AMINO_ACID_DEPRIVATION.html
MSigDB	DACOSTA_UV_RESPONSE_VIA_ERCC3_COMMON_DN	54	415	6.05395e-13	http://www.broadinstitute.org/gsea/msigdb/cards/DACOSTA_UV_RESPONSE_VIA_ERCC3_COMMON_DN.html	http://www.broadinstitute.org/gsea/msigdb/cards/DACOSTA_UV_RESPONSE_VIA_ERCC3_COMMON_DN.html
MSigDB	MASSARWEH_TAMOXIFEN_RESISTANCE_UP	62	523	7.58548e-13	http://www.broadinstitute.org/gsea/msigdb/cards/MASSARWEH_TAMOXIFEN_RESISTANCE_UP.html	http://www.broadinstitute.org/gsea/msigdb/cards/MASSARWEH_TAMOXIFEN_RESISTANCE_UP.html
MSigDB	HAHTOLA_MYCOSIS_FUNGOIDES_CD4_UP	20	62	7.96119e-13	http://www.broadinstitute.org/gsea/msigdb/cards/HAHTOLA_MYCOSIS_FUNGOIDES_CD4_UP.html	http://www.broadinstitute.org/gsea/msigdb/cards/HAHTOLA_MYCOSIS_FUNGOIDES_CD4_UP.html
MSigDB	SENGUPTA_NASOPHARYNGEAL_CARCINOMA_WITH_LMP1_UP	50	368	8.62301e-13	http://www.broadinstitute.org/gsea/msigdb/cards/SENGUPTA_NASOPHARYNGEAL_CARCINOMA_WITH_LMP1_UP.html	http://www.broadinstitute.org/gsea/msigdb/cards/SENGUPTA_NASOPHARYNGEAL_CARCINOMA_WITH_LMP1_UP.html
MSigDB	SMITH_TERT_TARGETS_UP	28	127	8.89634e-13	http://www.broadinstitute.org/gsea/msigdb/cards/SMITH_TERT_TARGETS_UP.html	http://www.broadinstitute.org/gsea/msigdb/cards/SMITH_TERT_TARGETS_UP.html
MSigDB	GENTILE_UV_HIGH_DOSE_DN	39	239	9.49263e-13	http://www.broadinstitute.org/gsea/msigdb/cards/GENTILE_UV_HIGH_DOSE_DN.html	http://www.broadinstitute.org/gsea/msigdb/cards/GENTILE_UV_HIGH_DOSE_DN.html
MSigDB	module_5	53	407	9.67164e-13	http://www.broadinstitute.org/gsea/msigdb/cards/module_5.html	http://www.broadinstitute.org/gsea/msigdb/cards/module_5.html
MSigDB	TGANTCA_V$AP1_C	83	833	1.37717e-12	http://www.broadinstitute.org/gsea/msigdb/cards/TGANTCA_V$AP1_C.html	http://www.broadinstitute.org/gsea/msigdb/cards/TGANTCA_V$AP1_C.html
MSigDB	AMIT_SERUM_RESPONSE_120_MCF10A	20	64	1.56203e-12	http://www.broadinstitute.org/gsea/msigdb/cards/AMIT_SERUM_RESPONSE_120_MCF10A.html	http://www.broadinstitute.org/gsea/msigdb/cards/AMIT_SERUM_RESPONSE_120_MCF10A.html
MSigDB	ZHOU_INFLAMMATORY_RESPONSE_FIMA_UP	57	471	2.83821e-12	http://www.broadinstitute.org/gsea/msigdb/cards/ZHOU_INFLAMMATORY_RESPONSE_FIMA_UP.html	http://www.broadinstitute.org/gsea/msigdb/cards/ZHOU_INFLAMMATORY_RESPONSE_FIMA_UP.html
MSigDB	RUTELLA_RESPONSE_TO_HGF_VS_CSF2RB_AND_IL4_DN	38	236	2.83909e-12	http://www.broadinstitute.org/gsea/msigdb/cards/RUTELLA_RESPONSE_TO_HGF_VS_CSF2RB_AND_IL4_DN.html	http://www.broadinstitute.org/gsea/msigdb/cards/RUTELLA_RESPONSE_TO_HGF_VS_CSF2RB_AND_IL4_DN.html
MSigDB	AACTTT_UNKNOWN	118	1410	3.4524e-12	http://www.broadinstitute.org/gsea/msigdb/cards/AACTTT_UNKNOWN.html	http://www.broadinstitute.org/gsea/msigdb/cards/AACTTT_UNKNOWN.html
MSigDB	module_3	49	369	3.45277e-12	http://www.broadinstitute.org/gsea/msigdb/cards/module_3.html	http://www.broadinstitute.org/gsea/msigdb/cards/module_3.html
MSigDB	GRAHAM_CML_DIVIDING_VS_NORMAL_QUIESCENT_DN	23	91	4.75248e-12	http://www.broadinstitute.org/gsea/msigdb/cards/GRAHAM_CML_DIVIDING_VS_NORMAL_QUIESCENT_DN.html	http://www.broadinstitute.org/gsea/msigdb/cards/GRAHAM_CML_DIVIDING_VS_NORMAL_QUIESCENT_DN.html
MSigDB	SMID_BREAST_CANCER_RELAPSE_IN_BONE_DN	43	300	5.87969e-12	http://www.broadinstitute.org/gsea/msigdb/cards/SMID_BREAST_CANCER_RELAPSE_IN_BONE_DN.html	http://www.broadinstitute.org/gsea/msigdb/cards/SMID_BREAST_CANCER_RELAPSE_IN_BONE_DN.html
MSigDB	RUTELLA_RESPONSE_TO_CSF2RB_AND_IL4_UP	45	326	7.04882e-12	http://www.broadinstitute.org/gsea/msigdb/cards/RUTELLA_RESPONSE_TO_CSF2RB_AND_IL4_UP.html	http://www.broadinstitute.org/gsea/msigdb/cards/RUTELLA_RESPONSE_TO_CSF2RB_AND_IL4_UP.html
MSigDB	RODRIGUES_THYROID_CARCINOMA_POORLY_DIFFERENTIATED_UP	65	593	7.20098e-12	http://www.broadinstitute.org/gsea/msigdb/cards/RODRIGUES_THYROID_CARCINOMA_POORLY_DIFFERENTIATED_UP.html	http://www.broadinstitute.org/gsea/msigdb/cards/RODRIGUES_THYROID_CARCINOMA_POORLY_DIFFERENTIATED_UP.html
MSigDB	SCHUETZ_BREAST_CANCER_DUCTAL_INVASIVE_UP	46	339	7.52257e-12	http://www.broadinstitute.org/gsea/msigdb/cards/SCHUETZ_BREAST_CANCER_DUCTAL_INVASIVE_UP.html	http://www.broadinstitute.org/gsea/msigdb/cards/SCHUETZ_BREAST_CANCER_DUCTAL_INVASIVE_UP.html
MSigDB	TOOKER_GEMCITABINE_RESISTANCE_DN	26	120	8.85287e-12	http://www.broadinstitute.org/gsea/msigdb/cards/TOOKER_GEMCITABINE_RESISTANCE_DN.html	http://www.broadinstitute.org/gsea/msigdb/cards/TOOKER_GEMCITABINE_RESISTANCE_DN.html
MSigDB	TOOKER_RESPONSE_TO_BEXAROTENE_UP	26	120	8.85287e-12	http://www.broadinstitute.org/gsea/msigdb/cards/TOOKER_RESPONSE_TO_BEXAROTENE_UP.html	http://www.broadinstitute.org/gsea/msigdb/cards/TOOKER_RESPONSE_TO_BEXAROTENE_UP.html
MSigDB	HORIUCHI_WTAP_TARGETS_UP	41	280	9.18618e-12	http://www.broadinstitute.org/gsea/msigdb/cards/HORIUCHI_WTAP_TARGETS_UP.html	http://www.broadinstitute.org/gsea/msigdb/cards/HORIUCHI_WTAP_TARGETS_UP.html
MSigDB	GARGALOVIC_RESPONSE_TO_OXIDIZED_PHOSPHOLIPIDS_RED_UP	11	17	9.82648e-12	http://www.broadinstitute.org/gsea/msigdb/cards/GARGALOVIC_RESPONSE_TO_OXIDIZED_PHOSPHOLIPIDS_RED_UP.html	http://www.broadinstitute.org/gsea/msigdb/cards/GARGALOVIC_RESPONSE_TO_OXIDIZED_PHOSPHOLIPIDS_RED_UP.html
MSigDB	TGAATGT,MIR-181A,MIR-181B,MIR-181C,MIR-181D	51	407	1.12799e-11	http://www.broadinstitute.org/gsea/msigdb/cards/TGAATGT,MIR-181A,MIR-181B,MIR-181C,MIR-181D.html	http://www.broadinstitute.org/gsea/msigdb/cards/TGAATGT,MIR-181A,MIR-181B,MIR-181C,MIR-181D.html
MSigDB	DEBIASI_APOPTOSIS_BY_REOVIRUS_INFECTION_UP	37	238	1.60354e-11	http://www.broadinstitute.org/gsea/msigdb/cards/DEBIASI_APOPTOSIS_BY_REOVIRUS_INFECTION_UP.html	http://www.broadinstitute.org/gsea/msigdb/cards/DEBIASI_APOPTOSIS_BY_REOVIRUS_INFECTION_UP.html
MSigDB	WANG_METHYLATED_IN_BREAST_CANCER	14	32	1.81612e-11	http://www.broadinstitute.org/gsea/msigdb/cards/WANG_METHYLATED_IN_BREAST_CANCER.html	http://www.broadinstitute.org/gsea/msigdb/cards/WANG_METHYLATED_IN_BREAST_CANCER.html
MSigDB	HAN_SATB1_TARGETS_UP	42	299	2.01947e-11	http://www.broadinstitute.org/gsea/msigdb/cards/HAN_SATB1_TARGETS_UP.html	http://www.broadinstitute.org/gsea/msigdb/cards/HAN_SATB1_TARGETS_UP.html
MSigDB	GARY_CD5_TARGETS_UP	54	456	2.50703e-11	http://www.broadinstitute.org/gsea/msigdb/cards/GARY_CD5_TARGETS_UP.html	http://www.broadinstitute.org/gsea/msigdb/cards/GARY_CD5_TARGETS_UP.html
MSigDB	NAKAMURA_TUMOR_ZONE_PERIPHERAL_VS_CENTRAL_DN	62	569	2.88138e-11	http://www.broadinstitute.org/gsea/msigdb/cards/NAKAMURA_TUMOR_ZONE_PERIPHERAL_VS_CENTRAL_DN.html	http://www.broadinstitute.org/gsea/msigdb/cards/NAKAMURA_TUMOR_ZONE_PERIPHERAL_VS_CENTRAL_DN.html
MSigDB	WANG_SMARCE1_TARGETS_DN	44	329	3.52e-11	http://www.broadinstitute.org/gsea/msigdb/cards/WANG_SMARCE1_TARGETS_DN.html	http://www.broadinstitute.org/gsea/msigdb/cards/WANG_SMARCE1_TARGETS_DN.html
MSigDB	KAN_RESPONSE_TO_ARSENIC_TRIOXIDE	25	118	3.73738e-11	http://www.broadinstitute.org/gsea/msigdb/cards/KAN_RESPONSE_TO_ARSENIC_TRIOXIDE.html	http://www.broadinstitute.org/gsea/msigdb/cards/KAN_RESPONSE_TO_ARSENIC_TRIOXIDE.html
MSigDB	WU_CELL_MIGRATION	31	178	3.74664e-11	http://www.broadinstitute.org/gsea/msigdb/cards/WU_CELL_MIGRATION.html	http://www.broadinstitute.org/gsea/msigdb/cards/WU_CELL_MIGRATION.html
MSigDB	TGCACTT,MIR-519C,MIR-519B,MIR-519A	47	368	3.80219e-11	http://www.broadinstitute.org/gsea/msigdb/cards/TGCACTT,MIR-519C,MIR-519B,MIR-519A.html	http://www.broadinstitute.org/gsea/msigdb/cards/TGCACTT,MIR-519C,MIR-519B,MIR-519A.html
MSigDB	MCLACHLAN_DENTAL_CARIES_UP	33	200	3.96359e-11	http://www.broadinstitute.org/gsea/msigdb/cards/MCLACHLAN_DENTAL_CARIES_UP.html	http://www.broadinstitute.org/gsea/msigdb/cards/MCLACHLAN_DENTAL_CARIES_UP.html
MSigDB	COULOUARN_TEMPORAL_TGFB1_SIGNATURE_UP	21	84	5.04517e-11	http://www.broadinstitute.org/gsea/msigdb/cards/COULOUARN_TEMPORAL_TGFB1_SIGNATURE_UP.html	http://www.broadinstitute.org/gsea/msigdb/cards/COULOUARN_TEMPORAL_TGFB1_SIGNATURE_UP.html
MSigDB	LINDGREN_BLADDER_CANCER_CLUSTER_2B	47	372	5.53905e-11	http://www.broadinstitute.org/gsea/msigdb/cards/LINDGREN_BLADDER_CANCER_CLUSTER_2B.html	http://www.broadinstitute.org/gsea/msigdb/cards/LINDGREN_BLADDER_CANCER_CLUSTER_2B.html
MSigDB	WOO_LIVER_CANCER_RECURRENCE_UP	23	102	5.93998e-11	http://www.broadinstitute.org/gsea/msigdb/cards/WOO_LIVER_CANCER_RECURRENCE_UP.html	http://www.broadinstitute.org/gsea/msigdb/cards/WOO_LIVER_CANCER_RECURRENCE_UP.html
MSigDB	BRUECKNER_TARGETS_OF_MIRLET7A3_UP	23	102	5.93998e-11	http://www.broadinstitute.org/gsea/msigdb/cards/BRUECKNER_TARGETS_OF_MIRLET7A3_UP.html	http://www.broadinstitute.org/gsea/msigdb/cards/BRUECKNER_TARGETS_OF_MIRLET7A3_UP.html
MSigDB	RUTELLA_RESPONSE_TO_HGF_UP	49	400	6.49199e-11	http://www.broadinstitute.org/gsea/msigdb/cards/RUTELLA_RESPONSE_TO_HGF_UP.html	http://www.broadinstitute.org/gsea/msigdb/cards/RUTELLA_RESPONSE_TO_HGF_UP.html
MSigDB	AMIT_EGF_RESPONSE_40_HELA	15	41	7.53734e-11	http://www.broadinstitute.org/gsea/msigdb/cards/AMIT_EGF_RESPONSE_40_HELA.html	http://www.broadinstitute.org/gsea/msigdb/cards/AMIT_EGF_RESPONSE_40_HELA.html
MSigDB	HALMOS_CEBPA_TARGETS_UP	15	41	7.53734e-11	http://www.broadinstitute.org/gsea/msigdb/cards/HALMOS_CEBPA_TARGETS_UP.html	http://www.broadinstitute.org/gsea/msigdb/cards/HALMOS_CEBPA_TARGETS_UP.html
MSigDB	ZHOU_INFLAMMATORY_RESPONSE_LPS_UP	47	379	1.05422e-10	http://www.broadinstitute.org/gsea/msigdb/cards/ZHOU_INFLAMMATORY_RESPONSE_LPS_UP.html	http://www.broadinstitute.org/gsea/msigdb/cards/ZHOU_INFLAMMATORY_RESPONSE_LPS_UP.html
MSigDB	SHAFFER_IRF4_TARGETS_IN_PLASMA_CELL_VS_MATURE_B_LYMPHOCYTE	18	63	1.09329e-10	http://www.broadinstitute.org/gsea/msigdb/cards/SHAFFER_IRF4_TARGETS_IN_PLASMA_CELL_VS_MATURE_B_LYMPHOCYTE.html	http://www.broadinstitute.org/gsea/msigdb/cards/SHAFFER_IRF4_TARGETS_IN_PLASMA_CELL_VS_MATURE_B_LYMPHOCYTE.html
MSigDB	HARRIS_HYPOXIA	20	79	1.13629e-10	http://www.broadinstitute.org/gsea/msigdb/cards/HARRIS_HYPOXIA.html	http://www.broadinstitute.org/gsea/msigdb/cards/HARRIS_HYPOXIA.html
MSigDB	RIGGI_EWING_SARCOMA_PROGENITOR_UP	48	395	1.34954e-10	http://www.broadinstitute.org/gsea/msigdb/cards/RIGGI_EWING_SARCOMA_PROGENITOR_UP.html	http://www.broadinstitute.org/gsea/msigdb/cards/RIGGI_EWING_SARCOMA_PROGENITOR_UP.html
MSigDB	LIN_SILENCED_BY_TUMOR_MICROENVIRONMENT	22	97	1.37314e-10	http://www.broadinstitute.org/gsea/msigdb/cards/LIN_SILENCED_BY_TUMOR_MICROENVIRONMENT.html	http://www.broadinstitute.org/gsea/msigdb/cards/LIN_SILENCED_BY_TUMOR_MICROENVIRONMENT.html
MSigDB	GCACTTT,MIR-17-5P,MIR-20A,MIR-106A,MIR-106B,MIR-20B,MIR-519D	55	493	1.62064e-10	http://www.broadinstitute.org/gsea/msigdb/cards/GCACTTT,MIR-17-5P,MIR-20A,MIR-106A,MIR-106B,MIR-20B,MIR-519D.html	http://www.broadinstitute.org/gsea/msigdb/cards/GCACTTT,MIR-17-5P,MIR-20A,MIR-106A,MIR-106B,MIR-20B,MIR-519D.html
MSigDB	RYTTCCTG_V$ETS2_B	75	789	1.63816e-10	http://www.broadinstitute.org/gsea/msigdb/cards/RYTTCCTG_V$ETS2_B.html	http://www.broadinstitute.org/gsea/msigdb/cards/RYTTCCTG_V$ETS2_B.html
MSigDB	TTGTTT_V$FOXO4_01	116	1468	1.99516e-10	http://www.broadinstitute.org/gsea/msigdb/cards/TTGTTT_V$FOXO4_01.html	http://www.broadinstitute.org/gsea/msigdb/cards/TTGTTT_V$FOXO4_01.html
MSigDB	CASORELLI_ACUTE_PROMYELOCYTIC_LEUKEMIA_UP	29	168	1.99591e-10	http://www.broadinstitute.org/gsea/msigdb/cards/CASORELLI_ACUTE_PROMYELOCYTIC_LEUKEMIA_UP.html	http://www.broadinstitute.org/gsea/msigdb/cards/CASORELLI_ACUTE_PROMYELOCYTIC_LEUKEMIA_UP.html
MSigDB	SMIRNOV_CIRCULATING_ENDOTHELIOCYTES_IN_CANCER_UP	28	158	2.17806e-10	http://www.broadinstitute.org/gsea/msigdb/cards/SMIRNOV_CIRCULATING_ENDOTHELIOCYTES_IN_CANCER_UP.html	http://www.broadinstitute.org/gsea/msigdb/cards/SMIRNOV_CIRCULATING_ENDOTHELIOCYTES_IN_CANCER_UP.html
MSigDB	SATO_SILENCED_BY_METHYLATION_IN_PANCREATIC_CANCER_1	48	401	2.27112e-10	http://www.broadinstitute.org/gsea/msigdb/cards/SATO_SILENCED_BY_METHYLATION_IN_PANCREATIC_CANCER_1.html	http://www.broadinstitute.org/gsea/msigdb/cards/SATO_SILENCED_BY_METHYLATION_IN_PANCREATIC_CANCER_1.html
MSigDB	ENK_UV_RESPONSE_KERATINOCYTE_UP	56	512	2.34283e-10	http://www.broadinstitute.org/gsea/msigdb/cards/ENK_UV_RESPONSE_KERATINOCYTE_UP.html	http://www.broadinstitute.org/gsea/msigdb/cards/ENK_UV_RESPONSE_KERATINOCYTE_UP.html
MSigDB	KOBAYASHI_EGFR_SIGNALING_24HR_DN	35	238	2.72839e-10	http://www.broadinstitute.org/gsea/msigdb/cards/KOBAYASHI_EGFR_SIGNALING_24HR_DN.html	http://www.broadinstitute.org/gsea/msigdb/cards/KOBAYASHI_EGFR_SIGNALING_24HR_DN.html
MSigDB	module_1	44	351	2.96146e-10	http://www.broadinstitute.org/gsea/msigdb/cards/module_1.html	http://www.broadinstitute.org/gsea/msigdb/cards/module_1.html
MSigDB	module_433	17	59	3.11438e-10	http://www.broadinstitute.org/gsea/msigdb/cards/module_433.html	http://www.broadinstitute.org/gsea/msigdb/cards/module_433.html
MSigDB	GU_PDEF_TARGETS_UP	18	67	3.35507e-10	http://www.broadinstitute.org/gsea/msigdb/cards/GU_PDEF_TARGETS_UP.html	http://www.broadinstitute.org/gsea/msigdb/cards/GU_PDEF_TARGETS_UP.html
MSigDB	module_312	15	45	3.48017e-10	http://www.broadinstitute.org/gsea/msigdb/cards/module_312.html	http://www.broadinstitute.org/gsea/msigdb/cards/module_312.html
MSigDB	module_297	19	76	4.19065e-10	http://www.broadinstitute.org/gsea/msigdb/cards/module_297.html	http://www.broadinstitute.org/gsea/msigdb/cards/module_297.html
MSigDB	module_357	19	76	4.19065e-10	http://www.broadinstitute.org/gsea/msigdb/cards/module_357.html	http://www.broadinstitute.org/gsea/msigdb/cards/module_357.html
MSigDB	NAKAMURA_METASTASIS_MODEL_DN	14	39	4.36963e-10	http://www.broadinstitute.org/gsea/msigdb/cards/NAKAMURA_METASTASIS_MODEL_DN.html	http://www.broadinstitute.org/gsea/msigdb/cards/NAKAMURA_METASTASIS_MODEL_DN.html
MSigDB	AMIT_SERUM_RESPONSE_40_MCF10A	13	33	4.75647e-10	http://www.broadinstitute.org/gsea/msigdb/cards/AMIT_SERUM_RESPONSE_40_MCF10A.html	http://www.broadinstitute.org/gsea/msigdb/cards/AMIT_SERUM_RESPONSE_40_MCF10A.html
MSigDB	PACHER_TARGETS_OF_IGF1_AND_IGF2_UP	13	33	4.75647e-10	http://www.broadinstitute.org/gsea/msigdb/cards/PACHER_TARGETS_OF_IGF1_AND_IGF2_UP.html	http://www.broadinstitute.org/gsea/msigdb/cards/PACHER_TARGETS_OF_IGF1_AND_IGF2_UP.html
MSigDB	CREIGHTON_ENDOCRINE_THERAPY_RESISTANCE_5	50	439	5.49296e-10	http://www.broadinstitute.org/gsea/msigdb/cards/CREIGHTON_ENDOCRINE_THERAPY_RESISTANCE_5.html	http://www.broadinstitute.org/gsea/msigdb/cards/CREIGHTON_ENDOCRINE_THERAPY_RESISTANCE_5.html
MSigDB	HINATA_NFKB_TARGETS_KERATINOCYTE_UP	18	70	7.34583e-10	http://www.broadinstitute.org/gsea/msigdb/cards/HINATA_NFKB_TARGETS_KERATINOCYTE_UP.html	http://www.broadinstitute.org/gsea/msigdb/cards/HINATA_NFKB_TARGETS_KERATINOCYTE_UP.html
MSigDB	MARTINEZ_RESPONSE_TO_TRABECTEDIN_DN	32	213	9.19394e-10	http://www.broadinstitute.org/gsea/msigdb/cards/MARTINEZ_RESPONSE_TO_TRABECTEDIN_DN.html	http://www.broadinstitute.org/gsea/msigdb/cards/MARTINEZ_RESPONSE_TO_TRABECTEDIN_DN.html
MSigDB	MCLACHLAN_DENTAL_CARIES_DN	33	225	9.47482e-10	http://www.broadinstitute.org/gsea/msigdb/cards/MCLACHLAN_DENTAL_CARIES_DN.html	http://www.broadinstitute.org/gsea/msigdb/cards/MCLACHLAN_DENTAL_CARIES_DN.html
MSigDB	TONKS_TARGETS_OF_RUNX1_RUNX1T1_FUSION_HSC_UP	29	180	1.07457e-09	http://www.broadinstitute.org/gsea/msigdb/cards/TONKS_TARGETS_OF_RUNX1_RUNX1T1_FUSION_HSC_UP.html	http://www.broadinstitute.org/gsea/msigdb/cards/TONKS_TARGETS_OF_RUNX1_RUNX1T1_FUSION_HSC_UP.html
MSigDB	module_154	18	72	1.20853e-09	http://www.broadinstitute.org/gsea/msigdb/cards/module_154.html	http://www.broadinstitute.org/gsea/msigdb/cards/module_154.html
MSigDB	GRAHAM_NORMAL_QUIESCENT_VS_NORMAL_DIVIDING_UP	17	64	1.26089e-09	http://www.broadinstitute.org/gsea/msigdb/cards/GRAHAM_NORMAL_QUIESCENT_VS_NORMAL_DIVIDING_UP.html	http://www.broadinstitute.org/gsea/msigdb/cards/GRAHAM_NORMAL_QUIESCENT_VS_NORMAL_DIVIDING_UP.html
MSigDB	CTTTGA_V$LEF1_Q2	77	860	1.46151e-09	http://www.broadinstitute.org/gsea/msigdb/cards/CTTTGA_V$LEF1_Q2.html	http://www.broadinstitute.org/gsea/msigdb/cards/CTTTGA_V$LEF1_Q2.html
MSigDB	HUANG_DASATINIB_RESISTANCE_UP	18	73	1.53945e-09	http://www.broadinstitute.org/gsea/msigdb/cards/HUANG_DASATINIB_RESISTANCE_UP.html	http://www.broadinstitute.org/gsea/msigdb/cards/HUANG_DASATINIB_RESISTANCE_UP.html
MSigDB	FOURNIER_ACINAR_DEVELOPMENT_LATE_2	36	266	1.56423e-09	http://www.broadinstitute.org/gsea/msigdb/cards/FOURNIER_ACINAR_DEVELOPMENT_LATE_2.html	http://www.broadinstitute.org/gsea/msigdb/cards/FOURNIER_ACINAR_DEVELOPMENT_LATE_2.html
MSigDB	CTTTGT_V$LEF1_Q2	110	1421	2.02756e-09	http://www.broadinstitute.org/gsea/msigdb/cards/CTTTGT_V$LEF1_Q2.html	http://www.broadinstitute.org/gsea/msigdb/cards/CTTTGT_V$LEF1_Q2.html
MSigDB	HINATA_NFKB_TARGETS_FIBROBLAST_UP	17	66	2.1187e-09	http://www.broadinstitute.org/gsea/msigdb/cards/HINATA_NFKB_TARGETS_FIBROBLAST_UP.html	http://www.broadinstitute.org/gsea/msigdb/cards/HINATA_NFKB_TARGETS_FIBROBLAST_UP.html
MSigDB	TGCCTTA,MIR-124A	51	471	2.14731e-09	http://www.broadinstitute.org/gsea/msigdb/cards/TGCCTTA,MIR-124A.html	http://www.broadinstitute.org/gsea/msigdb/cards/TGCCTTA,MIR-124A.html
MSigDB	UZONYI_RESPONSE_TO_LEUKOTRIENE_AND_THROMBIN	13	37	2.51388e-09	http://www.broadinstitute.org/gsea/msigdb/cards/UZONYI_RESPONSE_TO_LEUKOTRIENE_AND_THROMBIN.html	http://www.broadinstitute.org/gsea/msigdb/cards/UZONYI_RESPONSE_TO_LEUKOTRIENE_AND_THROMBIN.html
MSigDB	IZADPANAH_STEM_CELL_ADIPOSE_VS_BONE_UP	23	123	3.01597e-09	http://www.broadinstitute.org/gsea/msigdb/cards/IZADPANAH_STEM_CELL_ADIPOSE_VS_BONE_UP.html	http://www.broadinstitute.org/gsea/msigdb/cards/IZADPANAH_STEM_CELL_ADIPOSE_VS_BONE_UP.html
MSigDB	HELLER_HDAC_TARGETS_SILENCED_BY_METHYLATION_DN	33	239	4.51575e-09	http://www.broadinstitute.org/gsea/msigdb/cards/HELLER_HDAC_TARGETS_SILENCED_BY_METHYLATION_DN.html	http://www.broadinstitute.org/gsea/msigdb/cards/HELLER_HDAC_TARGETS_SILENCED_BY_METHYLATION_DN.html
MSigDB	DIRMEIER_LMP1_RESPONSE_EARLY	15	53	4.55045e-09	http://www.broadinstitute.org/gsea/msigdb/cards/DIRMEIER_LMP1_RESPONSE_EARLY.html	http://www.broadinstitute.org/gsea/msigdb/cards/DIRMEIER_LMP1_RESPONSE_EARLY.html
MSigDB	MAHADEVAN_RESPONSE_TO_MP470_DN	9	16	4.71688e-09	http://www.broadinstitute.org/gsea/msigdb/cards/MAHADEVAN_RESPONSE_TO_MP470_DN.html	http://www.broadinstitute.org/gsea/msigdb/cards/MAHADEVAN_RESPONSE_TO_MP470_DN.html
MSigDB	SABATES_COLORECTAL_ADENOMA_UP	23	126	4.90316e-09	http://www.broadinstitute.org/gsea/msigdb/cards/SABATES_COLORECTAL_ADENOMA_UP.html	http://www.broadinstitute.org/gsea/msigdb/cards/SABATES_COLORECTAL_ADENOMA_UP.html
MSigDB	MARZEC_IL2_SIGNALING_UP	21	106	4.94992e-09	http://www.broadinstitute.org/gsea/msigdb/cards/MARZEC_IL2_SIGNALING_UP.html	http://www.broadinstitute.org/gsea/msigdb/cards/MARZEC_IL2_SIGNALING_UP.html
MSigDB	TACTTGA,MIR-26A,MIR-26B	34	254	5.91866e-09	http://www.broadinstitute.org/gsea/msigdb/cards/TACTTGA,MIR-26A,MIR-26B.html	http://www.broadinstitute.org/gsea/msigdb/cards/TACTTGA,MIR-26A,MIR-26B.html
MSigDB	V$ATF1_Q6	28	182	6.00913e-09	http://www.broadinstitute.org/gsea/msigdb/cards/V$ATF1_Q6.html	http://www.broadinstitute.org/gsea/msigdb/cards/V$ATF1_Q6.html
MSigDB	ENK_UV_RESPONSE_EPIDERMIS_UP	36	281	6.93552e-09	http://www.broadinstitute.org/gsea/msigdb/cards/ENK_UV_RESPONSE_EPIDERMIS_UP.html	http://www.broadinstitute.org/gsea/msigdb/cards/ENK_UV_RESPONSE_EPIDERMIS_UP.html
MSigDB	ZHONG_RESPONSE_TO_AZACITIDINE_AND_TSA_UP	27	174	9.27406e-09	http://www.broadinstitute.org/gsea/msigdb/cards/ZHONG_RESPONSE_TO_AZACITIDINE_AND_TSA_UP.html	http://www.broadinstitute.org/gsea/msigdb/cards/ZHONG_RESPONSE_TO_AZACITIDINE_AND_TSA_UP.html
MSigDB	DORSEY_GAB2_TARGETS	10	22	9.39887e-09	http://www.broadinstitute.org/gsea/msigdb/cards/DORSEY_GAB2_TARGETS.html	http://www.broadinstitute.org/gsea/msigdb/cards/DORSEY_GAB2_TARGETS.html
MSigDB	KINSEY_TARGETS_OF_EWSR1_FLII_FUSION_DN	37	300	1.20612e-08	http://www.broadinstitute.org/gsea/msigdb/cards/KINSEY_TARGETS_OF_EWSR1_FLII_FUSION_DN.html	http://www.broadinstitute.org/gsea/msigdb/cards/KINSEY_TARGETS_OF_EWSR1_FLII_FUSION_DN.html
MSigDB	ONKEN_UVEAL_MELANOMA_UP	67	741	1.22589e-08	http://www.broadinstitute.org/gsea/msigdb/cards/ONKEN_UVEAL_MELANOMA_UP.html	http://www.broadinstitute.org/gsea/msigdb/cards/ONKEN_UVEAL_MELANOMA_UP.html
MSigDB	WEINMANN_ADAPTATION_TO_HYPOXIA_DN	12	35	1.43343e-08	http://www.broadinstitute.org/gsea/msigdb/cards/WEINMANN_ADAPTATION_TO_HYPOXIA_DN.html	http://www.broadinstitute.org/gsea/msigdb/cards/WEINMANN_ADAPTATION_TO_HYPOXIA_DN.html
MSigDB	GNF2_CDH3	10	23	1.59798e-08	http://www.broadinstitute.org/gsea/msigdb/cards/GNF2_CDH3.html	http://www.broadinstitute.org/gsea/msigdb/cards/GNF2_CDH3.html
MSigDB	KONDO_EZH2_TARGETS	23	134	1.66216e-08	http://www.broadinstitute.org/gsea/msigdb/cards/KONDO_EZH2_TARGETS.html	http://www.broadinstitute.org/gsea/msigdb/cards/KONDO_EZH2_TARGETS.html
MSigDB	module_254	15	58	1.7666e-08	http://www.broadinstitute.org/gsea/msigdb/cards/module_254.html	http://www.broadinstitute.org/gsea/msigdb/cards/module_254.html
MSigDB	MENSE_HYPOXIA_UP	19	94	1.88197e-08	http://www.broadinstitute.org/gsea/msigdb/cards/MENSE_HYPOXIA_UP.html	http://www.broadinstitute.org/gsea/msigdb/cards/MENSE_HYPOXIA_UP.html
MSigDB	module_121	19	95	2.25769e-08	http://www.broadinstitute.org/gsea/msigdb/cards/module_121.html	http://www.broadinstitute.org/gsea/msigdb/cards/module_121.html
MSigDB	NOJIMA_SFRP2_TARGETS_UP	11	30	2.57441e-08	http://www.broadinstitute.org/gsea/msigdb/cards/NOJIMA_SFRP2_TARGETS_UP.html	http://www.broadinstitute.org/gsea/msigdb/cards/NOJIMA_SFRP2_TARGETS_UP.html
MSigDB	NEGATIVE_REGULATION_OF_BIOLOGICAL_PROCESS	60	645	2.64637e-08	http://www.broadinstitute.org/gsea/msigdb/cards/NEGATIVE_REGULATION_OF_BIOLOGICAL_PROCESS.html	http://www.broadinstitute.org/gsea/msigdb/cards/NEGATIVE_REGULATION_OF_BIOLOGICAL_PROCESS.html
MSigDB	SAGIV_CD24_TARGETS_DN	13	44	2.75935e-08	http://www.broadinstitute.org/gsea/msigdb/cards/SAGIV_CD24_TARGETS_DN.html	http://www.broadinstitute.org/gsea/msigdb/cards/SAGIV_CD24_TARGETS_DN.html
MSigDB	NEGATIVE_REGULATION_OF_CELLULAR_PROCESS	58	617	3.14915e-08	http://www.broadinstitute.org/gsea/msigdb/cards/NEGATIVE_REGULATION_OF_CELLULAR_PROCESS.html	http://www.broadinstitute.org/gsea/msigdb/cards/NEGATIVE_REGULATION_OF_CELLULAR_PROCESS.html
MSigDB	STREICHER_LSM1_TARGETS_DN	9	19	3.3835e-08	http://www.broadinstitute.org/gsea/msigdb/cards/STREICHER_LSM1_TARGETS_DN.html	http://www.broadinstitute.org/gsea/msigdb/cards/STREICHER_LSM1_TARGETS_DN.html
MSigDB	module_2	41	367	3.452e-08	http://www.broadinstitute.org/gsea/msigdb/cards/module_2.html	http://www.broadinstitute.org/gsea/msigdb/cards/module_2.html
MSigDB	CROONQUIST_STROMAL_STIMULATION_UP	13	45	3.72649e-08	http://www.broadinstitute.org/gsea/msigdb/cards/CROONQUIST_STROMAL_STIMULATION_UP.html	http://www.broadinstitute.org/gsea/msigdb/cards/CROONQUIST_STROMAL_STIMULATION_UP.html
MSigDB	BASSO_CD40_SIGNALING_UP	19	98	3.83843e-08	http://www.broadinstitute.org/gsea/msigdb/cards/BASSO_CD40_SIGNALING_UP.html	http://www.broadinstitute.org/gsea/msigdb/cards/BASSO_CD40_SIGNALING_UP.html
MSigDB	LIEN_BREAST_CARCINOMA_METAPLASTIC_VS_DUCTAL_UP	17	79	3.95071e-08	http://www.broadinstitute.org/gsea/msigdb/cards/LIEN_BREAST_CARCINOMA_METAPLASTIC_VS_DUCTAL_UP.html	http://www.broadinstitute.org/gsea/msigdb/cards/LIEN_BREAST_CARCINOMA_METAPLASTIC_VS_DUCTAL_UP.html
MSigDB	ONDER_CDH1_SIGNALING_VIA_CTNNB1	17	80	4.81551e-08	http://www.broadinstitute.org/gsea/msigdb/cards/ONDER_CDH1_SIGNALING_VIA_CTNNB1.html	http://www.broadinstitute.org/gsea/msigdb/cards/ONDER_CDH1_SIGNALING_VIA_CTNNB1.html
MSigDB	TONKS_TARGETS_OF_RUNX1_RUNX1T1_FUSION_ERYTHROCYTE_UP	24	153	4.95769e-08	http://www.broadinstitute.org/gsea/msigdb/cards/TONKS_TARGETS_OF_RUNX1_RUNX1T1_FUSION_ERYTHROCYTE_UP.html	http://www.broadinstitute.org/gsea/msigdb/cards/TONKS_TARGETS_OF_RUNX1_RUNX1T1_FUSION_ERYTHROCYTE_UP.html
MSigDB	module_75	41	372	5.04321e-08	http://www.broadinstitute.org/gsea/msigdb/cards/module_75.html	http://www.broadinstitute.org/gsea/msigdb/cards/module_75.html
MSigDB	GRAHAM_CML_QUIESCENT_VS_NORMAL_DIVIDING_UP	14	54	5.10934e-08	http://www.broadinstitute.org/gsea/msigdb/cards/GRAHAM_CML_QUIESCENT_VS_NORMAL_DIVIDING_UP.html	http://www.broadinstitute.org/gsea/msigdb/cards/GRAHAM_CML_QUIESCENT_VS_NORMAL_DIVIDING_UP.html
MSigDB	CTACTGT,MIR-199A	23	143	5.84026e-08	http://www.broadinstitute.org/gsea/msigdb/cards/CTACTGT,MIR-199A.html	http://www.broadinstitute.org/gsea/msigdb/cards/CTACTGT,MIR-199A.html
MSigDB	DAZARD_UV_RESPONSE_CLUSTER_G2	9	20	5.91388e-08	http://www.broadinstitute.org/gsea/msigdb/cards/DAZARD_UV_RESPONSE_CLUSTER_G2.html	http://www.broadinstitute.org/gsea/msigdb/cards/DAZARD_UV_RESPONSE_CLUSTER_G2.html
MSigDB	SESTO_RESPONSE_TO_UV_C3	9	20	5.91388e-08	http://www.broadinstitute.org/gsea/msigdb/cards/SESTO_RESPONSE_TO_UV_C3.html	http://www.broadinstitute.org/gsea/msigdb/cards/SESTO_RESPONSE_TO_UV_C3.html
MSigDB	ZHAN_MULTIPLE_MYELOMA_CD1_VS_CD2_UP	15	63	5.91527e-08	http://www.broadinstitute.org/gsea/msigdb/cards/ZHAN_MULTIPLE_MYELOMA_CD1_VS_CD2_UP.html	http://www.broadinstitute.org/gsea/msigdb/cards/ZHAN_MULTIPLE_MYELOMA_CD1_VS_CD2_UP.html
MSigDB	LEE_LIVER_CANCER_HEPATOBLAST	8	15	6.16407e-08	http://www.broadinstitute.org/gsea/msigdb/cards/LEE_LIVER_CANCER_HEPATOBLAST.html	http://www.broadinstitute.org/gsea/msigdb/cards/LEE_LIVER_CANCER_HEPATOBLAST.html
MSigDB	OKUMURA_INFLAMMATORY_RESPONSE_LPS	26	178	6.1726e-08	http://www.broadinstitute.org/gsea/msigdb/cards/OKUMURA_INFLAMMATORY_RESPONSE_LPS.html	http://www.broadinstitute.org/gsea/msigdb/cards/OKUMURA_INFLAMMATORY_RESPONSE_LPS.html
MSigDB	V$ATF3_Q6	27	190	6.20127e-08	http://www.broadinstitute.org/gsea/msigdb/cards/V$ATF3_Q6.html	http://www.broadinstitute.org/gsea/msigdb/cards/V$ATF3_Q6.html
MSigDB	CTTTGTA,MIR-524	41	375	6.30598e-08	http://www.broadinstitute.org/gsea/msigdb/cards/CTTTGTA,MIR-524.html	http://www.broadinstitute.org/gsea/msigdb/cards/CTTTGTA,MIR-524.html
MSigDB	GARGALOVIC_RESPONSE_TO_OXIDIZED_PHOSPHOLIPIDS_YELLOW_UP	10	26	6.58454e-08	http://www.broadinstitute.org/gsea/msigdb/cards/GARGALOVIC_RESPONSE_TO_OXIDIZED_PHOSPHOLIPIDS_YELLOW_UP.html	http://www.broadinstitute.org/gsea/msigdb/cards/GARGALOVIC_RESPONSE_TO_OXIDIZED_PHOSPHOLIPIDS_YELLOW_UP.html
MSigDB	BLALOCK_ALZHEIMERS_DISEASE_UP	116	1625	6.71305e-08	http://www.broadinstitute.org/gsea/msigdb/cards/BLALOCK_ALZHEIMERS_DISEASE_UP.html	http://www.broadinstitute.org/gsea/msigdb/cards/BLALOCK_ALZHEIMERS_DISEASE_UP.html
MSigDB	TAKEDA_TARGETS_OF_NUP98_HOXA9_FUSION_10D_DN	22	133	6.74999e-08	http://www.broadinstitute.org/gsea/msigdb/cards/TAKEDA_TARGETS_OF_NUP98_HOXA9_FUSION_10D_DN.html	http://www.broadinstitute.org/gsea/msigdb/cards/TAKEDA_TARGETS_OF_NUP98_HOXA9_FUSION_10D_DN.html
MSigDB	HOOI_ST7_TARGETS_UP	17	82	7.08419e-08	http://www.broadinstitute.org/gsea/msigdb/cards/HOOI_ST7_TARGETS_UP.html	http://www.broadinstitute.org/gsea/msigdb/cards/HOOI_ST7_TARGETS_UP.html
MSigDB	OSMAN_BLADDER_CANCER_UP	41	377	7.30701e-08	http://www.broadinstitute.org/gsea/msigdb/cards/OSMAN_BLADDER_CANCER_UP.html	http://www.broadinstitute.org/gsea/msigdb/cards/OSMAN_BLADDER_CANCER_UP.html
MSigDB	HELLER_SILENCED_BY_METHYLATION_DN	18	92	7.53598e-08	http://www.broadinstitute.org/gsea/msigdb/cards/HELLER_SILENCED_BY_METHYLATION_DN.html	http://www.broadinstitute.org/gsea/msigdb/cards/HELLER_SILENCED_BY_METHYLATION_DN.html
MSigDB	GARGALOVIC_RESPONSE_TO_OXIDIZED_PHOSPHOLIPIDS_BLACK_UP	11	33	8.08841e-08	http://www.broadinstitute.org/gsea/msigdb/cards/GARGALOVIC_RESPONSE_TO_OXIDIZED_PHOSPHOLIPIDS_BLACK_UP.html	http://www.broadinstitute.org/gsea/msigdb/cards/GARGALOVIC_RESPONSE_TO_OXIDIZED_PHOSPHOLIPIDS_BLACK_UP.html
MSigDB	UDAYAKUMAR_MED1_TARGETS_DN	30	230	8.31844e-08	http://www.broadinstitute.org/gsea/msigdb/cards/UDAYAKUMAR_MED1_TARGETS_DN.html	http://www.broadinstitute.org/gsea/msigdb/cards/UDAYAKUMAR_MED1_TARGETS_DN.html
MSigDB	SHAFFER_IRF4_TARGETS_IN_MYELOMA_VS_MATURE_B_LYMPHOCYTE	18	93	8.96911e-08	http://www.broadinstitute.org/gsea/msigdb/cards/SHAFFER_IRF4_TARGETS_IN_MYELOMA_VS_MATURE_B_LYMPHOCYTE.html	http://www.broadinstitute.org/gsea/msigdb/cards/SHAFFER_IRF4_TARGETS_IN_MYELOMA_VS_MATURE_B_LYMPHOCYTE.html
MSigDB	THEILGAARD_NEUTROPHIL_AT_SKIN_WOUND_UP	16	74	9.2154e-08	http://www.broadinstitute.org/gsea/msigdb/cards/THEILGAARD_NEUTROPHIL_AT_SKIN_WOUND_UP.html	http://www.broadinstitute.org/gsea/msigdb/cards/THEILGAARD_NEUTROPHIL_AT_SKIN_WOUND_UP.html
MSigDB	SANA_TNF_SIGNALING_UP	16	74	9.2154e-08	http://www.broadinstitute.org/gsea/msigdb/cards/SANA_TNF_SIGNALING_UP.html	http://www.broadinstitute.org/gsea/msigdb/cards/SANA_TNF_SIGNALING_UP.html
MSigDB	RICKMAN_HEAD_AND_NECK_CANCER_C	19	104	1.04071e-07	http://www.broadinstitute.org/gsea/msigdb/cards/RICKMAN_HEAD_AND_NECK_CANCER_C.html	http://www.broadinstitute.org/gsea/msigdb/cards/RICKMAN_HEAD_AND_NECK_CANCER_C.html
MSigDB	VECCHI_GASTRIC_CANCER_ADVANCED_VS_EARLY_UP	24	160	1.18576e-07	http://www.broadinstitute.org/gsea/msigdb/cards/VECCHI_GASTRIC_CANCER_ADVANCED_VS_EARLY_UP.html	http://www.broadinstitute.org/gsea/msigdb/cards/VECCHI_GASTRIC_CANCER_ADVANCED_VS_EARLY_UP.html
MSigDB	TAGCTTT,MIR-9	27	196	1.19155e-07	http://www.broadinstitute.org/gsea/msigdb/cards/TAGCTTT,MIR-9.html	http://www.broadinstitute.org/gsea/msigdb/cards/TAGCTTT,MIR-9.html
MSigDB	V$CEBP_C	23	149	1.27023e-07	http://www.broadinstitute.org/gsea/msigdb/cards/V$CEBP_C.html	http://www.broadinstitute.org/gsea/msigdb/cards/V$CEBP_C.html
MSigDB	HELLER_HDAC_TARGETS_SILENCED_BY_METHYLATION_UP	41	385	1.30061e-07	http://www.broadinstitute.org/gsea/msigdb/cards/HELLER_HDAC_TARGETS_SILENCED_BY_METHYLATION_UP.html	http://www.broadinstitute.org/gsea/msigdb/cards/HELLER_HDAC_TARGETS_SILENCED_BY_METHYLATION_UP.html
MSigDB	JIANG_TIP30_TARGETS_UP	12	42	1.43307e-07	http://www.broadinstitute.org/gsea/msigdb/cards/JIANG_TIP30_TARGETS_UP.html	http://www.broadinstitute.org/gsea/msigdb/cards/JIANG_TIP30_TARGETS_UP.html
MSigDB	NAKAMURA_TUMOR_ZONE_PERIPHERAL_VS_CENTRAL_UP	32	262	1.46006e-07	http://www.broadinstitute.org/gsea/msigdb/cards/NAKAMURA_TUMOR_ZONE_PERIPHERAL_VS_CENTRAL_UP.html	http://www.broadinstitute.org/gsea/msigdb/cards/NAKAMURA_TUMOR_ZONE_PERIPHERAL_VS_CENTRAL_UP.html
MSigDB	GARGALOVIC_RESPONSE_TO_OXIDIZED_PHOSPHOLIPIDS_GREEN_UP	9	22	1.61864e-07	http://www.broadinstitute.org/gsea/msigdb/cards/GARGALOVIC_RESPONSE_TO_OXIDIZED_PHOSPHOLIPIDS_GREEN_UP.html	http://www.broadinstitute.org/gsea/msigdb/cards/GARGALOVIC_RESPONSE_TO_OXIDIZED_PHOSPHOLIPIDS_GREEN_UP.html
MSigDB	RODRIGUES_NTN1_TARGETS_DN	23	151	1.62954e-07	http://www.broadinstitute.org/gsea/msigdb/cards/RODRIGUES_NTN1_TARGETS_DN.html	http://www.broadinstitute.org/gsea/msigdb/cards/RODRIGUES_NTN1_TARGETS_DN.html
MSigDB	TONKS_TARGETS_OF_RUNX1_RUNX1T1_FUSION_MONOCYTE_UP	26	189	2.09238e-07	http://www.broadinstitute.org/gsea/msigdb/cards/TONKS_TARGETS_OF_RUNX1_RUNX1T1_FUSION_MONOCYTE_UP.html	http://www.broadinstitute.org/gsea/msigdb/cards/TONKS_TARGETS_OF_RUNX1_RUNX1T1_FUSION_MONOCYTE_UP.html
MSigDB	VERHAAK_AML_WITH_NPM1_MUTATED_UP	25	177	2.13933e-07	http://www.broadinstitute.org/gsea/msigdb/cards/VERHAAK_AML_WITH_NPM1_MUTATED_UP.html	http://www.broadinstitute.org/gsea/msigdb/cards/VERHAAK_AML_WITH_NPM1_MUTATED_UP.html
MSigDB	module_537	8	17	2.15391e-07	http://www.broadinstitute.org/gsea/msigdb/cards/module_537.html	http://www.broadinstitute.org/gsea/msigdb/cards/module_537.html
MSigDB	DAUER_STAT3_TARGETS_UP	11	36	2.22695e-07	http://www.broadinstitute.org/gsea/msigdb/cards/DAUER_STAT3_TARGETS_UP.html	http://www.broadinstitute.org/gsea/msigdb/cards/DAUER_STAT3_TARGETS_UP.html
MSigDB	VANTVEER_BREAST_CANCER_ESR1_DN	28	215	2.30883e-07	http://www.broadinstitute.org/gsea/msigdb/cards/VANTVEER_BREAST_CANCER_ESR1_DN.html	http://www.broadinstitute.org/gsea/msigdb/cards/VANTVEER_BREAST_CANCER_ESR1_DN.html
MSigDB	TAKEDA_TARGETS_OF_NUP98_HOXA9_FUSION_8D_DN	26	190	2.32579e-07	http://www.broadinstitute.org/gsea/msigdb/cards/TAKEDA_TARGETS_OF_NUP98_HOXA9_FUSION_8D_DN.html	http://www.broadinstitute.org/gsea/msigdb/cards/TAKEDA_TARGETS_OF_NUP98_HOXA9_FUSION_8D_DN.html
MSigDB	GTGCCTT,MIR-506	54	591	2.38396e-07	http://www.broadinstitute.org/gsea/msigdb/cards/GTGCCTT,MIR-506.html	http://www.broadinstitute.org/gsea/msigdb/cards/GTGCCTT,MIR-506.html
MSigDB	CROMER_TUMORIGENESIS_UP	12	44	2.52201e-07	http://www.broadinstitute.org/gsea/msigdb/cards/CROMER_TUMORIGENESIS_UP.html	http://www.broadinstitute.org/gsea/msigdb/cards/CROMER_TUMORIGENESIS_UP.html
MSigDB	GRAHAM_CML_QUIESCENT_VS_CML_DIVIDING_UP	9	23	2.55646e-07	http://www.broadinstitute.org/gsea/msigdb/cards/GRAHAM_CML_QUIESCENT_VS_CML_DIVIDING_UP.html	http://www.broadinstitute.org/gsea/msigdb/cards/GRAHAM_CML_QUIESCENT_VS_CML_DIVIDING_UP.html
MSigDB	AATGTGA,MIR-23A,MIR-23B	38	352	2.64671e-07	http://www.broadinstitute.org/gsea/msigdb/cards/AATGTGA,MIR-23A,MIR-23B.html	http://www.broadinstitute.org/gsea/msigdb/cards/AATGTGA,MIR-23A,MIR-23B.html
MSigDB	SIGNAL_TRANSDUCTION	110	1559	2.76479e-07	http://www.broadinstitute.org/gsea/msigdb/cards/SIGNAL_TRANSDUCTION.html	http://www.broadinstitute.org/gsea/msigdb/cards/SIGNAL_TRANSDUCTION.html
MSigDB	ELVIDGE_HIF1A_AND_HIF2A_TARGETS_DN	18	100	2.83441e-07	http://www.broadinstitute.org/gsea/msigdb/cards/ELVIDGE_HIF1A_AND_HIF2A_TARGETS_DN.html	http://www.broadinstitute.org/gsea/msigdb/cards/ELVIDGE_HIF1A_AND_HIF2A_TARGETS_DN.html
MSigDB	module_45	51	548	2.95714e-07	http://www.broadinstitute.org/gsea/msigdb/cards/module_45.html	http://www.broadinstitute.org/gsea/msigdb/cards/module_45.html
MSigDB	CORRE_MULTIPLE_MYELOMA_UP	14	62	3.30931e-07	http://www.broadinstitute.org/gsea/msigdb/cards/CORRE_MULTIPLE_MYELOMA_UP.html	http://www.broadinstitute.org/gsea/msigdb/cards/CORRE_MULTIPLE_MYELOMA_UP.html
MSigDB	KIM_WT1_TARGETS_12HR_UP	23	157	3.34624e-07	http://www.broadinstitute.org/gsea/msigdb/cards/KIM_WT1_TARGETS_12HR_UP.html	http://www.broadinstitute.org/gsea/msigdb/cards/KIM_WT1_TARGETS_12HR_UP.html
MSigDB	module_223	21	134	3.42578e-07	http://www.broadinstitute.org/gsea/msigdb/cards/module_223.html	http://www.broadinstitute.org/gsea/msigdb/cards/module_223.html
MSigDB	V$RORA2_01	19	112	3.4984e-07	http://www.broadinstitute.org/gsea/msigdb/cards/V$RORA2_01.html	http://www.broadinstitute.org/gsea/msigdb/cards/V$RORA2_01.html
MSigDB	AMIT_EGF_RESPONSE_40_MCF10A	8	18	3.72883e-07	http://www.broadinstitute.org/gsea/msigdb/cards/AMIT_EGF_RESPONSE_40_MCF10A.html	http://www.broadinstitute.org/gsea/msigdb/cards/AMIT_EGF_RESPONSE_40_MCF10A.html
MSigDB	GNF2_SERPINB5	9	24	3.93239e-07	http://www.broadinstitute.org/gsea/msigdb/cards/GNF2_SERPINB5.html	http://www.broadinstitute.org/gsea/msigdb/cards/GNF2_SERPINB5.html
MSigDB	MISSIAGLIA_REGULATED_BY_METHYLATION_UP	17	92	4.09352e-07	http://www.broadinstitute.org/gsea/msigdb/cards/MISSIAGLIA_REGULATED_BY_METHYLATION_UP.html	http://www.broadinstitute.org/gsea/msigdb/cards/MISSIAGLIA_REGULATED_BY_METHYLATION_UP.html
MSigDB	GTACTGT,MIR-101	28	221	4.09959e-07	http://www.broadinstitute.org/gsea/msigdb/cards/GTACTGT,MIR-101.html	http://www.broadinstitute.org/gsea/msigdb/cards/GTACTGT,MIR-101.html
MSigDB	module_321	18	103	4.48813e-07	http://www.broadinstitute.org/gsea/msigdb/cards/module_321.html	http://www.broadinstitute.org/gsea/msigdb/cards/module_321.html
MSigDB	PEREZ_TP63_TARGETS	35	317	4.58685e-07	http://www.broadinstitute.org/gsea/msigdb/cards/PEREZ_TP63_TARGETS.html	http://www.broadinstitute.org/gsea/msigdb/cards/PEREZ_TP63_TARGETS.html
MSigDB	ATACTGT,MIR-144	24	173	5.21349e-07	http://www.broadinstitute.org/gsea/msigdb/cards/ATACTGT,MIR-144.html	http://www.broadinstitute.org/gsea/msigdb/cards/ATACTGT,MIR-144.html
MSigDB	KOKKINAKIS_METHIONINE_DEPRIVATION_48HR_UP	20	126	5.25943e-07	http://www.broadinstitute.org/gsea/msigdb/cards/KOKKINAKIS_METHIONINE_DEPRIVATION_48HR_UP.html	http://www.broadinstitute.org/gsea/msigdb/cards/KOKKINAKIS_METHIONINE_DEPRIVATION_48HR_UP.html
MSigDB	module_6	40	392	5.66753e-07	http://www.broadinstitute.org/gsea/msigdb/cards/module_6.html	http://www.broadinstitute.org/gsea/msigdb/cards/module_6.html
MSigDB	RIGGINS_TAMOXIFEN_RESISTANCE_DN	27	212	5.92575e-07	http://www.broadinstitute.org/gsea/msigdb/cards/RIGGINS_TAMOXIFEN_RESISTANCE_DN.html	http://www.broadinstitute.org/gsea/msigdb/cards/RIGGINS_TAMOXIFEN_RESISTANCE_DN.html
MSigDB	SUNG_METASTASIS_STROMA_UP	18	105	6.03523e-07	http://www.broadinstitute.org/gsea/msigdb/cards/SUNG_METASTASIS_STROMA_UP.html	http://www.broadinstitute.org/gsea/msigdb/cards/SUNG_METASTASIS_STROMA_UP.html
MSigDB	KEGG_PATHWAYS_IN_CANCER	35	321	6.17811e-07	http://www.broadinstitute.org/gsea/msigdb/cards/KEGG_PATHWAYS_IN_CANCER.html	http://www.broadinstitute.org/gsea/msigdb/cards/KEGG_PATHWAYS_IN_CANCER.html
MSigDB	REACTOME_UNFOLDED_PROTEIN_RESPONSE	8	19	6.19464e-07	http://www.broadinstitute.org/gsea/msigdb/cards/REACTOME_UNFOLDED_PROTEIN_RESPONSE.html	http://www.broadinstitute.org/gsea/msigdb/cards/REACTOME_UNFOLDED_PROTEIN_RESPONSE.html
MSigDB	DOUGLAS_BMI1_TARGETS_DN	31	266	6.44694e-07	http://www.broadinstitute.org/gsea/msigdb/cards/DOUGLAS_BMI1_TARGETS_DN.html	http://www.broadinstitute.org/gsea/msigdb/cards/DOUGLAS_BMI1_TARGETS_DN.html
MSigDB	module_46	38	365	6.60028e-07	http://www.broadinstitute.org/gsea/msigdb/cards/module_46.html	http://www.broadinstitute.org/gsea/msigdb/cards/module_46.html
MSigDB	BHATI_G2M_ARREST_BY_2METHOXYESTRADIOL_DN	19	117	7.03012e-07	http://www.broadinstitute.org/gsea/msigdb/cards/BHATI_G2M_ARREST_BY_2METHOXYESTRADIOL_DN.html	http://www.broadinstitute.org/gsea/msigdb/cards/BHATI_G2M_ARREST_BY_2METHOXYESTRADIOL_DN.html
MSigDB	MAHAJAN_RESPONSE_TO_IL1A_UP	14	66	7.49179e-07	http://www.broadinstitute.org/gsea/msigdb/cards/MAHAJAN_RESPONSE_TO_IL1A_UP.html	http://www.broadinstitute.org/gsea/msigdb/cards/MAHAJAN_RESPONSE_TO_IL1A_UP.html
MSigDB	GENTILE_UV_HIGH_DOSE_UP	7	14	7.6359e-07	http://www.broadinstitute.org/gsea/msigdb/cards/GENTILE_UV_HIGH_DOSE_UP.html	http://www.broadinstitute.org/gsea/msigdb/cards/GENTILE_UV_HIGH_DOSE_UP.html
MSigDB	V$CEBP_Q2_01	26	203	8.55769e-07	http://www.broadinstitute.org/gsea/msigdb/cards/V$CEBP_Q2_01.html	http://www.broadinstitute.org/gsea/msigdb/cards/V$CEBP_Q2_01.html
MSigDB	ORGAN_DEVELOPMENT	50	552	8.65125e-07	http://www.broadinstitute.org/gsea/msigdb/cards/ORGAN_DEVELOPMENT.html	http://www.broadinstitute.org/gsea/msigdb/cards/ORGAN_DEVELOPMENT.html
MSigDB	FOURNIER_ACINAR_DEVELOPMENT_EARLY_DN	5	6	8.98311e-07	http://www.broadinstitute.org/gsea/msigdb/cards/FOURNIER_ACINAR_DEVELOPMENT_EARLY_DN.html	http://www.broadinstitute.org/gsea/msigdb/cards/FOURNIER_ACINAR_DEVELOPMENT_EARLY_DN.html
MSigDB	PUIFFE_INVASION_INHIBITED_BY_ASCITES_DN	21	142	9.18813e-07	http://www.broadinstitute.org/gsea/msigdb/cards/PUIFFE_INVASION_INHIBITED_BY_ASCITES_DN.html	http://www.broadinstitute.org/gsea/msigdb/cards/PUIFFE_INVASION_INHIBITED_BY_ASCITES_DN.html
MSigDB	SATO_SILENCED_BY_DEACETYLATION_IN_PANCREATIC_CANCER	11	41	9.59001e-07	http://www.broadinstitute.org/gsea/msigdb/cards/SATO_SILENCED_BY_DEACETYLATION_IN_PANCREATIC_CANCER.html	http://www.broadinstitute.org/gsea/msigdb/cards/SATO_SILENCED_BY_DEACETYLATION_IN_PANCREATIC_CANCER.html
MSigDB	PROGRAMMED_CELL_DEATH	41	416	1.01549e-06	http://www.broadinstitute.org/gsea/msigdb/cards/PROGRAMMED_CELL_DEATH.html	http://www.broadinstitute.org/gsea/msigdb/cards/PROGRAMMED_CELL_DEATH.html
MSigDB	REACTOME_ACTIVATION_OF_CHAPERONES_BY_IRE1_ALPHA	6	10	1.21523e-06	http://www.broadinstitute.org/gsea/msigdb/cards/REACTOME_ACTIVATION_OF_CHAPERONES_BY_IRE1_ALPHA.html	http://www.broadinstitute.org/gsea/msigdb/cards/REACTOME_ACTIVATION_OF_CHAPERONES_BY_IRE1_ALPHA.html
MSigDB	LIU_TARGETS_OF_VMYB_VS_CMYB_DN	11	42	1.24844e-06	http://www.broadinstitute.org/gsea/msigdb/cards/LIU_TARGETS_OF_VMYB_VS_CMYB_DN.html	http://www.broadinstitute.org/gsea/msigdb/cards/LIU_TARGETS_OF_VMYB_VS_CMYB_DN.html
MSigDB	CELL_DEVELOPMENT	50	559	1.25013e-06	http://www.broadinstitute.org/gsea/msigdb/cards/CELL_DEVELOPMENT.html	http://www.broadinstitute.org/gsea/msigdb/cards/CELL_DEVELOPMENT.html
MSigDB	ONDER_CDH1_TARGETS_2_UP	29	248	1.37327e-06	http://www.broadinstitute.org/gsea/msigdb/cards/ONDER_CDH1_TARGETS_2_UP.html	http://www.broadinstitute.org/gsea/msigdb/cards/ONDER_CDH1_TARGETS_2_UP.html
MSigDB	REGULATION_OF_DEVELOPMENTAL_PROCESS	41	422	1.46633e-06	http://www.broadinstitute.org/gsea/msigdb/cards/REGULATION_OF_DEVELOPMENTAL_PROCESS.html	http://www.broadinstitute.org/gsea/msigdb/cards/REGULATION_OF_DEVELOPMENTAL_PROCESS.html
MSigDB	AMIT_EGF_RESPONSE_60_HELA	11	43	1.61196e-06	http://www.broadinstitute.org/gsea/msigdb/cards/AMIT_EGF_RESPONSE_60_HELA.html	http://www.broadinstitute.org/gsea/msigdb/cards/AMIT_EGF_RESPONSE_60_HELA.html
MSigDB	CACTTTG,MIR-520G,MIR-520H	25	197	1.64244e-06	http://www.broadinstitute.org/gsea/msigdb/cards/CACTTTG,MIR-520G,MIR-520H.html	http://www.broadinstitute.org/gsea/msigdb/cards/CACTTTG,MIR-520G,MIR-520H.html
MSigDB	CAGTATT,MIR-200B,MIR-200C,MIR-429	38	379	1.66329e-06	http://www.broadinstitute.org/gsea/msigdb/cards/CAGTATT,MIR-200B,MIR-200C,MIR-429.html	http://www.broadinstitute.org/gsea/msigdb/cards/CAGTATT,MIR-200B,MIR-200C,MIR-429.html
MSigDB	FLECHNER_BIOPSY_KIDNEY_TRANSPLANT_OK_VS_DONOR_UP	48	533	1.68703e-06	http://www.broadinstitute.org/gsea/msigdb/cards/FLECHNER_BIOPSY_KIDNEY_TRANSPLANT_OK_VS_DONOR_UP.html	http://www.broadinstitute.org/gsea/msigdb/cards/FLECHNER_BIOPSY_KIDNEY_TRANSPLANT_OK_VS_DONOR_UP.html
MSigDB	TAKEDA_TARGETS_OF_NUP98_HOXA9_FUSION_16D_DN	19	124	1.74485e-06	http://www.broadinstitute.org/gsea/msigdb/cards/TAKEDA_TARGETS_OF_NUP98_HOXA9_FUSION_16D_DN.html	http://www.broadinstitute.org/gsea/msigdb/cards/TAKEDA_TARGETS_OF_NUP98_HOXA9_FUSION_16D_DN.html
MSigDB	ZUCCHI_METASTASIS_DN	9	28	1.77482e-06	http://www.broadinstitute.org/gsea/msigdb/cards/ZUCCHI_METASTASIS_DN.html	http://www.broadinstitute.org/gsea/msigdb/cards/ZUCCHI_METASTASIS_DN.html
MSigDB	HELLER_SILENCED_BY_METHYLATION_UP	28	238	1.84399e-06	http://www.broadinstitute.org/gsea/msigdb/cards/HELLER_SILENCED_BY_METHYLATION_UP.html	http://www.broadinstitute.org/gsea/msigdb/cards/HELLER_SILENCED_BY_METHYLATION_UP.html
MSigDB	KEGG_CYTOKINE_CYTOKINE_RECEPTOR_INTERACTION	29	253	2.06243e-06	http://www.broadinstitute.org/gsea/msigdb/cards/KEGG_CYTOKINE_CYTOKINE_RECEPTOR_INTERACTION.html	http://www.broadinstitute.org/gsea/msigdb/cards/KEGG_CYTOKINE_CYTOKINE_RECEPTOR_INTERACTION.html
MSigDB	AACTGGA,MIR-145	24	187	2.15805e-06	http://www.broadinstitute.org/gsea/msigdb/cards/AACTGGA,MIR-145.html	http://www.broadinstitute.org/gsea/msigdb/cards/AACTGGA,MIR-145.html
MSigDB	VART_KSHV_INFECTION_ANGIOGENIC_MARKERS_UP	22	162	2.21133e-06	http://www.broadinstitute.org/gsea/msigdb/cards/VART_KSHV_INFECTION_ANGIOGENIC_MARKERS_UP.html	http://www.broadinstitute.org/gsea/msigdb/cards/VART_KSHV_INFECTION_ANGIOGENIC_MARKERS_UP.html
MSigDB	TURASHVILI_BREAST_DUCTAL_CARCINOMA_VS_DUCTAL_NORMAL_DN	23	175	2.3202e-06	http://www.broadinstitute.org/gsea/msigdb/cards/TURASHVILI_BREAST_DUCTAL_CARCINOMA_VS_DUCTAL_NORMAL_DN.html	http://www.broadinstitute.org/gsea/msigdb/cards/TURASHVILI_BREAST_DUCTAL_CARCINOMA_VS_DUCTAL_NORMAL_DN.html
MSigDB	APOPTOSIS_GO	40	415	2.39615e-06	http://www.broadinstitute.org/gsea/msigdb/cards/APOPTOSIS_GO.html	http://www.broadinstitute.org/gsea/msigdb/cards/APOPTOSIS_GO.html
MSigDB	BROWNE_HCMV_INFECTION_20HR_DN	17	104	2.44375e-06	http://www.broadinstitute.org/gsea/msigdb/cards/BROWNE_HCMV_INFECTION_20HR_DN.html	http://www.broadinstitute.org/gsea/msigdb/cards/BROWNE_HCMV_INFECTION_20HR_DN.html
MSigDB	SEITZ_NEOPLASTIC_TRANSFORMATION_BY_8P_DELETION_DN	9	29	2.47432e-06	http://www.broadinstitute.org/gsea/msigdb/cards/SEITZ_NEOPLASTIC_TRANSFORMATION_BY_8P_DELETION_DN.html	http://www.broadinstitute.org/gsea/msigdb/cards/SEITZ_NEOPLASTIC_TRANSFORMATION_BY_8P_DELETION_DN.html
MSigDB	GOZGIT_ESR1_TARGETS_DN	57	687	2.47772e-06	http://www.broadinstitute.org/gsea/msigdb/cards/GOZGIT_ESR1_TARGETS_DN.html	http://www.broadinstitute.org/gsea/msigdb/cards/GOZGIT_ESR1_TARGETS_DN.html
MSigDB	GTPASE_REGULATOR_ACTIVITY	18	116	2.6993e-06	http://www.broadinstitute.org/gsea/msigdb/cards/GTPASE_REGULATOR_ACTIVITY.html	http://www.broadinstitute.org/gsea/msigdb/cards/GTPASE_REGULATOR_ACTIVITY.html
MSigDB	module_52	39	403	2.90075e-06	http://www.broadinstitute.org/gsea/msigdb/cards/module_52.html	http://www.broadinstitute.org/gsea/msigdb/cards/module_52.html
MSigDB	GGGAGGRR_V$MAZ_Q6	112	1675	2.91107e-06	http://www.broadinstitute.org/gsea/msigdb/cards/GGGAGGRR_V$MAZ_Q6.html	http://www.broadinstitute.org/gsea/msigdb/cards/GGGAGGRR_V$MAZ_Q6.html
MSigDB	TTANTCA_UNKNOWN	56	674	2.9119e-06	http://www.broadinstitute.org/gsea/msigdb/cards/TTANTCA_UNKNOWN.html	http://www.broadinstitute.org/gsea/msigdb/cards/TTANTCA_UNKNOWN.html
MSigDB	KEGG_JAK_STAT_SIGNALING_PATHWAY	21	153	3.14911e-06	http://www.broadinstitute.org/gsea/msigdb/cards/KEGG_JAK_STAT_SIGNALING_PATHWAY.html	http://www.broadinstitute.org/gsea/msigdb/cards/KEGG_JAK_STAT_SIGNALING_PATHWAY.html
MSigDB	DACOSTA_UV_RESPONSE_VIA_ERCC3_XPCS_DN	14	74	3.19244e-06	http://www.broadinstitute.org/gsea/msigdb/cards/DACOSTA_UV_RESPONSE_VIA_ERCC3_XPCS_DN.html	http://www.broadinstitute.org/gsea/msigdb/cards/DACOSTA_UV_RESPONSE_VIA_ERCC3_XPCS_DN.html
MSigDB	BILD_CTNNB1_ONCOGENIC_SIGNATURE	14	74	3.19244e-06	http://www.broadinstitute.org/gsea/msigdb/cards/BILD_CTNNB1_ONCOGENIC_SIGNATURE.html	http://www.broadinstitute.org/gsea/msigdb/cards/BILD_CTNNB1_ONCOGENIC_SIGNATURE.html
MSigDB	FARMER_BREAST_CANCER_BASAL_VS_LULMINAL	33	316	3.32584e-06	http://www.broadinstitute.org/gsea/msigdb/cards/FARMER_BREAST_CANCER_BASAL_VS_LULMINAL.html	http://www.broadinstitute.org/gsea/msigdb/cards/FARMER_BREAST_CANCER_BASAL_VS_LULMINAL.html
MSigDB	SIMBULAN_UV_RESPONSE_NORMAL_DN	9	30	3.39858e-06	http://www.broadinstitute.org/gsea/msigdb/cards/SIMBULAN_UV_RESPONSE_NORMAL_DN.html	http://www.broadinstitute.org/gsea/msigdb/cards/SIMBULAN_UV_RESPONSE_NORMAL_DN.html
MSigDB	DAVICIONI_TARGETS_OF_PAX_FOXO1_FUSIONS_UP	28	246	3.53364e-06	http://www.broadinstitute.org/gsea/msigdb/cards/DAVICIONI_TARGETS_OF_PAX_FOXO1_FUSIONS_UP.html	http://www.broadinstitute.org/gsea/msigdb/cards/DAVICIONI_TARGETS_OF_PAX_FOXO1_FUSIONS_UP.html
MSigDB	CATTTCA,MIR-203	27	235	4.40166e-06	http://www.broadinstitute.org/gsea/msigdb/cards/CATTTCA,MIR-203.html	http://www.broadinstitute.org/gsea/msigdb/cards/CATTTCA,MIR-203.html
MSigDB	RODRIGUES_DCC_TARGETS_DN	18	120	4.43065e-06	http://www.broadinstitute.org/gsea/msigdb/cards/RODRIGUES_DCC_TARGETS_DN.html	http://www.broadinstitute.org/gsea/msigdb/cards/RODRIGUES_DCC_TARGETS_DN.html
MSigDB	GTGCCAA,MIR-96	29	263	4.48037e-06	http://www.broadinstitute.org/gsea/msigdb/cards/GTGCCAA,MIR-96.html	http://www.broadinstitute.org/gsea/msigdb/cards/GTGCCAA,MIR-96.html
MSigDB	DUTTA_APOPTOSIS_VIA_NFKB	9	31	4.60451e-06	http://www.broadinstitute.org/gsea/msigdb/cards/DUTTA_APOPTOSIS_VIA_NFKB.html	http://www.broadinstitute.org/gsea/msigdb/cards/DUTTA_APOPTOSIS_VIA_NFKB.html
MSigDB	GGATTA_V$PITX2_Q2	41	442	4.67807e-06	http://www.broadinstitute.org/gsea/msigdb/cards/GGATTA_V$PITX2_Q2.html	http://www.broadinstitute.org/gsea/msigdb/cards/GGATTA_V$PITX2_Q2.html
MSigDB	RICKMAN_TUMOR_DIFFERENTIATED_WELL_VS_MODERATELY_DN	17	109	4.73433e-06	http://www.broadinstitute.org/gsea/msigdb/cards/RICKMAN_TUMOR_DIFFERENTIATED_WELL_VS_MODERATELY_DN.html	http://www.broadinstitute.org/gsea/msigdb/cards/RICKMAN_TUMOR_DIFFERENTIATED_WELL_VS_MODERATELY_DN.html
MSigDB	TGTTTAC,MIR-30A-5P,MIR-30C,MIR-30D,MIR-30B,MIR-30E-5P	44	490	4.91096e-06	http://www.broadinstitute.org/gsea/msigdb/cards/TGTTTAC,MIR-30A-5P,MIR-30C,MIR-30D,MIR-30B,MIR-30E-5P.html	http://www.broadinstitute.org/gsea/msigdb/cards/TGTTTAC,MIR-30A-5P,MIR-30C,MIR-30D,MIR-30B,MIR-30E-5P.html
MSigDB	ATATGCA,MIR-448	22	170	4.94464e-06	http://www.broadinstitute.org/gsea/msigdb/cards/ATATGCA,MIR-448.html	http://www.broadinstitute.org/gsea/msigdb/cards/ATATGCA,MIR-448.html
MSigDB	V$PAX_Q6	24	196	4.95273e-06	http://www.broadinstitute.org/gsea/msigdb/cards/V$PAX_Q6.html	http://www.broadinstitute.org/gsea/msigdb/cards/V$PAX_Q6.html
MSigDB	BROWNE_HCMV_INFECTION_2HR_DN	11	48	5.18755e-06	http://www.broadinstitute.org/gsea/msigdb/cards/BROWNE_HCMV_INFECTION_2HR_DN.html	http://www.broadinstitute.org/gsea/msigdb/cards/BROWNE_HCMV_INFECTION_2HR_DN.html
MSigDB	module_55	62	789	5.24819e-06	http://www.broadinstitute.org/gsea/msigdb/cards/module_55.html	http://www.broadinstitute.org/gsea/msigdb/cards/module_55.html
MSigDB	module_239	17	110	5.37601e-06	http://www.broadinstitute.org/gsea/msigdb/cards/module_239.html	http://www.broadinstitute.org/gsea/msigdb/cards/module_239.html
MSigDB	module_118	37	383	5.39953e-06	http://www.broadinstitute.org/gsea/msigdb/cards/module_118.html	http://www.broadinstitute.org/gsea/msigdb/cards/module_118.html
MSigDB	module_64	44	492	5.45096e-06	http://www.broadinstitute.org/gsea/msigdb/cards/module_64.html	http://www.broadinstitute.org/gsea/msigdb/cards/module_64.html
MSigDB	THUM_SYSTOLIC_HEART_FAILURE_DN	25	211	5.72198e-06	http://www.broadinstitute.org/gsea/msigdb/cards/THUM_SYSTOLIC_HEART_FAILURE_DN.html	http://www.broadinstitute.org/gsea/msigdb/cards/THUM_SYSTOLIC_HEART_FAILURE_DN.html
MSigDB	RESPONSE_TO_EXTERNAL_STIMULUS	31	295	5.76215e-06	http://www.broadinstitute.org/gsea/msigdb/cards/RESPONSE_TO_EXTERNAL_STIMULUS.html	http://www.broadinstitute.org/gsea/msigdb/cards/RESPONSE_TO_EXTERNAL_STIMULUS.html
MSigDB	GNF2_MMP1	9	32	6.15971e-06	http://www.broadinstitute.org/gsea/msigdb/cards/GNF2_MMP1.html	http://www.broadinstitute.org/gsea/msigdb/cards/GNF2_MMP1.html
MSigDB	module_131	9	32	6.15971e-06	http://www.broadinstitute.org/gsea/msigdb/cards/module_131.html	http://www.broadinstitute.org/gsea/msigdb/cards/module_131.html
MSigDB	SHEPARD_CRUSH_AND_BURN_MUTANT_UP	19	135	6.32999e-06	http://www.broadinstitute.org/gsea/msigdb/cards/SHEPARD_CRUSH_AND_BURN_MUTANT_UP.html	http://www.broadinstitute.org/gsea/msigdb/cards/SHEPARD_CRUSH_AND_BURN_MUTANT_UP.html
MSigDB	KYNG_DNA_DAMAGE_UP	16	100	6.3926e-06	http://www.broadinstitute.org/gsea/msigdb/cards/KYNG_DNA_DAMAGE_UP.html	http://www.broadinstitute.org/gsea/msigdb/cards/KYNG_DNA_DAMAGE_UP.html
MSigDB	RUTELLA_RESPONSE_TO_HGF_DN	26	226	6.43073e-06	http://www.broadinstitute.org/gsea/msigdb/cards/RUTELLA_RESPONSE_TO_HGF_DN.html	http://www.broadinstitute.org/gsea/msigdb/cards/RUTELLA_RESPONSE_TO_HGF_DN.html
MSigDB	ROZANOV_MMP14_TARGETS_UP	28	254	6.55073e-06	http://www.broadinstitute.org/gsea/msigdb/cards/ROZANOV_MMP14_TARGETS_UP.html	http://www.broadinstitute.org/gsea/msigdb/cards/ROZANOV_MMP14_TARGETS_UP.html
MSigDB	NEGATIVE_REGULATION_OF_DEVELOPMENTAL_PROCESS	23	186	6.57889e-06	http://www.broadinstitute.org/gsea/msigdb/cards/NEGATIVE_REGULATION_OF_DEVELOPMENTAL_PROCESS.html	http://www.broadinstitute.org/gsea/msigdb/cards/NEGATIVE_REGULATION_OF_DEVELOPMENTAL_PROCESS.html
MSigDB	TTTGCAC,MIR-19A,MIR-19B	40	433	6.73166e-06	http://www.broadinstitute.org/gsea/msigdb/cards/TTTGCAC,MIR-19A,MIR-19B.html	http://www.broadinstitute.org/gsea/msigdb/cards/TTTGCAC,MIR-19A,MIR-19B.html
MSigDB	KOYAMA_SEMA3B_TARGETS_UP	25	213	6.76724e-06	http://www.broadinstitute.org/gsea/msigdb/cards/KOYAMA_SEMA3B_TARGETS_UP.html	http://www.broadinstitute.org/gsea/msigdb/cards/KOYAMA_SEMA3B_TARGETS_UP.html
MSigDB	HAMAI_APOPTOSIS_VIA_TRAIL_UP	33	327	6.92182e-06	http://www.broadinstitute.org/gsea/msigdb/cards/HAMAI_APOPTOSIS_VIA_TRAIL_UP.html	http://www.broadinstitute.org/gsea/msigdb/cards/HAMAI_APOPTOSIS_VIA_TRAIL_UP.html
MSigDB	TGTGTGA,MIR-377	21	162	7.85601e-06	http://www.broadinstitute.org/gsea/msigdb/cards/TGTGTGA,MIR-377.html	http://www.broadinstitute.org/gsea/msigdb/cards/TGTGTGA,MIR-377.html
MSigDB	ALCALAY_AML_BY_NPM1_LOCALIZATION_UP	19	137	7.8712e-06	http://www.broadinstitute.org/gsea/msigdb/cards/ALCALAY_AML_BY_NPM1_LOCALIZATION_UP.html	http://www.broadinstitute.org/gsea/msigdb/cards/ALCALAY_AML_BY_NPM1_LOCALIZATION_UP.html
MSigDB	RUIZ_TNC_TARGETS_DN	19	137	7.8712e-06	http://www.broadinstitute.org/gsea/msigdb/cards/RUIZ_TNC_TARGETS_DN.html	http://www.broadinstitute.org/gsea/msigdb/cards/RUIZ_TNC_TARGETS_DN.html
MSigDB	REGULATION_OF_PROGRAMMED_CELL_DEATH	33	329	7.8729e-06	http://www.broadinstitute.org/gsea/msigdb/cards/REGULATION_OF_PROGRAMMED_CELL_DEATH.html	http://www.broadinstitute.org/gsea/msigdb/cards/REGULATION_OF_PROGRAMMED_CELL_DEATH.html
MSigDB	VERRECCHIA_EARLY_RESPONSE_TO_TGFB1	11	50	7.91923e-06	http://www.broadinstitute.org/gsea/msigdb/cards/VERRECCHIA_EARLY_RESPONSE_TO_TGFB1.html	http://www.broadinstitute.org/gsea/msigdb/cards/VERRECCHIA_EARLY_RESPONSE_TO_TGFB1.html
MSigDB	CATTGTYY_V$SOX9_B1	29	271	8.05677e-06	http://www.broadinstitute.org/gsea/msigdb/cards/CATTGTYY_V$SOX9_B1.html	http://www.broadinstitute.org/gsea/msigdb/cards/CATTGTYY_V$SOX9_B1.html
MSigDB	RUTELLA_RESPONSE_TO_HGF_VS_CSF2RB_AND_IL4_UP	37	390	8.15687e-06	http://www.broadinstitute.org/gsea/msigdb/cards/RUTELLA_RESPONSE_TO_HGF_VS_CSF2RB_AND_IL4_UP.html	http://www.broadinstitute.org/gsea/msigdb/cards/RUTELLA_RESPONSE_TO_HGF_VS_CSF2RB_AND_IL4_UP.html
MSigDB	module_255	36	375	8.29685e-06	http://www.broadinstitute.org/gsea/msigdb/cards/module_255.html	http://www.broadinstitute.org/gsea/msigdb/cards/module_255.html
MSigDB	GGGCATT,MIR-365	16	102	8.30561e-06	http://www.broadinstitute.org/gsea/msigdb/cards/GGGCATT,MIR-365.html	http://www.broadinstitute.org/gsea/msigdb/cards/GGGCATT,MIR-365.html
MSigDB	BLALOCK_ALZHEIMERS_DISEASE_DN	85	1210	8.38869e-06	http://www.broadinstitute.org/gsea/msigdb/cards/BLALOCK_ALZHEIMERS_DISEASE_DN.html	http://www.broadinstitute.org/gsea/msigdb/cards/BLALOCK_ALZHEIMERS_DISEASE_DN.html
MSigDB	V$HLF_01	23	189	8.60058e-06	http://www.broadinstitute.org/gsea/msigdb/cards/V$HLF_01.html	http://www.broadinstitute.org/gsea/msigdb/cards/V$HLF_01.html
MSigDB	XU_HGF_TARGETS_INDUCED_BY_AKT1_48HR_UP	6	13	8.86945e-06	http://www.broadinstitute.org/gsea/msigdb/cards/XU_HGF_TARGETS_INDUCED_BY_AKT1_48HR_UP.html	http://www.broadinstitute.org/gsea/msigdb/cards/XU_HGF_TARGETS_INDUCED_BY_AKT1_48HR_UP.html
MSigDB	CAGGTG_V$E12_Q6	115	1775	9.19541e-06	http://www.broadinstitute.org/gsea/msigdb/cards/CAGGTG_V$E12_Q6.html	http://www.broadinstitute.org/gsea/msigdb/cards/CAGGTG_V$E12_Q6.html
MSigDB	VERRECCHIA_RESPONSE_TO_TGFB1_C2	7	19	9.25468e-06	http://www.broadinstitute.org/gsea/msigdb/cards/VERRECCHIA_RESPONSE_TO_TGFB1_C2.html	http://www.broadinstitute.org/gsea/msigdb/cards/VERRECCHIA_RESPONSE_TO_TGFB1_C2.html
MSigDB	TONKS_TARGETS_OF_RUNX1_RUNX1T1_FUSION_SUSTAINDED_IN_ERYTHROCYTE_UP	10	42	9.67158e-06	http://www.broadinstitute.org/gsea/msigdb/cards/TONKS_TARGETS_OF_RUNX1_RUNX1T1_FUSION_SUSTAINDED_IN_ERYTHROCYTE_UP.html	http://www.broadinstitute.org/gsea/msigdb/cards/TONKS_TARGETS_OF_RUNX1_RUNX1T1_FUSION_SUSTAINDED_IN_ERYTHROCYTE_UP.html
MSigDB	module_179	37	393	9.69522e-06	http://www.broadinstitute.org/gsea/msigdb/cards/module_179.html	http://www.broadinstitute.org/gsea/msigdb/cards/module_179.html
MSigDB	CHIANG_LIVER_CANCER_SUBCLASS_CTNNB1_DN	19	139	9.7423e-06	http://www.broadinstitute.org/gsea/msigdb/cards/CHIANG_LIVER_CANCER_SUBCLASS_CTNNB1_DN.html	http://www.broadinstitute.org/gsea/msigdb/cards/CHIANG_LIVER_CANCER_SUBCLASS_CTNNB1_DN.html
MSigDB	V$CEBPB_01	23	191	1.02454e-05	http://www.broadinstitute.org/gsea/msigdb/cards/V$CEBPB_01.html	http://www.broadinstitute.org/gsea/msigdb/cards/V$CEBPB_01.html
MSigDB	TGAYRTCA_V$ATF3_Q6	37	394	1.02646e-05	http://www.broadinstitute.org/gsea/msigdb/cards/TGAYRTCA_V$ATF3_Q6.html	http://www.broadinstitute.org/gsea/msigdb/cards/TGAYRTCA_V$ATF3_Q6.html
MSigDB	KOKKINAKIS_METHIONINE_DEPRIVATION_96HR_DN	13	71	1.03921e-05	http://www.broadinstitute.org/gsea/msigdb/cards/KOKKINAKIS_METHIONINE_DEPRIVATION_96HR_DN.html	http://www.broadinstitute.org/gsea/msigdb/cards/KOKKINAKIS_METHIONINE_DEPRIVATION_96HR_DN.html
MSigDB	V$AML_Q6	23	192	1.11704e-05	http://www.broadinstitute.org/gsea/msigdb/cards/V$AML_Q6.html	http://www.broadinstitute.org/gsea/msigdb/cards/V$AML_Q6.html
MSigDB	module_317	35	366	1.20024e-05	http://www.broadinstitute.org/gsea/msigdb/cards/module_317.html	http://www.broadinstitute.org/gsea/msigdb/cards/module_317.html
MSigDB	NEGATIVE_REGULATION_OF_PROGRAMMED_CELL_DEATH	19	141	1.2004e-05	http://www.broadinstitute.org/gsea/msigdb/cards/NEGATIVE_REGULATION_OF_PROGRAMMED_CELL_DEATH.html	http://www.broadinstitute.org/gsea/msigdb/cards/NEGATIVE_REGULATION_OF_PROGRAMMED_CELL_DEATH.html
MSigDB	FULCHER_INFLAMMATORY_RESPONSE_LECTIN_VS_LPS_DN	39	428	1.20277e-05	http://www.broadinstitute.org/gsea/msigdb/cards/FULCHER_INFLAMMATORY_RESPONSE_LECTIN_VS_LPS_DN.html	http://www.broadinstitute.org/gsea/msigdb/cards/FULCHER_INFLAMMATORY_RESPONSE_LECTIN_VS_LPS_DN.html
MSigDB	ZHAN_MULTIPLE_MYELOMA_CD1_UP	10	43	1.21139e-05	http://www.broadinstitute.org/gsea/msigdb/cards/ZHAN_MULTIPLE_MYELOMA_CD1_UP.html	http://www.broadinstitute.org/gsea/msigdb/cards/ZHAN_MULTIPLE_MYELOMA_CD1_UP.html
MSigDB	V$NFKB_Q6	23	193	1.21703e-05	http://www.broadinstitute.org/gsea/msigdb/cards/V$NFKB_Q6.html	http://www.broadinstitute.org/gsea/msigdb/cards/V$NFKB_Q6.html
MSigDB	SHAFFER_IRF4_TARGETS_IN_ACTIVATED_DENDRITIC_CELL	12	62	1.25483e-05	http://www.broadinstitute.org/gsea/msigdb/cards/SHAFFER_IRF4_TARGETS_IN_ACTIVATED_DENDRITIC_CELL.html	http://www.broadinstitute.org/gsea/msigdb/cards/SHAFFER_IRF4_TARGETS_IN_ACTIVATED_DENDRITIC_CELL.html
MSigDB	KEGG_SMALL_CELL_LUNG_CANCER	14	83	1.28717e-05	http://www.broadinstitute.org/gsea/msigdb/cards/KEGG_SMALL_CELL_LUNG_CANCER.html	http://www.broadinstitute.org/gsea/msigdb/cards/KEGG_SMALL_CELL_LUNG_CANCER.html
MSigDB	GRUETZMANN_PANCREATIC_CANCER_UP	33	337	1.30025e-05	http://www.broadinstitute.org/gsea/msigdb/cards/GRUETZMANN_PANCREATIC_CANCER_UP.html	http://www.broadinstitute.org/gsea/msigdb/cards/GRUETZMANN_PANCREATIC_CANCER_UP.html
MSigDB	SYSTEM_DEVELOPMENT	63	831	1.36312e-05	http://www.broadinstitute.org/gsea/msigdb/cards/SYSTEM_DEVELOPMENT.html	http://www.broadinstitute.org/gsea/msigdb/cards/SYSTEM_DEVELOPMENT.html
MSigDB	SHAFFER_IRF4_MULTIPLE_MYELOMA_PROGRAM	9	35	1.37849e-05	http://www.broadinstitute.org/gsea/msigdb/cards/SHAFFER_IRF4_MULTIPLE_MYELOMA_PROGRAM.html	http://www.broadinstitute.org/gsea/msigdb/cards/SHAFFER_IRF4_MULTIPLE_MYELOMA_PROGRAM.html
MSigDB	GGGCGGR_V$SP1_Q6	130	2083	1.4153e-05	http://www.broadinstitute.org/gsea/msigdb/cards/GGGCGGR_V$SP1_Q6.html	http://www.broadinstitute.org/gsea/msigdb/cards/GGGCGGR_V$SP1_Q6.html
MSigDB	BRUECKNER_TARGETS_OF_MIRLET7A3_DN	13	73	1.42375e-05	http://www.broadinstitute.org/gsea/msigdb/cards/BRUECKNER_TARGETS_OF_MIRLET7A3_DN.html	http://www.broadinstitute.org/gsea/msigdb/cards/BRUECKNER_TARGETS_OF_MIRLET7A3_DN.html
MSigDB	MULTICELLULAR_ORGANISMAL_DEVELOPMENT	73	1010	1.46082e-05	http://www.broadinstitute.org/gsea/msigdb/cards/MULTICELLULAR_ORGANISMAL_DEVELOPMENT.html	http://www.broadinstitute.org/gsea/msigdb/cards/MULTICELLULAR_ORGANISMAL_DEVELOPMENT.html
MSigDB	TGACAGNY_V$MEIS1_01	49	594	1.47023e-05	http://www.broadinstitute.org/gsea/msigdb/cards/TGACAGNY_V$MEIS1_01.html	http://www.broadinstitute.org/gsea/msigdb/cards/TGACAGNY_V$MEIS1_01.html
MSigDB	ADDYA_ERYTHROID_DIFFERENTIATION_BY_HEMIN	12	63	1.4893e-05	http://www.broadinstitute.org/gsea/msigdb/cards/ADDYA_ERYTHROID_DIFFERENTIATION_BY_HEMIN.html	http://www.broadinstitute.org/gsea/msigdb/cards/ADDYA_ERYTHROID_DIFFERENTIATION_BY_HEMIN.html
MSigDB	WANG_RESPONSE_TO_PACLITAXEL_VIA_MAPK8_UP	6	14	1.49488e-05	http://www.broadinstitute.org/gsea/msigdb/cards/WANG_RESPONSE_TO_PACLITAXEL_VIA_MAPK8_UP.html	http://www.broadinstitute.org/gsea/msigdb/cards/WANG_RESPONSE_TO_PACLITAXEL_VIA_MAPK8_UP.html
MSigDB	chr8q21	10	44	1.50694e-05	http://www.broadinstitute.org/gsea/msigdb/cards/chr8q21.html	http://www.broadinstitute.org/gsea/msigdb/cards/chr8q21.html
MSigDB	ATTCTTT,MIR-186	25	223	1.51024e-05	http://www.broadinstitute.org/gsea/msigdb/cards/ATTCTTT,MIR-186.html	http://www.broadinstitute.org/gsea/msigdb/cards/ATTCTTT,MIR-186.html
MSigDB	CTACCTC,LET-7A,LET-7B,LET-7C,LET-7D,LET-7E,LET-7F,MIR-98,LET-7G,LET-7I	32	325	1.56815e-05	http://www.broadinstitute.org/gsea/msigdb/cards/CTACCTC,LET-7A,LET-7B,LET-7C,LET-7D,LET-7E,LET-7F,MIR-98,LET-7G,LET-7I.html	http://www.broadinstitute.org/gsea/msigdb/cards/CTACCTC,LET-7A,LET-7B,LET-7C,LET-7D,LET-7E,LET-7F,MIR-98,LET-7G,LET-7I.html
MSigDB	V$CREBP1_01	17	119	1.57334e-05	http://www.broadinstitute.org/gsea/msigdb/cards/V$CREBP1_01.html	http://www.broadinstitute.org/gsea/msigdb/cards/V$CREBP1_01.html
MSigDB	DANG_REGULATED_BY_MYC_DN	26	238	1.62644e-05	http://www.broadinstitute.org/gsea/msigdb/cards/DANG_REGULATED_BY_MYC_DN.html	http://www.broadinstitute.org/gsea/msigdb/cards/DANG_REGULATED_BY_MYC_DN.html
MSigDB	V$ETS1_B	22	183	1.62823e-05	http://www.broadinstitute.org/gsea/msigdb/cards/V$ETS1_B.html	http://www.broadinstitute.org/gsea/msigdb/cards/V$ETS1_B.html
MSigDB	module_76	13	74	1.65914e-05	http://www.broadinstitute.org/gsea/msigdb/cards/module_76.html	http://www.broadinstitute.org/gsea/msigdb/cards/module_76.html
MSigDB	RHEIN_ALL_GLUCOCORTICOID_THERAPY_UP	13	74	1.65914e-05	http://www.broadinstitute.org/gsea/msigdb/cards/RHEIN_ALL_GLUCOCORTICOID_THERAPY_UP.html	http://www.broadinstitute.org/gsea/msigdb/cards/RHEIN_ALL_GLUCOCORTICOID_THERAPY_UP.html
MSigDB	V$CEBP_Q2	21	170	1.66379e-05	http://www.broadinstitute.org/gsea/msigdb/cards/V$CEBP_Q2.html	http://www.broadinstitute.org/gsea/msigdb/cards/V$CEBP_Q2.html
MSigDB	ENZYME_REGULATOR_ACTIVITY	31	311	1.6652e-05	http://www.broadinstitute.org/gsea/msigdb/cards/ENZYME_REGULATOR_ACTIVITY.html	http://www.broadinstitute.org/gsea/msigdb/cards/ENZYME_REGULATOR_ACTIVITY.html
MSigDB	KEGG_FOCAL_ADHESION	23	197	1.70315e-05	http://www.broadinstitute.org/gsea/msigdb/cards/KEGG_FOCAL_ADHESION.html	http://www.broadinstitute.org/gsea/msigdb/cards/KEGG_FOCAL_ADHESION.html
MSigDB	ANATOMICAL_STRUCTURE_DEVELOPMENT	71	979	1.71761e-05	http://www.broadinstitute.org/gsea/msigdb/cards/ANATOMICAL_STRUCTURE_DEVELOPMENT.html	http://www.broadinstitute.org/gsea/msigdb/cards/ANATOMICAL_STRUCTURE_DEVELOPMENT.html
MSigDB	module_456	16	108	1.74672e-05	http://www.broadinstitute.org/gsea/msigdb/cards/module_456.html	http://www.broadinstitute.org/gsea/msigdb/cards/module_456.html
MSigDB	LI_PROSTATE_CANCER_EPIGENETIC	8	28	1.79564e-05	http://www.broadinstitute.org/gsea/msigdb/cards/LI_PROSTATE_CANCER_EPIGENETIC.html	http://www.broadinstitute.org/gsea/msigdb/cards/LI_PROSTATE_CANCER_EPIGENETIC.html
MSigDB	SIMBULAN_UV_RESPONSE_IMMORTALIZED_DN	8	28	1.79564e-05	http://www.broadinstitute.org/gsea/msigdb/cards/SIMBULAN_UV_RESPONSE_IMMORTALIZED_DN.html	http://www.broadinstitute.org/gsea/msigdb/cards/SIMBULAN_UV_RESPONSE_IMMORTALIZED_DN.html
MSigDB	V$NFAT_Q4_01	23	198	1.84932e-05	http://www.broadinstitute.org/gsea/msigdb/cards/V$NFAT_Q4_01.html	http://www.broadinstitute.org/gsea/msigdb/cards/V$NFAT_Q4_01.html
MSigDB	REGULATION_OF_APOPTOSIS	32	328	1.88608e-05	http://www.broadinstitute.org/gsea/msigdb/cards/REGULATION_OF_APOPTOSIS.html	http://www.broadinstitute.org/gsea/msigdb/cards/REGULATION_OF_APOPTOSIS.html
MSigDB	TISSUE_DEVELOPMENT	18	133	1.90412e-05	http://www.broadinstitute.org/gsea/msigdb/cards/TISSUE_DEVELOPMENT.html	http://www.broadinstitute.org/gsea/msigdb/cards/TISSUE_DEVELOPMENT.html
MSigDB	DACOSTA_UV_RESPONSE_VIA_ERCC3_TTD_DN	13	75	1.92798e-05	http://www.broadinstitute.org/gsea/msigdb/cards/DACOSTA_UV_RESPONSE_VIA_ERCC3_TTD_DN.html	http://www.broadinstitute.org/gsea/msigdb/cards/DACOSTA_UV_RESPONSE_VIA_ERCC3_TTD_DN.html
MSigDB	module_459	34	359	1.94932e-05	http://www.broadinstitute.org/gsea/msigdb/cards/module_459.html	http://www.broadinstitute.org/gsea/msigdb/cards/module_459.html
MSigDB	ZHANG_TARGETS_OF_EWSR1_FLI1_FUSION	14	86	1.95693e-05	http://www.broadinstitute.org/gsea/msigdb/cards/ZHANG_TARGETS_OF_EWSR1_FLI1_FUSION.html	http://www.broadinstitute.org/gsea/msigdb/cards/ZHANG_TARGETS_OF_EWSR1_FLI1_FUSION.html
MSigDB	TIAN_TNF_SIGNALING_VIA_NFKB	7	21	1.97835e-05	http://www.broadinstitute.org/gsea/msigdb/cards/TIAN_TNF_SIGNALING_VIA_NFKB.html	http://www.broadinstitute.org/gsea/msigdb/cards/TIAN_TNF_SIGNALING_VIA_NFKB.html
MSigDB	module_562	7	21	1.97835e-05	http://www.broadinstitute.org/gsea/msigdb/cards/module_562.html	http://www.broadinstitute.org/gsea/msigdb/cards/module_562.html
MSigDB	TGCTGCT,MIR-15A,MIR-16,MIR-15B,MIR-195,MIR-424,MIR-497	43	503	2.09938e-05	http://www.broadinstitute.org/gsea/msigdb/cards/TGCTGCT,MIR-15A,MIR-16,MIR-15B,MIR-195,MIR-424,MIR-497.html	http://www.broadinstitute.org/gsea/msigdb/cards/TGCTGCT,MIR-15A,MIR-16,MIR-15B,MIR-195,MIR-424,MIR-497.html
MSigDB	HORIUCHI_WTAP_TARGETS_DN	29	285	2.10504e-05	http://www.broadinstitute.org/gsea/msigdb/cards/HORIUCHI_WTAP_TARGETS_DN.html	http://www.broadinstitute.org/gsea/msigdb/cards/HORIUCHI_WTAP_TARGETS_DN.html
MSigDB	RUTELLA_RESPONSE_TO_CSF2RB_AND_IL4_DN	30	300	2.13241e-05	http://www.broadinstitute.org/gsea/msigdb/cards/RUTELLA_RESPONSE_TO_CSF2RB_AND_IL4_DN.html	http://www.broadinstitute.org/gsea/msigdb/cards/RUTELLA_RESPONSE_TO_CSF2RB_AND_IL4_DN.html
MSigDB	module_378	34	361	2.18722e-05	http://www.broadinstitute.org/gsea/msigdb/cards/module_378.html	http://www.broadinstitute.org/gsea/msigdb/cards/module_378.html
MSigDB	STOSSI_RESPONSE_TO_ESTRADIOL	9	37	2.24576e-05	http://www.broadinstitute.org/gsea/msigdb/cards/STOSSI_RESPONSE_TO_ESTRADIOL.html	http://www.broadinstitute.org/gsea/msigdb/cards/STOSSI_RESPONSE_TO_ESTRADIOL.html
MSigDB	ZHANG_PROLIFERATING_VS_QUIESCENT	10	46	2.28766e-05	http://www.broadinstitute.org/gsea/msigdb/cards/ZHANG_PROLIFERATING_VS_QUIESCENT.html	http://www.broadinstitute.org/gsea/msigdb/cards/ZHANG_PROLIFERATING_VS_QUIESCENT.html
MSigDB	MANALO_HYPOXIA_UP	23	201	2.35827e-05	http://www.broadinstitute.org/gsea/msigdb/cards/MANALO_HYPOXIA_UP.html	http://www.broadinstitute.org/gsea/msigdb/cards/MANALO_HYPOXIA_UP.html
MSigDB	GAUSSMANN_MLL_AF4_FUSION_TARGETS_F_DN	8	29	2.38544e-05	http://www.broadinstitute.org/gsea/msigdb/cards/GAUSSMANN_MLL_AF4_FUSION_TARGETS_F_DN.html	http://www.broadinstitute.org/gsea/msigdb/cards/GAUSSMANN_MLL_AF4_FUSION_TARGETS_F_DN.html
MSigDB	BROWNE_HCMV_INFECTION_14HR_DN	29	287	2.39898e-05	http://www.broadinstitute.org/gsea/msigdb/cards/BROWNE_HCMV_INFECTION_14HR_DN.html	http://www.broadinstitute.org/gsea/msigdb/cards/BROWNE_HCMV_INFECTION_14HR_DN.html
MSigDB	GTGCCAT,MIR-183	19	148	2.41047e-05	http://www.broadinstitute.org/gsea/msigdb/cards/GTGCCAT,MIR-183.html	http://www.broadinstitute.org/gsea/msigdb/cards/GTGCCAT,MIR-183.html
MSigDB	SPIELMAN_LYMPHOBLAST_EUROPEAN_VS_ASIAN_DN	47	572	2.42063e-05	http://www.broadinstitute.org/gsea/msigdb/cards/SPIELMAN_LYMPHOBLAST_EUROPEAN_VS_ASIAN_DN.html	http://www.broadinstitute.org/gsea/msigdb/cards/SPIELMAN_LYMPHOBLAST_EUROPEAN_VS_ASIAN_DN.html
MSigDB	DEURIG_T_CELL_PROLYMPHOCYTIC_LEUKEMIA_DN	30	302	2.42076e-05	http://www.broadinstitute.org/gsea/msigdb/cards/DEURIG_T_CELL_PROLYMPHOCYTIC_LEUKEMIA_DN.html	http://www.broadinstitute.org/gsea/msigdb/cards/DEURIG_T_CELL_PROLYMPHOCYTIC_LEUKEMIA_DN.html
MSigDB	CAIRO_HEPATOBLASTOMA_DN	27	258	2.44365e-05	http://www.broadinstitute.org/gsea/msigdb/cards/CAIRO_HEPATOBLASTOMA_DN.html	http://www.broadinstitute.org/gsea/msigdb/cards/CAIRO_HEPATOBLASTOMA_DN.html
MSigDB	module_38	39	442	2.5e-05	http://www.broadinstitute.org/gsea/msigdb/cards/module_38.html	http://www.broadinstitute.org/gsea/msigdb/cards/module_38.html
MSigDB	JEON_SMAD6_TARGETS_UP	7	22	2.79275e-05	http://www.broadinstitute.org/gsea/msigdb/cards/JEON_SMAD6_TARGETS_UP.html	http://www.broadinstitute.org/gsea/msigdb/cards/JEON_SMAD6_TARGETS_UP.html
MSigDB	MISHRA_CARCINOMA_ASSOCIATED_FIBROBLAST_UP	7	22	2.79275e-05	http://www.broadinstitute.org/gsea/msigdb/cards/MISHRA_CARCINOMA_ASSOCIATED_FIBROBLAST_UP.html	http://www.broadinstitute.org/gsea/msigdb/cards/MISHRA_CARCINOMA_ASSOCIATED_FIBROBLAST_UP.html
MSigDB	NEWMAN_ERCC6_TARGETS_UP	7	22	2.79275e-05	http://www.broadinstitute.org/gsea/msigdb/cards/NEWMAN_ERCC6_TARGETS_UP.html	http://www.broadinstitute.org/gsea/msigdb/cards/NEWMAN_ERCC6_TARGETS_UP.html
MSigDB	WANG_CLIM2_TARGETS_DN	20	164	3.16696e-05	http://www.broadinstitute.org/gsea/msigdb/cards/WANG_CLIM2_TARGETS_DN.html	http://www.broadinstitute.org/gsea/msigdb/cards/WANG_CLIM2_TARGETS_DN.html
MSigDB	RTAAACA_V$FREAC2_01	53	680	3.17437e-05	http://www.broadinstitute.org/gsea/msigdb/cards/RTAAACA_V$FREAC2_01.html	http://www.broadinstitute.org/gsea/msigdb/cards/RTAAACA_V$FREAC2_01.html
MSigDB	V$STAT_01	22	191	3.18207e-05	http://www.broadinstitute.org/gsea/msigdb/cards/V$STAT_01.html	http://www.broadinstitute.org/gsea/msigdb/cards/V$STAT_01.html
MSigDB	V$NFKB_C	23	205	3.23235e-05	http://www.broadinstitute.org/gsea/msigdb/cards/V$NFKB_C.html	http://www.broadinstitute.org/gsea/msigdb/cards/V$NFKB_C.html
MSigDB	LEE_SP4_THYMOCYTE	5	10	3.25805e-05	http://www.broadinstitute.org/gsea/msigdb/cards/LEE_SP4_THYMOCYTE.html	http://www.broadinstitute.org/gsea/msigdb/cards/LEE_SP4_THYMOCYTE.html
MSigDB	IYENGAR_RESPONSE_TO_ADIPOCYTE_FACTORS	5	10	3.25805e-05	http://www.broadinstitute.org/gsea/msigdb/cards/IYENGAR_RESPONSE_TO_ADIPOCYTE_FACTORS.html	http://www.broadinstitute.org/gsea/msigdb/cards/IYENGAR_RESPONSE_TO_ADIPOCYTE_FACTORS.html
MSigDB	MOREAUX_B_LYMPHOCYTE_MATURATION_BY_TACI_UP	12	68	3.32797e-05	http://www.broadinstitute.org/gsea/msigdb/cards/MOREAUX_B_LYMPHOCYTE_MATURATION_BY_TACI_UP.html	http://www.broadinstitute.org/gsea/msigdb/cards/MOREAUX_B_LYMPHOCYTE_MATURATION_BY_TACI_UP.html
MSigDB	RESPONSE_TO_WOUNDING	21	178	3.34343e-05	http://www.broadinstitute.org/gsea/msigdb/cards/RESPONSE_TO_WOUNDING.html	http://www.broadinstitute.org/gsea/msigdb/cards/RESPONSE_TO_WOUNDING.html
MSigDB	module_108	10	48	3.39209e-05	http://www.broadinstitute.org/gsea/msigdb/cards/module_108.html	http://www.broadinstitute.org/gsea/msigdb/cards/module_108.html
MSigDB	WANG_HCP_PROSTATE_CANCER	13	79	3.42295e-05	http://www.broadinstitute.org/gsea/msigdb/cards/WANG_HCP_PROSTATE_CANCER.html	http://www.broadinstitute.org/gsea/msigdb/cards/WANG_HCP_PROSTATE_CANCER.html
MSigDB	GGGNNTTTCC_V$NFKB_Q6_01	15	102	3.47002e-05	http://www.broadinstitute.org/gsea/msigdb/cards/GGGNNTTTCC_V$NFKB_Q6_01.html	http://www.broadinstitute.org/gsea/msigdb/cards/GGGNNTTTCC_V$NFKB_Q6_01.html
MSigDB	HOOI_ST7_TARGETS_DN	15	102	3.47002e-05	http://www.broadinstitute.org/gsea/msigdb/cards/HOOI_ST7_TARGETS_DN.html	http://www.broadinstitute.org/gsea/msigdb/cards/HOOI_ST7_TARGETS_DN.html
MSigDB	ATGTTAA,MIR-302C	23	206	3.49206e-05	http://www.broadinstitute.org/gsea/msigdb/cards/ATGTTAA,MIR-302C.html	http://www.broadinstitute.org/gsea/msigdb/cards/ATGTTAA,MIR-302C.html
MSigDB	BILD_SRC_ONCOGENIC_SIGNATURE	11	58	3.51181e-05	http://www.broadinstitute.org/gsea/msigdb/cards/BILD_SRC_ONCOGENIC_SIGNATURE.html	http://www.broadinstitute.org/gsea/msigdb/cards/BILD_SRC_ONCOGENIC_SIGNATURE.html
MSigDB	YTATTTTNR_V$MEF2_02	43	515	3.67143e-05	http://www.broadinstitute.org/gsea/msigdb/cards/YTATTTTNR_V$MEF2_02.html	http://www.broadinstitute.org/gsea/msigdb/cards/YTATTTTNR_V$MEF2_02.html
MSigDB	LE_SKI_TARGETS_UP	6	16	3.69796e-05	http://www.broadinstitute.org/gsea/msigdb/cards/LE_SKI_TARGETS_UP.html	http://www.broadinstitute.org/gsea/msigdb/cards/LE_SKI_TARGETS_UP.html
MSigDB	FERRARI_RESPONSE_TO_FENRETINIDE_UP	6	16	3.69796e-05	http://www.broadinstitute.org/gsea/msigdb/cards/FERRARI_RESPONSE_TO_FENRETINIDE_UP.html	http://www.broadinstitute.org/gsea/msigdb/cards/FERRARI_RESPONSE_TO_FENRETINIDE_UP.html
MSigDB	ACTTTAT,MIR-142-5P	26	250	3.82186e-05	http://www.broadinstitute.org/gsea/msigdb/cards/ACTTTAT,MIR-142-5P.html	http://www.broadinstitute.org/gsea/msigdb/cards/ACTTTAT,MIR-142-5P.html
MSigDB	NEGATIVE_REGULATION_OF_APOPTOSIS	18	140	3.83751e-05	http://www.broadinstitute.org/gsea/msigdb/cards/NEGATIVE_REGULATION_OF_APOPTOSIS.html	http://www.broadinstitute.org/gsea/msigdb/cards/NEGATIVE_REGULATION_OF_APOPTOSIS.html
MSigDB	OSADA_ASCL1_TARGETS_DN	7	23	3.8641e-05	http://www.broadinstitute.org/gsea/msigdb/cards/OSADA_ASCL1_TARGETS_DN.html	http://www.broadinstitute.org/gsea/msigdb/cards/OSADA_ASCL1_TARGETS_DN.html
MSigDB	V$CREBP1_Q2	21	181	4.28965e-05	http://www.broadinstitute.org/gsea/msigdb/cards/V$CREBP1_Q2.html	http://www.broadinstitute.org/gsea/msigdb/cards/V$CREBP1_Q2.html
MSigDB	TTAYRTAA_V$E4BP4_01	21	181	4.28965e-05	http://www.broadinstitute.org/gsea/msigdb/cards/TTAYRTAA_V$E4BP4_01.html	http://www.broadinstitute.org/gsea/msigdb/cards/TTAYRTAA_V$E4BP4_01.html
MSigDB	WEI_MYCN_TARGETS_WITH_E_BOX	56	740	4.3224e-05	http://www.broadinstitute.org/gsea/msigdb/cards/WEI_MYCN_TARGETS_WITH_E_BOX.html	http://www.broadinstitute.org/gsea/msigdb/cards/WEI_MYCN_TARGETS_WITH_E_BOX.html
MSigDB	RODRIGUES_THYROID_CARCINOMA_DN	12	70	4.4889e-05	http://www.broadinstitute.org/gsea/msigdb/cards/RODRIGUES_THYROID_CARCINOMA_DN.html	http://www.broadinstitute.org/gsea/msigdb/cards/RODRIGUES_THYROID_CARCINOMA_DN.html
MSigDB	ONDER_CDH1_TARGETS_1_UP	17	129	4.55142e-05	http://www.broadinstitute.org/gsea/msigdb/cards/ONDER_CDH1_TARGETS_1_UP.html	http://www.broadinstitute.org/gsea/msigdb/cards/ONDER_CDH1_TARGETS_1_UP.html
MSigDB	WGGAATGY_V$TEF1_Q6	27	269	5.08535e-05	http://www.broadinstitute.org/gsea/msigdb/cards/WGGAATGY_V$TEF1_Q6.html	http://www.broadinstitute.org/gsea/msigdb/cards/WGGAATGY_V$TEF1_Q6.html
MSigDB	TTGCCAA,MIR-182	27	269	5.08535e-05	http://www.broadinstitute.org/gsea/msigdb/cards/TTGCCAA,MIR-182.html	http://www.broadinstitute.org/gsea/msigdb/cards/TTGCCAA,MIR-182.html
MSigDB	module_153	8	32	5.20478e-05	http://www.broadinstitute.org/gsea/msigdb/cards/module_153.html	http://www.broadinstitute.org/gsea/msigdb/cards/module_153.html
MSigDB	LIANG_SILENCED_BY_METHYLATION_2	8	32	5.20478e-05	http://www.broadinstitute.org/gsea/msigdb/cards/LIANG_SILENCED_BY_METHYLATION_2.html	http://www.broadinstitute.org/gsea/msigdb/cards/LIANG_SILENCED_BY_METHYLATION_2.html
MSigDB	DORN_ADENOVIRUS_INFECTION_32HR_DN	8	32	5.20478e-05	http://www.broadinstitute.org/gsea/msigdb/cards/DORN_ADENOVIRUS_INFECTION_32HR_DN.html	http://www.broadinstitute.org/gsea/msigdb/cards/DORN_ADENOVIRUS_INFECTION_32HR_DN.html
MSigDB	DORN_ADENOVIRUS_INFECTION_48HR_DN	8	32	5.20478e-05	http://www.broadinstitute.org/gsea/msigdb/cards/DORN_ADENOVIRUS_INFECTION_48HR_DN.html	http://www.broadinstitute.org/gsea/msigdb/cards/DORN_ADENOVIRUS_INFECTION_48HR_DN.html
MSigDB	module_84	42	507	5.39694e-05	http://www.broadinstitute.org/gsea/msigdb/cards/module_84.html	http://www.broadinstitute.org/gsea/msigdb/cards/module_84.html
MSigDB	BOYAULT_LIVER_CANCER_SUBCLASS_G56_DN	6	17	5.50468e-05	http://www.broadinstitute.org/gsea/msigdb/cards/BOYAULT_LIVER_CANCER_SUBCLASS_G56_DN.html	http://www.broadinstitute.org/gsea/msigdb/cards/BOYAULT_LIVER_CANCER_SUBCLASS_G56_DN.html
MSigDB	AMIT_DELAYED_EARLY_GENES	6	17	5.50468e-05	http://www.broadinstitute.org/gsea/msigdb/cards/AMIT_DELAYED_EARLY_GENES.html	http://www.broadinstitute.org/gsea/msigdb/cards/AMIT_DELAYED_EARLY_GENES.html
MSigDB	HORMONE_SECRETION	6	17	5.50468e-05	http://www.broadinstitute.org/gsea/msigdb/cards/HORMONE_SECRETION.html	http://www.broadinstitute.org/gsea/msigdb/cards/HORMONE_SECRETION.html
MSigDB	VART_KSHV_INFECTION_ANGIOGENIC_MARKERS_DN	17	131	5.54726e-05	http://www.broadinstitute.org/gsea/msigdb/cards/VART_KSHV_INFECTION_ANGIOGENIC_MARKERS_DN.html	http://www.broadinstitute.org/gsea/msigdb/cards/VART_KSHV_INFECTION_ANGIOGENIC_MARKERS_DN.html
MSigDB	FRASOR_RESPONSE_TO_ESTRADIOL_DN	11	61	5.72453e-05	http://www.broadinstitute.org/gsea/msigdb/cards/FRASOR_RESPONSE_TO_ESTRADIOL_DN.html	http://www.broadinstitute.org/gsea/msigdb/cards/FRASOR_RESPONSE_TO_ESTRADIOL_DN.html
MSigDB	LU_IL4_SIGNALING	11	61	5.72453e-05	http://www.broadinstitute.org/gsea/msigdb/cards/LU_IL4_SIGNALING.html	http://www.broadinstitute.org/gsea/msigdb/cards/LU_IL4_SIGNALING.html
MSigDB	PELLICCIOTTA_HDAC_IN_ANTIGEN_PRESENTATION_UP	11	61	5.72453e-05	http://www.broadinstitute.org/gsea/msigdb/cards/PELLICCIOTTA_HDAC_IN_ANTIGEN_PRESENTATION_UP.html	http://www.broadinstitute.org/gsea/msigdb/cards/PELLICCIOTTA_HDAC_IN_ANTIGEN_PRESENTATION_UP.html
MSigDB	TTTGCAG,MIR-518A-2	20	171	5.77657e-05	http://www.broadinstitute.org/gsea/msigdb/cards/TTTGCAG,MIR-518A-2.html	http://www.broadinstitute.org/gsea/msigdb/cards/TTTGCAG,MIR-518A-2.html
MSigDB	KEGG_HEMATOPOIETIC_CELL_LINEAGE	13	83	5.84328e-05	http://www.broadinstitute.org/gsea/msigdb/cards/KEGG_HEMATOPOIETIC_CELL_LINEAGE.html	http://www.broadinstitute.org/gsea/msigdb/cards/KEGG_HEMATOPOIETIC_CELL_LINEAGE.html
MSigDB	V$BACH1_01	22	199	5.95618e-05	http://www.broadinstitute.org/gsea/msigdb/cards/V$BACH1_01.html	http://www.broadinstitute.org/gsea/msigdb/cards/V$BACH1_01.html
MSigDB	EBAUER_TARGETS_OF_PAX3_FOXO1_FUSION_UP	22	199	5.95618e-05	http://www.broadinstitute.org/gsea/msigdb/cards/EBAUER_TARGETS_OF_PAX3_FOXO1_FUSION_UP.html	http://www.broadinstitute.org/gsea/msigdb/cards/EBAUER_TARGETS_OF_PAX3_FOXO1_FUSION_UP.html
MSigDB	GTTTGTT,MIR-495	22	199	5.95618e-05	http://www.broadinstitute.org/gsea/msigdb/cards/GTTTGTT,MIR-495.html	http://www.broadinstitute.org/gsea/msigdb/cards/GTTTGTT,MIR-495.html
MSigDB	CCCNNNNNNAAGWT_UNKNOWN	12	72	5.98499e-05	http://www.broadinstitute.org/gsea/msigdb/cards/CCCNNNNNNAAGWT_UNKNOWN.html	http://www.broadinstitute.org/gsea/msigdb/cards/CCCNNNNNNAAGWT_UNKNOWN.html
MSigDB	V$HNF3ALPHA_Q6	19	158	6.00933e-05	http://www.broadinstitute.org/gsea/msigdb/cards/V$HNF3ALPHA_Q6.html	http://www.broadinstitute.org/gsea/msigdb/cards/V$HNF3ALPHA_Q6.html
MSigDB	BROWNE_HCMV_INFECTION_6HR_DN	19	158	6.00933e-05	http://www.broadinstitute.org/gsea/msigdb/cards/BROWNE_HCMV_INFECTION_6HR_DN.html	http://www.broadinstitute.org/gsea/msigdb/cards/BROWNE_HCMV_INFECTION_6HR_DN.html
MSigDB	HYDROLASE_ACTIVITY_ACTING_ON_ESTER_BONDS	26	257	6.0989e-05	http://www.broadinstitute.org/gsea/msigdb/cards/HYDROLASE_ACTIVITY_ACTING_ON_ESTER_BONDS.html	http://www.broadinstitute.org/gsea/msigdb/cards/HYDROLASE_ACTIVITY_ACTING_ON_ESTER_BONDS.html
MSigDB	RIGGI_EWING_SARCOMA_PROGENITOR_DN	20	172	6.27476e-05	http://www.broadinstitute.org/gsea/msigdb/cards/RIGGI_EWING_SARCOMA_PROGENITOR_DN.html	http://www.broadinstitute.org/gsea/msigdb/cards/RIGGI_EWING_SARCOMA_PROGENITOR_DN.html
MSigDB	BROWNE_HCMV_INFECTION_18HR_UP	20	172	6.27476e-05	http://www.broadinstitute.org/gsea/msigdb/cards/BROWNE_HCMV_INFECTION_18HR_UP.html	http://www.broadinstitute.org/gsea/msigdb/cards/BROWNE_HCMV_INFECTION_18HR_UP.html
MSigDB	RACCACAR_V$AML_Q6	21	186	6.40669e-05	http://www.broadinstitute.org/gsea/msigdb/cards/RACCACAR_V$AML_Q6.html	http://www.broadinstitute.org/gsea/msigdb/cards/RACCACAR_V$AML_Q6.html
MSigDB	TTGCACT,MIR-130A,MIR-301,MIR-130B	31	334	6.54948e-05	http://www.broadinstitute.org/gsea/msigdb/cards/TTGCACT,MIR-130A,MIR-301,MIR-130B.html	http://www.broadinstitute.org/gsea/msigdb/cards/TTGCACT,MIR-130A,MIR-301,MIR-130B.html
MSigDB	LEONARD_HYPOXIA	8	33	6.60971e-05	http://www.broadinstitute.org/gsea/msigdb/cards/LEONARD_HYPOXIA.html	http://www.broadinstitute.org/gsea/msigdb/cards/LEONARD_HYPOXIA.html
MSigDB	DOANE_BREAST_CANCER_CLASSES_DN	8	33	6.60971e-05	http://www.broadinstitute.org/gsea/msigdb/cards/DOANE_BREAST_CANCER_CLASSES_DN.html	http://www.broadinstitute.org/gsea/msigdb/cards/DOANE_BREAST_CANCER_CLASSES_DN.html
MSigDB	TAATGTG,MIR-323	17	133	6.7307e-05	http://www.broadinstitute.org/gsea/msigdb/cards/TAATGTG,MIR-323.html	http://www.broadinstitute.org/gsea/msigdb/cards/TAATGTG,MIR-323.html
MSigDB	CERVERA_SDHB_TARGETS_2	15	108	6.83565e-05	http://www.broadinstitute.org/gsea/msigdb/cards/CERVERA_SDHB_TARGETS_2.html	http://www.broadinstitute.org/gsea/msigdb/cards/CERVERA_SDHB_TARGETS_2.html
MSigDB	AAAGGAT,MIR-501	15	108	6.83565e-05	http://www.broadinstitute.org/gsea/msigdb/cards/AAAGGAT,MIR-501.html	http://www.broadinstitute.org/gsea/msigdb/cards/AAAGGAT,MIR-501.html
MSigDB	KEGG_B_CELL_RECEPTOR_SIGNALING_PATHWAY	12	73	6.88228e-05	http://www.broadinstitute.org/gsea/msigdb/cards/KEGG_B_CELL_RECEPTOR_SIGNALING_PATHWAY.html	http://www.broadinstitute.org/gsea/msigdb/cards/KEGG_B_CELL_RECEPTOR_SIGNALING_PATHWAY.html
MSigDB	KIM_MYCN_AMPLIFICATION_TARGETS_DN	12	73	6.88228e-05	http://www.broadinstitute.org/gsea/msigdb/cards/KIM_MYCN_AMPLIFICATION_TARGETS_DN.html	http://www.broadinstitute.org/gsea/msigdb/cards/KIM_MYCN_AMPLIFICATION_TARGETS_DN.html
MSigDB	module_532	31	335	6.92481e-05	http://www.broadinstitute.org/gsea/msigdb/cards/module_532.html	http://www.broadinstitute.org/gsea/msigdb/cards/module_532.html
MSigDB	HUPER_BREAST_BASAL_VS_LUMINAL_UP	10	52	7.00766e-05	http://www.broadinstitute.org/gsea/msigdb/cards/HUPER_BREAST_BASAL_VS_LUMINAL_UP.html	http://www.broadinstitute.org/gsea/msigdb/cards/HUPER_BREAST_BASAL_VS_LUMINAL_UP.html
MSigDB	GAJATE_RESPONSE_TO_TRABECTEDIN_UP	10	52	7.00766e-05	http://www.broadinstitute.org/gsea/msigdb/cards/GAJATE_RESPONSE_TO_TRABECTEDIN_UP.html	http://www.broadinstitute.org/gsea/msigdb/cards/GAJATE_RESPONSE_TO_TRABECTEDIN_UP.html
MSigDB	GARGALOVIC_RESPONSE_TO_OXIDIZED_PHOSPHOLIPIDS_MAGENTA_UP	7	25	7.01986e-05	http://www.broadinstitute.org/gsea/msigdb/cards/GARGALOVIC_RESPONSE_TO_OXIDIZED_PHOSPHOLIPIDS_MAGENTA_UP.html	http://www.broadinstitute.org/gsea/msigdb/cards/GARGALOVIC_RESPONSE_TO_OXIDIZED_PHOSPHOLIPIDS_MAGENTA_UP.html
MSigDB	V$OCT1_03	19	160	7.13761e-05	http://www.broadinstitute.org/gsea/msigdb/cards/V$OCT1_03.html	http://www.broadinstitute.org/gsea/msigdb/cards/V$OCT1_03.html
MSigDB	V$AP1_Q4_01	22	202	7.45698e-05	http://www.broadinstitute.org/gsea/msigdb/cards/V$AP1_Q4_01.html	http://www.broadinstitute.org/gsea/msigdb/cards/V$AP1_Q4_01.html
MSigDB	LENAOUR_DENDRITIC_CELL_MATURATION_DN	14	97	7.74224e-05	http://www.broadinstitute.org/gsea/msigdb/cards/LENAOUR_DENDRITIC_CELL_MATURATION_DN.html	http://www.broadinstitute.org/gsea/msigdb/cards/LENAOUR_DENDRITIC_CELL_MATURATION_DN.html
MSigDB	POSITIVE_REGULATION_OF_BIOLOGICAL_PROCESS	51	669	7.85363e-05	http://www.broadinstitute.org/gsea/msigdb/cards/POSITIVE_REGULATION_OF_BIOLOGICAL_PROCESS.html	http://www.broadinstitute.org/gsea/msigdb/cards/POSITIVE_REGULATION_OF_BIOLOGICAL_PROCESS.html
MSigDB	SUH_COEXPRESSED_WITH_ID1_AND_ID2_UP	6	18	7.95335e-05	http://www.broadinstitute.org/gsea/msigdb/cards/SUH_COEXPRESSED_WITH_ID1_AND_ID2_UP.html	http://www.broadinstitute.org/gsea/msigdb/cards/SUH_COEXPRESSED_WITH_ID1_AND_ID2_UP.html
MSigDB	module_88	58	793	8.13726e-05	http://www.broadinstitute.org/gsea/msigdb/cards/module_88.html	http://www.broadinstitute.org/gsea/msigdb/cards/module_88.html
MSigDB	ATAGGAA,MIR-202	13	86	8.52568e-05	http://www.broadinstitute.org/gsea/msigdb/cards/ATAGGAA,MIR-202.html	http://www.broadinstitute.org/gsea/msigdb/cards/ATAGGAA,MIR-202.html
MSigDB	ATACCTC,MIR-202	18	149	8.77264e-05	http://www.broadinstitute.org/gsea/msigdb/cards/ATACCTC,MIR-202.html	http://www.broadinstitute.org/gsea/msigdb/cards/ATACCTC,MIR-202.html
MSigDB	TTTGTAG,MIR-520D	27	278	8.925e-05	http://www.broadinstitute.org/gsea/msigdb/cards/TTTGTAG,MIR-520D.html	http://www.broadinstitute.org/gsea/msigdb/cards/TTTGTAG,MIR-520D.html
MSigDB	NGUYEN_NOTCH1_TARGETS_DN	11	64	9.03939e-05	http://www.broadinstitute.org/gsea/msigdb/cards/NGUYEN_NOTCH1_TARGETS_DN.html	http://www.broadinstitute.org/gsea/msigdb/cards/NGUYEN_NOTCH1_TARGETS_DN.html
MSigDB	SESTO_RESPONSE_TO_UV_C1	11	64	9.03939e-05	http://www.broadinstitute.org/gsea/msigdb/cards/SESTO_RESPONSE_TO_UV_C1.html	http://www.broadinstitute.org/gsea/msigdb/cards/SESTO_RESPONSE_TO_UV_C1.html
MSigDB	TING_SILENCED_BY_DICER	7	26	9.24678e-05	http://www.broadinstitute.org/gsea/msigdb/cards/TING_SILENCED_BY_DICER.html	http://www.broadinstitute.org/gsea/msigdb/cards/TING_SILENCED_BY_DICER.html
MSigDB	MOHANKUMAR_TLX1_TARGETS_DN	18	150	9.57138e-05	http://www.broadinstitute.org/gsea/msigdb/cards/MOHANKUMAR_TLX1_TARGETS_DN.html	http://www.broadinstitute.org/gsea/msigdb/cards/MOHANKUMAR_TLX1_TARGETS_DN.html
MSigDB	KEGG_APOPTOSIS	13	87	9.62991e-05	http://www.broadinstitute.org/gsea/msigdb/cards/KEGG_APOPTOSIS.html	http://www.broadinstitute.org/gsea/msigdb/cards/KEGG_APOPTOSIS.html
MSigDB	V$AP1_C	23	220	9.69707e-05	http://www.broadinstitute.org/gsea/msigdb/cards/V$AP1_C.html	http://www.broadinstitute.org/gsea/msigdb/cards/V$AP1_C.html
MSigDB	BROWNE_HCMV_INFECTION_10HR_UP	14	99	9.70721e-05	http://www.broadinstitute.org/gsea/msigdb/cards/BROWNE_HCMV_INFECTION_10HR_UP.html	http://www.broadinstitute.org/gsea/msigdb/cards/BROWNE_HCMV_INFECTION_10HR_UP.html
MSigDB	LINDSTEDT_DENDRITIC_CELL_MATURATION_A	10	54	9.79772e-05	http://www.broadinstitute.org/gsea/msigdb/cards/LINDSTEDT_DENDRITIC_CELL_MATURATION_A.html	http://www.broadinstitute.org/gsea/msigdb/cards/LINDSTEDT_DENDRITIC_CELL_MATURATION_A.html
MSigDB	module_220	30	326	9.96119e-05	http://www.broadinstitute.org/gsea/msigdb/cards/module_220.html	http://www.broadinstitute.org/gsea/msigdb/cards/module_220.html
MSigDB	V$PXR_Q2	21	192	0.000101401	http://www.broadinstitute.org/gsea/msigdb/cards/V$PXR_Q2.html	http://www.broadinstitute.org/gsea/msigdb/cards/V$PXR_Q2.html
MSigDB	SCHLOSSER_SERUM_RESPONSE_DN	51	676	0.000101876	http://www.broadinstitute.org/gsea/msigdb/cards/SCHLOSSER_SERUM_RESPONSE_DN.html	http://www.broadinstitute.org/gsea/msigdb/cards/SCHLOSSER_SERUM_RESPONSE_DN.html
MSigDB	ECTODERM_DEVELOPMENT	12	76	0.000103035	http://www.broadinstitute.org/gsea/msigdb/cards/ECTODERM_DEVELOPMENT.html	http://www.broadinstitute.org/gsea/msigdb/cards/ECTODERM_DEVELOPMENT.html
MSigDB	SHAFFER_IRF4_TARGETS_IN_ACTIVATED_B_LYMPHOCYTE	12	76	0.000103035	http://www.broadinstitute.org/gsea/msigdb/cards/SHAFFER_IRF4_TARGETS_IN_ACTIVATED_B_LYMPHOCYTE.html	http://www.broadinstitute.org/gsea/msigdb/cards/SHAFFER_IRF4_TARGETS_IN_ACTIVATED_B_LYMPHOCYTE.html
MSigDB	HUANG_FOXA2_TARGETS_DN	8	35	0.000103713	http://www.broadinstitute.org/gsea/msigdb/cards/HUANG_FOXA2_TARGETS_DN.html	http://www.broadinstitute.org/gsea/msigdb/cards/HUANG_FOXA2_TARGETS_DN.html
MSigDB	BEGUM_TARGETS_OF_PAX3_FOXO1_FUSION_DN	8	35	0.000103713	http://www.broadinstitute.org/gsea/msigdb/cards/BEGUM_TARGETS_OF_PAX3_FOXO1_FUSION_DN.html	http://www.broadinstitute.org/gsea/msigdb/cards/BEGUM_TARGETS_OF_PAX3_FOXO1_FUSION_DN.html
MSigDB	DAVICIONI_TARGETS_OF_PAX_FOXO1_FUSIONS_DN	11	65	0.00010458	http://www.broadinstitute.org/gsea/msigdb/cards/DAVICIONI_TARGETS_OF_PAX_FOXO1_FUSIONS_DN.html	http://www.broadinstitute.org/gsea/msigdb/cards/DAVICIONI_TARGETS_OF_PAX_FOXO1_FUSIONS_DN.html
MSigDB	BIOPOLYMER_METABOLIC_PROCESS	101	1605	0.000105409	http://www.broadinstitute.org/gsea/msigdb/cards/BIOPOLYMER_METABOLIC_PROCESS.html	http://www.broadinstitute.org/gsea/msigdb/cards/BIOPOLYMER_METABOLIC_PROCESS.html
MSigDB	RODRIGUES_THYROID_CARCINOMA_POORLY_DIFFERENTIATED_DN	53	712	0.000105438	http://www.broadinstitute.org/gsea/msigdb/cards/RODRIGUES_THYROID_CARCINOMA_POORLY_DIFFERENTIATED_DN.html	http://www.broadinstitute.org/gsea/msigdb/cards/RODRIGUES_THYROID_CARCINOMA_POORLY_DIFFERENTIATED_DN.html
MSigDB	TONKS_TARGETS_OF_RUNX1_RUNX1T1_FUSION_SUSTAINED_IN_MONOCYTE_UP	6	19	0.00011197	http://www.broadinstitute.org/gsea/msigdb/cards/TONKS_TARGETS_OF_RUNX1_RUNX1T1_FUSION_SUSTAINED_IN_MONOCYTE_UP.html	http://www.broadinstitute.org/gsea/msigdb/cards/TONKS_TARGETS_OF_RUNX1_RUNX1T1_FUSION_SUSTAINED_IN_MONOCYTE_UP.html
MSigDB	MAHADEVAN_RESPONSE_TO_MP470_UP	6	19	0.00011197	http://www.broadinstitute.org/gsea/msigdb/cards/MAHADEVAN_RESPONSE_TO_MP470_UP.html	http://www.broadinstitute.org/gsea/msigdb/cards/MAHADEVAN_RESPONSE_TO_MP470_UP.html
MSigDB	GTPASE_ACTIVATOR_ACTIVITY	10	55	0.00011513	http://www.broadinstitute.org/gsea/msigdb/cards/GTPASE_ACTIVATOR_ACTIVITY.html	http://www.broadinstitute.org/gsea/msigdb/cards/GTPASE_ACTIVATOR_ACTIVITY.html
MSigDB	TGGTGCT,MIR-29A,MIR-29B,MIR-29C	36	425	0.000116352	http://www.broadinstitute.org/gsea/msigdb/cards/TGGTGCT,MIR-29A,MIR-29B,MIR-29C.html	http://www.broadinstitute.org/gsea/msigdb/cards/TGGTGCT,MIR-29A,MIR-29B,MIR-29C.html
MSigDB	module_210	7	27	0.000120165	http://www.broadinstitute.org/gsea/msigdb/cards/module_210.html	http://www.broadinstitute.org/gsea/msigdb/cards/module_210.html
MSigDB	LU_AGING_BRAIN_DN	25	253	0.000122249	http://www.broadinstitute.org/gsea/msigdb/cards/LU_AGING_BRAIN_DN.html	http://www.broadinstitute.org/gsea/msigdb/cards/LU_AGING_BRAIN_DN.html
MSigDB	V$AP1_Q4	22	209	0.000123405	http://www.broadinstitute.org/gsea/msigdb/cards/V$AP1_Q4.html	http://www.broadinstitute.org/gsea/msigdb/cards/V$AP1_Q4.html
MSigDB	module_129	22	209	0.000123405	http://www.broadinstitute.org/gsea/msigdb/cards/module_129.html	http://www.broadinstitute.org/gsea/msigdb/cards/module_129.html
MSigDB	DORN_ADENOVIRUS_INFECTION_24HR_DN	8	36	0.000128295	http://www.broadinstitute.org/gsea/msigdb/cards/DORN_ADENOVIRUS_INFECTION_24HR_DN.html	http://www.broadinstitute.org/gsea/msigdb/cards/DORN_ADENOVIRUS_INFECTION_24HR_DN.html
MSigDB	V$BACH2_01	22	210	0.000132312	http://www.broadinstitute.org/gsea/msigdb/cards/V$BACH2_01.html	http://www.broadinstitute.org/gsea/msigdb/cards/V$BACH2_01.html
MSigDB	V$E4BP4_01	18	154	0.000134436	http://www.broadinstitute.org/gsea/msigdb/cards/V$E4BP4_01.html	http://www.broadinstitute.org/gsea/msigdb/cards/V$E4BP4_01.html
MSigDB	V$ATF_01	21	196	0.000135974	http://www.broadinstitute.org/gsea/msigdb/cards/V$ATF_01.html	http://www.broadinstitute.org/gsea/msigdb/cards/V$ATF_01.html
MSigDB	V$TCF11_01	19	168	0.000137532	http://www.broadinstitute.org/gsea/msigdb/cards/V$TCF11_01.html	http://www.broadinstitute.org/gsea/msigdb/cards/V$TCF11_01.html
MSigDB	SESTO_RESPONSE_TO_UV_C7	11	67	0.000138713	http://www.broadinstitute.org/gsea/msigdb/cards/SESTO_RESPONSE_TO_UV_C7.html	http://www.broadinstitute.org/gsea/msigdb/cards/SESTO_RESPONSE_TO_UV_C7.html
MSigDB	V$TEF_Q6	20	183	0.0001486	http://www.broadinstitute.org/gsea/msigdb/cards/V$TEF_Q6.html	http://www.broadinstitute.org/gsea/msigdb/cards/V$TEF_Q6.html
MSigDB	HASINA_NOL7_TARGETS_UP	5	13	0.000149117	http://www.broadinstitute.org/gsea/msigdb/cards/HASINA_NOL7_TARGETS_UP.html	http://www.broadinstitute.org/gsea/msigdb/cards/HASINA_NOL7_TARGETS_UP.html
MSigDB	NELSON_RESPONSE_TO_ANDROGEN_UP	12	79	0.00015093	http://www.broadinstitute.org/gsea/msigdb/cards/NELSON_RESPONSE_TO_ANDROGEN_UP.html	http://www.broadinstitute.org/gsea/msigdb/cards/NELSON_RESPONSE_TO_ANDROGEN_UP.html
MSigDB	WANG_LMO4_TARGETS_DN	29	318	0.000151168	http://www.broadinstitute.org/gsea/msigdb/cards/WANG_LMO4_TARGETS_DN.html	http://www.broadinstitute.org/gsea/msigdb/cards/WANG_LMO4_TARGETS_DN.html
MSigDB	GCM_MAP4K4	17	142	0.00015257	http://www.broadinstitute.org/gsea/msigdb/cards/GCM_MAP4K4.html	http://www.broadinstitute.org/gsea/msigdb/cards/GCM_MAP4K4.html
MSigDB	HEIDENBLAD_AMPLICON_12P11_12_DN	6	20	0.000154084	http://www.broadinstitute.org/gsea/msigdb/cards/HEIDENBLAD_AMPLICON_12P11_12_DN.html	http://www.broadinstitute.org/gsea/msigdb/cards/HEIDENBLAD_AMPLICON_12P11_12_DN.html
MSigDB	RUGO_ENVIRONMENTAL_STRESS_RESPONSE_UP	7	28	0.000154234	http://www.broadinstitute.org/gsea/msigdb/cards/RUGO_ENVIRONMENTAL_STRESS_RESPONSE_UP.html	http://www.broadinstitute.org/gsea/msigdb/cards/RUGO_ENVIRONMENTAL_STRESS_RESPONSE_UP.html
MSigDB	GENERATION_OF_A_SIGNAL_INVOLVED_IN_CELL_CELL_SIGNALING	7	28	0.000154234	http://www.broadinstitute.org/gsea/msigdb/cards/GENERATION_OF_A_SIGNAL_INVOLVED_IN_CELL_CELL_SIGNALING.html	http://www.broadinstitute.org/gsea/msigdb/cards/GENERATION_OF_A_SIGNAL_INVOLVED_IN_CELL_CELL_SIGNALING.html
MSigDB	EPIDERMIS_DEVELOPMENT	11	68	0.00015906	http://www.broadinstitute.org/gsea/msigdb/cards/EPIDERMIS_DEVELOPMENT.html	http://www.broadinstitute.org/gsea/msigdb/cards/EPIDERMIS_DEVELOPMENT.html
MSigDB	BILD_MYC_ONCOGENIC_SIGNATURE	20	184	0.000160053	http://www.broadinstitute.org/gsea/msigdb/cards/BILD_MYC_ONCOGENIC_SIGNATURE.html	http://www.broadinstitute.org/gsea/msigdb/cards/BILD_MYC_ONCOGENIC_SIGNATURE.html
MSigDB	JIANG_HYPOXIA_NORMAL	22	213	0.000162548	http://www.broadinstitute.org/gsea/msigdb/cards/JIANG_HYPOXIA_NORMAL.html	http://www.broadinstitute.org/gsea/msigdb/cards/JIANG_HYPOXIA_NORMAL.html
MSigDB	BECKER_TAMOXIFEN_RESISTANCE_DN	9	47	0.000166442	http://www.broadinstitute.org/gsea/msigdb/cards/BECKER_TAMOXIFEN_RESISTANCE_DN.html	http://www.broadinstitute.org/gsea/msigdb/cards/BECKER_TAMOXIFEN_RESISTANCE_DN.html
MSigDB	WAMUNYOKOLI_OVARIAN_CANCER_LMP_UP	24	243	0.000167009	http://www.broadinstitute.org/gsea/msigdb/cards/WAMUNYOKOLI_OVARIAN_CANCER_LMP_UP.html	http://www.broadinstitute.org/gsea/msigdb/cards/WAMUNYOKOLI_OVARIAN_CANCER_LMP_UP.html
MSigDB	LIU_SOX4_TARGETS_UP	16	130	0.000171004	http://www.broadinstitute.org/gsea/msigdb/cards/LIU_SOX4_TARGETS_UP.html	http://www.broadinstitute.org/gsea/msigdb/cards/LIU_SOX4_TARGETS_UP.html
MSigDB	CELL_PROLIFERATION_GO_0008283	39	484	0.000175707	http://www.broadinstitute.org/gsea/msigdb/cards/CELL_PROLIFERATION_GO_0008283.html	http://www.broadinstitute.org/gsea/msigdb/cards/CELL_PROLIFERATION_GO_0008283.html
MSigDB	MASSARWEH_TAMOXIFEN_RESISTANCE_DN	23	229	0.000176938	http://www.broadinstitute.org/gsea/msigdb/cards/MASSARWEH_TAMOXIFEN_RESISTANCE_DN.html	http://www.broadinstitute.org/gsea/msigdb/cards/MASSARWEH_TAMOXIFEN_RESISTANCE_DN.html
MSigDB	V$PR_02	14	105	0.000184162	http://www.broadinstitute.org/gsea/msigdb/cards/V$PR_02.html	http://www.broadinstitute.org/gsea/msigdb/cards/V$PR_02.html
MSigDB	WAMUNYOKOLI_OVARIAN_CANCER_GRADES_1_2_UP	16	131	0.000187078	http://www.broadinstitute.org/gsea/msigdb/cards/WAMUNYOKOLI_OVARIAN_CANCER_GRADES_1_2_UP.html	http://www.broadinstitute.org/gsea/msigdb/cards/WAMUNYOKOLI_OVARIAN_CANCER_GRADES_1_2_UP.html
MSigDB	ENZYME_ACTIVATOR_ACTIVITY	15	118	0.000188643	http://www.broadinstitute.org/gsea/msigdb/cards/ENZYME_ACTIVATOR_ACTIVITY.html	http://www.broadinstitute.org/gsea/msigdb/cards/ENZYME_ACTIVATOR_ACTIVITY.html
MSigDB	SPIRA_SMOKERS_LUNG_CANCER_UP	8	38	0.000191944	http://www.broadinstitute.org/gsea/msigdb/cards/SPIRA_SMOKERS_LUNG_CANCER_UP.html	http://www.broadinstitute.org/gsea/msigdb/cards/SPIRA_SMOKERS_LUNG_CANCER_UP.html
MSigDB	VALK_AML_CLUSTER_2	7	29	0.000195719	http://www.broadinstitute.org/gsea/msigdb/cards/VALK_AML_CLUSTER_2.html	http://www.broadinstitute.org/gsea/msigdb/cards/VALK_AML_CLUSTER_2.html
MSigDB	BROWNE_HCMV_INFECTION_24HR_DN	17	145	0.000196938	http://www.broadinstitute.org/gsea/msigdb/cards/BROWNE_HCMV_INFECTION_24HR_DN.html	http://www.broadinstitute.org/gsea/msigdb/cards/BROWNE_HCMV_INFECTION_24HR_DN.html
MSigDB	ODONNELL_TFRC_TARGETS_UP	32	371	0.000197427	http://www.broadinstitute.org/gsea/msigdb/cards/ODONNELL_TFRC_TARGETS_UP.html	http://www.broadinstitute.org/gsea/msigdb/cards/ODONNELL_TFRC_TARGETS_UP.html
MSigDB	EXTRACELLULAR_REGION	35	421	0.000206386	http://www.broadinstitute.org/gsea/msigdb/cards/EXTRACELLULAR_REGION.html	http://www.broadinstitute.org/gsea/msigdb/cards/EXTRACELLULAR_REGION.html
MSigDB	KEGG_PANCREATIC_CANCER	11	70	0.000207427	http://www.broadinstitute.org/gsea/msigdb/cards/KEGG_PANCREATIC_CANCER.html	http://www.broadinstitute.org/gsea/msigdb/cards/KEGG_PANCREATIC_CANCER.html
MSigDB	KEGG_RENAL_CELL_CARCINOMA	11	70	0.000207427	http://www.broadinstitute.org/gsea/msigdb/cards/KEGG_RENAL_CELL_CARCINOMA.html	http://www.broadinstitute.org/gsea/msigdb/cards/KEGG_RENAL_CELL_CARCINOMA.html
MSigDB	SASSON_RESPONSE_TO_GONADOTROPHINS_DN	11	70	0.000207427	http://www.broadinstitute.org/gsea/msigdb/cards/SASSON_RESPONSE_TO_GONADOTROPHINS_DN.html	http://www.broadinstitute.org/gsea/msigdb/cards/SASSON_RESPONSE_TO_GONADOTROPHINS_DN.html
MSigDB	module_73	6	21	0.000207805	http://www.broadinstitute.org/gsea/msigdb/cards/module_73.html	http://www.broadinstitute.org/gsea/msigdb/cards/module_73.html
MSigDB	module_164	10	59	0.000211327	http://www.broadinstitute.org/gsea/msigdb/cards/module_164.html	http://www.broadinstitute.org/gsea/msigdb/cards/module_164.html
MSigDB	V$SRF_Q4	20	188	0.000214014	http://www.broadinstitute.org/gsea/msigdb/cards/V$SRF_Q4.html	http://www.broadinstitute.org/gsea/msigdb/cards/V$SRF_Q4.html
MSigDB	WANG_ESOPHAGUS_CANCER_PROGRESSION_UP	4	8	0.000217696	http://www.broadinstitute.org/gsea/msigdb/cards/WANG_ESOPHAGUS_CANCER_PROGRESSION_UP.html	http://www.broadinstitute.org/gsea/msigdb/cards/WANG_ESOPHAGUS_CANCER_PROGRESSION_UP.html
MSigDB	XU_HGF_TARGETS_REPRESSED_BY_AKT1_UP	4	8	0.000217696	http://www.broadinstitute.org/gsea/msigdb/cards/XU_HGF_TARGETS_REPRESSED_BY_AKT1_UP.html	http://www.broadinstitute.org/gsea/msigdb/cards/XU_HGF_TARGETS_REPRESSED_BY_AKT1_UP.html
MSigDB	SCHURINGA_STAT5A_TARGETS_UP	4	8	0.000217696	http://www.broadinstitute.org/gsea/msigdb/cards/SCHURINGA_STAT5A_TARGETS_UP.html	http://www.broadinstitute.org/gsea/msigdb/cards/SCHURINGA_STAT5A_TARGETS_UP.html
MSigDB	TAATTA_V$CHX10_01	45	592	0.000217748	http://www.broadinstitute.org/gsea/msigdb/cards/TAATTA_V$CHX10_01.html	http://www.broadinstitute.org/gsea/msigdb/cards/TAATTA_V$CHX10_01.html
MSigDB	V$CEBPDELTA_Q6	19	174	0.000217905	http://www.broadinstitute.org/gsea/msigdb/cards/V$CEBPDELTA_Q6.html	http://www.broadinstitute.org/gsea/msigdb/cards/V$CEBPDELTA_Q6.html
MSigDB	MARKS_HDAC_TARGETS_DN	5	14	0.000223655	http://www.broadinstitute.org/gsea/msigdb/cards/MARKS_HDAC_TARGETS_DN.html	http://www.broadinstitute.org/gsea/msigdb/cards/MARKS_HDAC_TARGETS_DN.html
MSigDB	REGULATION_OF_HORMONE_SECRETION	5	14	0.000223655	http://www.broadinstitute.org/gsea/msigdb/cards/REGULATION_OF_HORMONE_SECRETION.html	http://www.broadinstitute.org/gsea/msigdb/cards/REGULATION_OF_HORMONE_SECRETION.html
MSigDB	HUMMEL_BURKITTS_LYMPHOMA_DN	5	14	0.000223655	http://www.broadinstitute.org/gsea/msigdb/cards/HUMMEL_BURKITTS_LYMPHOMA_DN.html	http://www.broadinstitute.org/gsea/msigdb/cards/HUMMEL_BURKITTS_LYMPHOMA_DN.html
MSigDB	THUM_SYSTOLIC_HEART_FAILURE_UP	33	390	0.00022499	http://www.broadinstitute.org/gsea/msigdb/cards/THUM_SYSTOLIC_HEART_FAILURE_UP.html	http://www.broadinstitute.org/gsea/msigdb/cards/THUM_SYSTOLIC_HEART_FAILURE_UP.html
MSigDB	KEGG_T_CELL_RECEPTOR_SIGNALING_PATHWAY	14	107	0.000225295	http://www.broadinstitute.org/gsea/msigdb/cards/KEGG_T_CELL_RECEPTOR_SIGNALING_PATHWAY.html	http://www.broadinstitute.org/gsea/msigdb/cards/KEGG_T_CELL_RECEPTOR_SIGNALING_PATHWAY.html
MSigDB	POSITIVE_REGULATION_OF_CELLULAR_PROCESS	47	628	0.00022678	http://www.broadinstitute.org/gsea/msigdb/cards/POSITIVE_REGULATION_OF_CELLULAR_PROCESS.html	http://www.broadinstitute.org/gsea/msigdb/cards/POSITIVE_REGULATION_OF_CELLULAR_PROCESS.html
MSigDB	AAANWWTGC_UNKNOWN	18	161	0.000235906	http://www.broadinstitute.org/gsea/msigdb/cards/AAANWWTGC_UNKNOWN.html	http://www.broadinstitute.org/gsea/msigdb/cards/AAANWWTGC_UNKNOWN.html
MSigDB	V$AP1FJ_Q2	22	219	0.000241854	http://www.broadinstitute.org/gsea/msigdb/cards/V$AP1FJ_Q2.html	http://www.broadinstitute.org/gsea/msigdb/cards/V$AP1FJ_Q2.html
MSigDB	module_12	30	343	0.000243308	http://www.broadinstitute.org/gsea/msigdb/cards/module_12.html	http://www.broadinstitute.org/gsea/msigdb/cards/module_12.html
MSigDB	ACACTGG,MIR-199A,MIR-199B	16	134	0.000243432	http://www.broadinstitute.org/gsea/msigdb/cards/ACACTGG,MIR-199A,MIR-199B.html	http://www.broadinstitute.org/gsea/msigdb/cards/ACACTGG,MIR-199A,MIR-199B.html
MSigDB	REACTOME_CELL_JUNCTION_ORGANIZATION	12	83	0.000243453	http://www.broadinstitute.org/gsea/msigdb/cards/REACTOME_CELL_JUNCTION_ORGANIZATION.html	http://www.broadinstitute.org/gsea/msigdb/cards/REACTOME_CELL_JUNCTION_ORGANIZATION.html
MSigDB	KYNG_ENVIRONMENTAL_STRESS_RESPONSE_UP	7	30	0.000245762	http://www.broadinstitute.org/gsea/msigdb/cards/KYNG_ENVIRONMENTAL_STRESS_RESPONSE_UP.html	http://www.broadinstitute.org/gsea/msigdb/cards/KYNG_ENVIRONMENTAL_STRESS_RESPONSE_UP.html
MSigDB	V$FREAC2_01	20	190	0.000246544	http://www.broadinstitute.org/gsea/msigdb/cards/V$FREAC2_01.html	http://www.broadinstitute.org/gsea/msigdb/cards/V$FREAC2_01.html
MSigDB	KEGG_VEGF_SIGNALING_PATHWAY	11	72	0.000267693	http://www.broadinstitute.org/gsea/msigdb/cards/KEGG_VEGF_SIGNALING_PATHWAY.html	http://www.broadinstitute.org/gsea/msigdb/cards/KEGG_VEGF_SIGNALING_PATHWAY.html
MSigDB	TGASTMAGC_V$NFE2_01	17	149	0.000273331	http://www.broadinstitute.org/gsea/msigdb/cards/TGASTMAGC_V$NFE2_01.html	http://www.broadinstitute.org/gsea/msigdb/cards/TGASTMAGC_V$NFE2_01.html
MSigDB	BROWNE_HCMV_INFECTION_16HR_UP	22	221	0.000274985	http://www.broadinstitute.org/gsea/msigdb/cards/BROWNE_HCMV_INFECTION_16HR_UP.html	http://www.broadinstitute.org/gsea/msigdb/cards/BROWNE_HCMV_INFECTION_16HR_UP.html
MSigDB	TATAAA_V$TATA_01	65	960	0.000281732	http://www.broadinstitute.org/gsea/msigdb/cards/TATAAA_V$TATA_01.html	http://www.broadinstitute.org/gsea/msigdb/cards/TATAAA_V$TATA_01.html
MSigDB	RGAANNTTC_V$HSF1_01	28	314	0.000282535	http://www.broadinstitute.org/gsea/msigdb/cards/RGAANNTTC_V$HSF1_01.html	http://www.broadinstitute.org/gsea/msigdb/cards/RGAANNTTC_V$HSF1_01.html
MSigDB	TRANSCRIPTION_FROM_RNA_POLYMERASE_II_PROMOTER	36	445	0.000285312	http://www.broadinstitute.org/gsea/msigdb/cards/TRANSCRIPTION_FROM_RNA_POLYMERASE_II_PROMOTER.html	http://www.broadinstitute.org/gsea/msigdb/cards/TRANSCRIPTION_FROM_RNA_POLYMERASE_II_PROMOTER.html
MSigDB	V$FOXO4_01	19	178	0.000292033	http://www.broadinstitute.org/gsea/msigdb/cards/V$FOXO4_01.html	http://www.broadinstitute.org/gsea/msigdb/cards/V$FOXO4_01.html
MSigDB	module_8	33	396	0.000296902	http://www.broadinstitute.org/gsea/msigdb/cards/module_8.html	http://www.broadinstitute.org/gsea/msigdb/cards/module_8.html
MSigDB	CELLULAR_MACROMOLECULE_METABOLIC_PROCESS	71	1074	0.000297971	http://www.broadinstitute.org/gsea/msigdb/cards/CELLULAR_MACROMOLECULE_METABOLIC_PROCESS.html	http://www.broadinstitute.org/gsea/msigdb/cards/CELLULAR_MACROMOLECULE_METABOLIC_PROCESS.html
MSigDB	GGGYGTGNY_UNKNOWN	38	480	0.000300678	http://www.broadinstitute.org/gsea/msigdb/cards/GGGYGTGNY_UNKNOWN.html	http://www.broadinstitute.org/gsea/msigdb/cards/GGGYGTGNY_UNKNOWN.html
MSigDB	GRABARCZYK_BCL11B_TARGETS_UP	11	73	0.000302976	http://www.broadinstitute.org/gsea/msigdb/cards/GRABARCZYK_BCL11B_TARGETS_UP.html	http://www.broadinstitute.org/gsea/msigdb/cards/GRABARCZYK_BCL11B_TARGETS_UP.html
MSigDB	SCHLESINGER_METHYLATED_DE_NOVO_IN_CANCER	12	85	0.000305447	http://www.broadinstitute.org/gsea/msigdb/cards/SCHLESINGER_METHYLATED_DE_NOVO_IN_CANCER.html	http://www.broadinstitute.org/gsea/msigdb/cards/SCHLESINGER_METHYLATED_DE_NOVO_IN_CANCER.html
MSigDB	TIEN_INTESTINE_PROBIOTICS_2HR_DN	12	85	0.000305447	http://www.broadinstitute.org/gsea/msigdb/cards/TIEN_INTESTINE_PROBIOTICS_2HR_DN.html	http://www.broadinstitute.org/gsea/msigdb/cards/TIEN_INTESTINE_PROBIOTICS_2HR_DN.html
MSigDB	AMUNDSON_POOR_SURVIVAL_AFTER_GAMMA_RADIATION_8G	12	85	0.000305447	http://www.broadinstitute.org/gsea/msigdb/cards/AMUNDSON_POOR_SURVIVAL_AFTER_GAMMA_RADIATION_8G.html	http://www.broadinstitute.org/gsea/msigdb/cards/AMUNDSON_POOR_SURVIVAL_AFTER_GAMMA_RADIATION_8G.html
MSigDB	WINTER_HYPOXIA_UP	12	85	0.000305447	http://www.broadinstitute.org/gsea/msigdb/cards/WINTER_HYPOXIA_UP.html	http://www.broadinstitute.org/gsea/msigdb/cards/WINTER_HYPOXIA_UP.html
MSigDB	TSAI_RESPONSE_TO_RADIATION_THERAPY	7	31	0.000305608	http://www.broadinstitute.org/gsea/msigdb/cards/TSAI_RESPONSE_TO_RADIATION_THERAPY.html	http://www.broadinstitute.org/gsea/msigdb/cards/TSAI_RESPONSE_TO_RADIATION_THERAPY.html
MSigDB	module_33	31	364	0.000307981	http://www.broadinstitute.org/gsea/msigdb/cards/module_33.html	http://www.broadinstitute.org/gsea/msigdb/cards/module_33.html
MSigDB	KEGG_NOD_LIKE_RECEPTOR_SIGNALING_PATHWAY	10	62	0.000321476	http://www.broadinstitute.org/gsea/msigdb/cards/KEGG_NOD_LIKE_RECEPTOR_SIGNALING_PATHWAY.html	http://www.broadinstitute.org/gsea/msigdb/cards/KEGG_NOD_LIKE_RECEPTOR_SIGNALING_PATHWAY.html
MSigDB	KIM_MYC_AMPLIFICATION_TARGETS_DN	10	62	0.000321476	http://www.broadinstitute.org/gsea/msigdb/cards/KIM_MYC_AMPLIFICATION_TARGETS_DN.html	http://www.broadinstitute.org/gsea/msigdb/cards/KIM_MYC_AMPLIFICATION_TARGETS_DN.html
MSigDB	POSITIVE_REGULATION_OF_CELL_CYCLE	5	15	0.000323484	http://www.broadinstitute.org/gsea/msigdb/cards/POSITIVE_REGULATION_OF_CELL_CYCLE.html	http://www.broadinstitute.org/gsea/msigdb/cards/POSITIVE_REGULATION_OF_CELL_CYCLE.html
MSigDB	AAAYRNCTG_UNKNOWN	26	285	0.000323569	http://www.broadinstitute.org/gsea/msigdb/cards/AAAYRNCTG_UNKNOWN.html	http://www.broadinstitute.org/gsea/msigdb/cards/AAAYRNCTG_UNKNOWN.html
MSigDB	V$AP1_Q6	20	194	0.00032482	http://www.broadinstitute.org/gsea/msigdb/cards/V$AP1_Q6.html	http://www.broadinstitute.org/gsea/msigdb/cards/V$AP1_Q6.html
MSigDB	KIM_RESPONSE_TO_TSA_AND_DECITABINE_UP	15	124	0.000326704	http://www.broadinstitute.org/gsea/msigdb/cards/KIM_RESPONSE_TO_TSA_AND_DECITABINE_UP.html	http://www.broadinstitute.org/gsea/msigdb/cards/KIM_RESPONSE_TO_TSA_AND_DECITABINE_UP.html
MSigDB	GCM_PTK2	15	124	0.000326704	http://www.broadinstitute.org/gsea/msigdb/cards/GCM_PTK2.html	http://www.broadinstitute.org/gsea/msigdb/cards/GCM_PTK2.html
MSigDB	TATTATA,MIR-374	23	239	0.000329786	http://www.broadinstitute.org/gsea/msigdb/cards/TATTATA,MIR-374.html	http://www.broadinstitute.org/gsea/msigdb/cards/TATTATA,MIR-374.html
MSigDB	ZHANG_ANTIVIRAL_RESPONSE_TO_RIBAVIRIN_DN	8	41	0.000334099	http://www.broadinstitute.org/gsea/msigdb/cards/ZHANG_ANTIVIRAL_RESPONSE_TO_RIBAVIRIN_DN.html	http://www.broadinstitute.org/gsea/msigdb/cards/ZHANG_ANTIVIRAL_RESPONSE_TO_RIBAVIRIN_DN.html
MSigDB	BILBAN_B_CLL_LPL_DN	8	41	0.000334099	http://www.broadinstitute.org/gsea/msigdb/cards/BILBAN_B_CLL_LPL_DN.html	http://www.broadinstitute.org/gsea/msigdb/cards/BILBAN_B_CLL_LPL_DN.html
MSigDB	PROTEIN_METABOLIC_PROCESS	76	1173	0.00033531	http://www.broadinstitute.org/gsea/msigdb/cards/PROTEIN_METABOLIC_PROCESS.html	http://www.broadinstitute.org/gsea/msigdb/cards/PROTEIN_METABOLIC_PROCESS.html
MSigDB	V$SOX9_B1	19	180	0.000336727	http://www.broadinstitute.org/gsea/msigdb/cards/V$SOX9_B1.html	http://www.broadinstitute.org/gsea/msigdb/cards/V$SOX9_B1.html
MSigDB	IGARASHI_ATF4_TARGETS_DN	12	86	0.000341154	http://www.broadinstitute.org/gsea/msigdb/cards/IGARASHI_ATF4_TARGETS_DN.html	http://www.broadinstitute.org/gsea/msigdb/cards/IGARASHI_ATF4_TARGETS_DN.html
MSigDB	KEGG_ERBB_SIGNALING_PATHWAY	12	86	0.000341154	http://www.broadinstitute.org/gsea/msigdb/cards/KEGG_ERBB_SIGNALING_PATHWAY.html	http://www.broadinstitute.org/gsea/msigdb/cards/KEGG_ERBB_SIGNALING_PATHWAY.html
MSigDB	FRIDMAN_SENESCENCE_UP	11	74	0.000342095	http://www.broadinstitute.org/gsea/msigdb/cards/FRIDMAN_SENESCENCE_UP.html	http://www.broadinstitute.org/gsea/msigdb/cards/FRIDMAN_SENESCENCE_UP.html
MSigDB	GACAATC,MIR-219	15	125	0.000356615	http://www.broadinstitute.org/gsea/msigdb/cards/GACAATC,MIR-219.html	http://www.broadinstitute.org/gsea/msigdb/cards/GACAATC,MIR-219.html
MSigDB	CHO_NR4A1_TARGETS	6	23	0.00035877	http://www.broadinstitute.org/gsea/msigdb/cards/CHO_NR4A1_TARGETS.html	http://www.broadinstitute.org/gsea/msigdb/cards/CHO_NR4A1_TARGETS.html
MSigDB	DORN_ADENOVIRUS_INFECTION_12HR_UP	6	23	0.00035877	http://www.broadinstitute.org/gsea/msigdb/cards/DORN_ADENOVIRUS_INFECTION_12HR_UP.html	http://www.broadinstitute.org/gsea/msigdb/cards/DORN_ADENOVIRUS_INFECTION_12HR_UP.html
MSigDB	V$CEBPA_01	19	181	0.000361227	http://www.broadinstitute.org/gsea/msigdb/cards/V$CEBPA_01.html	http://www.broadinstitute.org/gsea/msigdb/cards/V$CEBPA_01.html
MSigDB	ACEVEDO_LIVER_TUMOR_VS_NORMAL_ADJACENT_TISSUE_DN	24	256	0.000363922	http://www.broadinstitute.org/gsea/msigdb/cards/ACEVEDO_LIVER_TUMOR_VS_NORMAL_ADJACENT_TISSUE_DN.html	http://www.broadinstitute.org/gsea/msigdb/cards/ACEVEDO_LIVER_TUMOR_VS_NORMAL_ADJACENT_TISSUE_DN.html
MSigDB	ACTGTAG,MIR-139	14	112	0.000364192	http://www.broadinstitute.org/gsea/msigdb/cards/ACTGTAG,MIR-139.html	http://www.broadinstitute.org/gsea/msigdb/cards/ACTGTAG,MIR-139.html
MSigDB	ACTGTGA,MIR-27A,MIR-27B	32	384	0.000364317	http://www.broadinstitute.org/gsea/msigdb/cards/ACTGTGA,MIR-27A,MIR-27B.html	http://www.broadinstitute.org/gsea/msigdb/cards/ACTGTGA,MIR-27A,MIR-27B.html
MSigDB	VANHARANTA_UTERINE_FIBROID_DN	10	63	0.000367437	http://www.broadinstitute.org/gsea/msigdb/cards/VANHARANTA_UTERINE_FIBROID_DN.html	http://www.broadinstitute.org/gsea/msigdb/cards/VANHARANTA_UTERINE_FIBROID_DN.html
MSigDB	V$CREB_Q4_01	17	153	0.000374227	http://www.broadinstitute.org/gsea/msigdb/cards/V$CREB_Q4_01.html	http://www.broadinstitute.org/gsea/msigdb/cards/V$CREB_Q4_01.html
MSigDB	SNIJDERS_AMPLIFIED_IN_HEAD_AND_NECK_TUMORS	7	32	0.000376605	http://www.broadinstitute.org/gsea/msigdb/cards/SNIJDERS_AMPLIFIED_IN_HEAD_AND_NECK_TUMORS.html	http://www.broadinstitute.org/gsea/msigdb/cards/SNIJDERS_AMPLIFIED_IN_HEAD_AND_NECK_TUMORS.html
MSigDB	SEIKE_LUNG_CANCER_POOR_SURVIVAL	4	9	0.000378334	http://www.broadinstitute.org/gsea/msigdb/cards/SEIKE_LUNG_CANCER_POOR_SURVIVAL.html	http://www.broadinstitute.org/gsea/msigdb/cards/SEIKE_LUNG_CANCER_POOR_SURVIVAL.html
MSigDB	CTGCAGY_UNKNOWN	42	555	0.000383081	http://www.broadinstitute.org/gsea/msigdb/cards/CTGCAGY_UNKNOWN.html	http://www.broadinstitute.org/gsea/msigdb/cards/CTGCAGY_UNKNOWN.html
MSigDB	EXTRACELLULAR_REGION_PART	28	320	0.000383977	http://www.broadinstitute.org/gsea/msigdb/cards/EXTRACELLULAR_REGION_PART.html	http://www.broadinstitute.org/gsea/msigdb/cards/EXTRACELLULAR_REGION_PART.html
MSigDB	MUELLER_METHYLATED_IN_GLIOBLASTOMA	8	42	0.000397135	http://www.broadinstitute.org/gsea/msigdb/cards/MUELLER_METHYLATED_IN_GLIOBLASTOMA.html	http://www.broadinstitute.org/gsea/msigdb/cards/MUELLER_METHYLATED_IN_GLIOBLASTOMA.html
MSigDB	BASAKI_YBX1_TARGETS_UP	25	274	0.000417195	http://www.broadinstitute.org/gsea/msigdb/cards/BASAKI_YBX1_TARGETS_UP.html	http://www.broadinstitute.org/gsea/msigdb/cards/BASAKI_YBX1_TARGETS_UP.html
MSigDB	module_37	33	404	0.000424351	http://www.broadinstitute.org/gsea/msigdb/cards/module_37.html	http://www.broadinstitute.org/gsea/msigdb/cards/module_37.html
MSigDB	module_107	11	76	0.000433153	http://www.broadinstitute.org/gsea/msigdb/cards/module_107.html	http://www.broadinstitute.org/gsea/msigdb/cards/module_107.html
MSigDB	module_92	16	141	0.000434896	http://www.broadinstitute.org/gsea/msigdb/cards/module_92.html	http://www.broadinstitute.org/gsea/msigdb/cards/module_92.html
MSigDB	AGCATTA,MIR-155	14	114	0.000437398	http://www.broadinstitute.org/gsea/msigdb/cards/AGCATTA,MIR-155.html	http://www.broadinstitute.org/gsea/msigdb/cards/AGCATTA,MIR-155.html
MSigDB	V$BRN2_01	19	184	0.000444259	http://www.broadinstitute.org/gsea/msigdb/cards/V$BRN2_01.html	http://www.broadinstitute.org/gsea/msigdb/cards/V$BRN2_01.html
MSigDB	TIAN_TNF_SIGNALING_NOT_VIA_NFKB	5	16	0.000453714	http://www.broadinstitute.org/gsea/msigdb/cards/TIAN_TNF_SIGNALING_NOT_VIA_NFKB.html	http://www.broadinstitute.org/gsea/msigdb/cards/TIAN_TNF_SIGNALING_NOT_VIA_NFKB.html
MSigDB	WANG_RECURRENT_LIVER_CANCER_UP	5	16	0.000453714	http://www.broadinstitute.org/gsea/msigdb/cards/WANG_RECURRENT_LIVER_CANCER_UP.html	http://www.broadinstitute.org/gsea/msigdb/cards/WANG_RECURRENT_LIVER_CANCER_UP.html
MSigDB	WU_HBX_TARGETS_1_UP	5	16	0.000453714	http://www.broadinstitute.org/gsea/msigdb/cards/WU_HBX_TARGETS_1_UP.html	http://www.broadinstitute.org/gsea/msigdb/cards/WU_HBX_TARGETS_1_UP.html
MSigDB	V$NFKB_Q6_01	18	170	0.000460106	http://www.broadinstitute.org/gsea/msigdb/cards/V$NFKB_Q6_01.html	http://www.broadinstitute.org/gsea/msigdb/cards/V$NFKB_Q6_01.html
MSigDB	TAVOR_CEBPA_TARGETS_UP	8	43	0.000469506	http://www.broadinstitute.org/gsea/msigdb/cards/TAVOR_CEBPA_TARGETS_UP.html	http://www.broadinstitute.org/gsea/msigdb/cards/TAVOR_CEBPA_TARGETS_UP.html
MSigDB	GCM_AQP4	8	43	0.000469506	http://www.broadinstitute.org/gsea/msigdb/cards/GCM_AQP4.html	http://www.broadinstitute.org/gsea/msigdb/cards/GCM_AQP4.html
MSigDB	ZHAN_MULTIPLE_MYELOMA_HP_DN	8	43	0.000469506	http://www.broadinstitute.org/gsea/msigdb/cards/ZHAN_MULTIPLE_MYELOMA_HP_DN.html	http://www.broadinstitute.org/gsea/msigdb/cards/ZHAN_MULTIPLE_MYELOMA_HP_DN.html
MSigDB	PEREZ_TP53_AND_TP63_TARGETS	19	185	0.000475389	http://www.broadinstitute.org/gsea/msigdb/cards/PEREZ_TP53_AND_TP63_TARGETS.html	http://www.broadinstitute.org/gsea/msigdb/cards/PEREZ_TP53_AND_TP63_TARGETS.html
MSigDB	CTCCAAG,MIR-432	10	65	0.000475861	http://www.broadinstitute.org/gsea/msigdb/cards/CTCCAAG,MIR-432.html	http://www.broadinstitute.org/gsea/msigdb/cards/CTCCAAG,MIR-432.html
MSigDB	HOSHIDA_LIVER_CANCER_SUBCLASS_S1	22	230	0.000478466	http://www.broadinstitute.org/gsea/msigdb/cards/HOSHIDA_LIVER_CANCER_SUBCLASS_S1.html	http://www.broadinstitute.org/gsea/msigdb/cards/HOSHIDA_LIVER_CANCER_SUBCLASS_S1.html
MSigDB	CAGTGTT,MIR-141,MIR-200A	24	261	0.000482121	http://www.broadinstitute.org/gsea/msigdb/cards/CAGTGTT,MIR-141,MIR-200A.html	http://www.broadinstitute.org/gsea/msigdb/cards/CAGTGTT,MIR-141,MIR-200A.html
MSigDB	V$CEBPB_02	20	200	0.000482751	http://www.broadinstitute.org/gsea/msigdb/cards/V$CEBPB_02.html	http://www.broadinstitute.org/gsea/msigdb/cards/V$CEBPB_02.html
MSigDB	HADDAD_T_LYMPHOCYTE_AND_NK_PROGENITOR_UP	11	77	0.000485797	http://www.broadinstitute.org/gsea/msigdb/cards/HADDAD_T_LYMPHOCYTE_AND_NK_PROGENITOR_UP.html	http://www.broadinstitute.org/gsea/msigdb/cards/HADDAD_T_LYMPHOCYTE_AND_NK_PROGENITOR_UP.html
MSigDB	SESTO_RESPONSE_TO_UV_C2	9	54	0.000494711	http://www.broadinstitute.org/gsea/msigdb/cards/SESTO_RESPONSE_TO_UV_C2.html	http://www.broadinstitute.org/gsea/msigdb/cards/SESTO_RESPONSE_TO_UV_C2.html
MSigDB	EXTRACELLULAR_SPACE	22	231	0.000507658	http://www.broadinstitute.org/gsea/msigdb/cards/EXTRACELLULAR_SPACE.html	http://www.broadinstitute.org/gsea/msigdb/cards/EXTRACELLULAR_SPACE.html
MSigDB	V$MYCMAX_B	19	186	0.000508392	http://www.broadinstitute.org/gsea/msigdb/cards/V$MYCMAX_B.html	http://www.broadinstitute.org/gsea/msigdb/cards/V$MYCMAX_B.html
MSigDB	YYCATTCAWW_UNKNOWN	16	143	0.000509105	http://www.broadinstitute.org/gsea/msigdb/cards/YYCATTCAWW_UNKNOWN.html	http://www.broadinstitute.org/gsea/msigdb/cards/YYCATTCAWW_UNKNOWN.html
MSigDB	WILCOX_PRESPONSE_TO_ROGESTERONE_UP	16	143	0.000509105	http://www.broadinstitute.org/gsea/msigdb/cards/WILCOX_PRESPONSE_TO_ROGESTERONE_UP.html	http://www.broadinstitute.org/gsea/msigdb/cards/WILCOX_PRESPONSE_TO_ROGESTERONE_UP.html
MSigDB	PURINE_NUCLEOTIDE_BINDING	20	201	0.000514705	http://www.broadinstitute.org/gsea/msigdb/cards/PURINE_NUCLEOTIDE_BINDING.html	http://www.broadinstitute.org/gsea/msigdb/cards/PURINE_NUCLEOTIDE_BINDING.html
MSigDB	V$CREL_01	20	201	0.000514705	http://www.broadinstitute.org/gsea/msigdb/cards/V$CREL_01.html	http://www.broadinstitute.org/gsea/msigdb/cards/V$CREL_01.html
MSigDB	LENAOUR_DENDRITIC_CELL_MATURATION_UP	12	90	0.0005214	http://www.broadinstitute.org/gsea/msigdb/cards/LENAOUR_DENDRITIC_CELL_MATURATION_UP.html	http://www.broadinstitute.org/gsea/msigdb/cards/LENAOUR_DENDRITIC_CELL_MATURATION_UP.html
MSigDB	KOKKINAKIS_METHIONINE_DEPRIVATION_96HR_UP	14	116	0.000522791	http://www.broadinstitute.org/gsea/msigdb/cards/KOKKINAKIS_METHIONINE_DEPRIVATION_96HR_UP.html	http://www.broadinstitute.org/gsea/msigdb/cards/KOKKINAKIS_METHIONINE_DEPRIVATION_96HR_UP.html
MSigDB	CAGCTG_V$AP4_Q5	71	1096	0.000527585	http://www.broadinstitute.org/gsea/msigdb/cards/CAGCTG_V$AP4_Q5.html	http://www.broadinstitute.org/gsea/msigdb/cards/CAGCTG_V$AP4_Q5.html
MSigDB	ENK_UV_RESPONSE_KERATINOCYTE_DN	37	477	0.000528384	http://www.broadinstitute.org/gsea/msigdb/cards/ENK_UV_RESPONSE_KERATINOCYTE_DN.html	http://www.broadinstitute.org/gsea/msigdb/cards/ENK_UV_RESPONSE_KERATINOCYTE_DN.html
MSigDB	CELL_FRACTION	37	477	0.000528384	http://www.broadinstitute.org/gsea/msigdb/cards/CELL_FRACTION.html	http://www.broadinstitute.org/gsea/msigdb/cards/CELL_FRACTION.html
MSigDB	KEGG_MAPK_SIGNALING_PATHWAY	24	263	0.000538078	http://www.broadinstitute.org/gsea/msigdb/cards/KEGG_MAPK_SIGNALING_PATHWAY.html	http://www.broadinstitute.org/gsea/msigdb/cards/KEGG_MAPK_SIGNALING_PATHWAY.html
MSigDB	YAGI_AML_FAB_MARKERS	19	187	0.000543359	http://www.broadinstitute.org/gsea/msigdb/cards/YAGI_AML_FAB_MARKERS.html	http://www.broadinstitute.org/gsea/msigdb/cards/YAGI_AML_FAB_MARKERS.html
MSigDB	BASSO_HAIRY_CELL_LEUKEMIA_DN	11	78	0.000543685	http://www.broadinstitute.org/gsea/msigdb/cards/BASSO_HAIRY_CELL_LEUKEMIA_DN.html	http://www.broadinstitute.org/gsea/msigdb/cards/BASSO_HAIRY_CELL_LEUKEMIA_DN.html
MSigDB	TRANSCRIPTION	51	726	0.000554705	http://www.broadinstitute.org/gsea/msigdb/cards/TRANSCRIPTION.html	http://www.broadinstitute.org/gsea/msigdb/cards/TRANSCRIPTION.html
MSigDB	KEGG_SPHINGOLIPID_METABOLISM	7	34	0.000557955	http://www.broadinstitute.org/gsea/msigdb/cards/KEGG_SPHINGOLIPID_METABOLISM.html	http://www.broadinstitute.org/gsea/msigdb/cards/KEGG_SPHINGOLIPID_METABOLISM.html
MSigDB	CELLULAR_PROTEIN_METABOLIC_PROCESS	69	1061	0.00056814	http://www.broadinstitute.org/gsea/msigdb/cards/CELLULAR_PROTEIN_METABOLIC_PROCESS.html	http://www.broadinstitute.org/gsea/msigdb/cards/CELLULAR_PROTEIN_METABOLIC_PROCESS.html
MSigDB	CYTOPLASM	117	2002	0.000569126	http://www.broadinstitute.org/gsea/msigdb/cards/CYTOPLASM.html	http://www.broadinstitute.org/gsea/msigdb/cards/CYTOPLASM.html
MSigDB	DE_YY1_TARGETS_DN	12	91	0.000577247	http://www.broadinstitute.org/gsea/msigdb/cards/DE_YY1_TARGETS_DN.html	http://www.broadinstitute.org/gsea/msigdb/cards/DE_YY1_TARGETS_DN.html
MSigDB	V$STAT6_02	19	188	0.000580386	http://www.broadinstitute.org/gsea/msigdb/cards/V$STAT6_02.html	http://www.broadinstitute.org/gsea/msigdb/cards/V$STAT6_02.html
MSigDB	BROWNE_HCMV_INFECTION_12HR_UP	13	104	0.000583746	http://www.broadinstitute.org/gsea/msigdb/cards/BROWNE_HCMV_INFECTION_12HR_UP.html	http://www.broadinstitute.org/gsea/msigdb/cards/BROWNE_HCMV_INFECTION_12HR_UP.html
MSigDB	module_371	6	25	0.000584224	http://www.broadinstitute.org/gsea/msigdb/cards/module_371.html	http://www.broadinstitute.org/gsea/msigdb/cards/module_371.html
MSigDB	TAKEDA_TARGETS_OF_NUP98_HOXA9_FUSION_16D_UP	17	159	0.000585371	http://www.broadinstitute.org/gsea/msigdb/cards/TAKEDA_TARGETS_OF_NUP98_HOXA9_FUSION_16D_UP.html	http://www.broadinstitute.org/gsea/msigdb/cards/TAKEDA_TARGETS_OF_NUP98_HOXA9_FUSION_16D_UP.html
MSigDB	DEFENSE_RESPONSE	23	249	0.000588272	http://www.broadinstitute.org/gsea/msigdb/cards/DEFENSE_RESPONSE.html	http://www.broadinstitute.org/gsea/msigdb/cards/DEFENSE_RESPONSE.html
MSigDB	REGULATION_OF_BIOLOGICAL_QUALITY	32	395	0.000593176	http://www.broadinstitute.org/gsea/msigdb/cards/REGULATION_OF_BIOLOGICAL_QUALITY.html	http://www.broadinstitute.org/gsea/msigdb/cards/REGULATION_OF_BIOLOGICAL_QUALITY.html
MSigDB	RESPONSE_TO_STRESS	37	480	0.000593922	http://www.broadinstitute.org/gsea/msigdb/cards/RESPONSE_TO_STRESS.html	http://www.broadinstitute.org/gsea/msigdb/cards/RESPONSE_TO_STRESS.html
MSigDB	CHEN_HOXA5_TARGETS_6HR_UP	4	10	0.000608837	http://www.broadinstitute.org/gsea/msigdb/cards/CHEN_HOXA5_TARGETS_6HR_UP.html	http://www.broadinstitute.org/gsea/msigdb/cards/CHEN_HOXA5_TARGETS_6HR_UP.html
MSigDB	NIELSEN_MALIGNAT_FIBROUS_HISTIOCYTOMA_UP	4	10	0.000608837	http://www.broadinstitute.org/gsea/msigdb/cards/NIELSEN_MALIGNAT_FIBROUS_HISTIOCYTOMA_UP.html	http://www.broadinstitute.org/gsea/msigdb/cards/NIELSEN_MALIGNAT_FIBROUS_HISTIOCYTOMA_UP.html
MSigDB	module_39	4	10	0.000608837	http://www.broadinstitute.org/gsea/msigdb/cards/module_39.html	http://www.broadinstitute.org/gsea/msigdb/cards/module_39.html
MSigDB	PARK_TRETINOIN_RESPONSE_AND_RARA_PLZF_FUSION	5	17	0.000619825	http://www.broadinstitute.org/gsea/msigdb/cards/PARK_TRETINOIN_RESPONSE_AND_RARA_PLZF_FUSION.html	http://www.broadinstitute.org/gsea/msigdb/cards/PARK_TRETINOIN_RESPONSE_AND_RARA_PLZF_FUSION.html
MSigDB	ACCAAAG,MIR-9	34	430	0.000625606	http://www.broadinstitute.org/gsea/msigdb/cards/ACCAAAG,MIR-9.html	http://www.broadinstitute.org/gsea/msigdb/cards/ACCAAAG,MIR-9.html
MSigDB	BENPORATH_NANOG_TARGETS	62	933	0.000627132	http://www.broadinstitute.org/gsea/msigdb/cards/BENPORATH_NANOG_TARGETS.html	http://www.broadinstitute.org/gsea/msigdb/cards/BENPORATH_NANOG_TARGETS.html
MSigDB	LIAO_METASTASIS	38	499	0.00063427	http://www.broadinstitute.org/gsea/msigdb/cards/LIAO_METASTASIS.html	http://www.broadinstitute.org/gsea/msigdb/cards/LIAO_METASTASIS.html
MSigDB	LINDGREN_BLADDER_CANCER_CLUSTER_2A_DN	15	132	0.000639594	http://www.broadinstitute.org/gsea/msigdb/cards/LINDGREN_BLADDER_CANCER_CLUSTER_2A_DN.html	http://www.broadinstitute.org/gsea/msigdb/cards/LINDGREN_BLADDER_CANCER_CLUSTER_2A_DN.html
MSigDB	GRAHAM_CML_QUIESCENT_VS_NORMAL_QUIESCENT_DN	8	45	0.000646305	http://www.broadinstitute.org/gsea/msigdb/cards/GRAHAM_CML_QUIESCENT_VS_NORMAL_QUIESCENT_DN.html	http://www.broadinstitute.org/gsea/msigdb/cards/GRAHAM_CML_QUIESCENT_VS_NORMAL_QUIESCENT_DN.html
MSigDB	AMUNDSON_RESPONSE_TO_ARSENITE	18	175	0.000650786	http://www.broadinstitute.org/gsea/msigdb/cards/AMUNDSON_RESPONSE_TO_ARSENITE.html	http://www.broadinstitute.org/gsea/msigdb/cards/AMUNDSON_RESPONSE_TO_ARSENITE.html
MSigDB	chr2q32	7	35	0.000671516	http://www.broadinstitute.org/gsea/msigdb/cards/chr2q32.html	http://www.broadinstitute.org/gsea/msigdb/cards/chr2q32.html
MSigDB	TIEN_INTESTINE_PROBIOTICS_6HR_DN	17	161	0.000675427	http://www.broadinstitute.org/gsea/msigdb/cards/TIEN_INTESTINE_PROBIOTICS_6HR_DN.html	http://www.broadinstitute.org/gsea/msigdb/cards/TIEN_INTESTINE_PROBIOTICS_6HR_DN.html
MSigDB	BONCI_TARGETS_OF_MIR15A_AND_MIR16_1	11	80	0.00067682	http://www.broadinstitute.org/gsea/msigdb/cards/BONCI_TARGETS_OF_MIR15A_AND_MIR16_1.html	http://www.broadinstitute.org/gsea/msigdb/cards/BONCI_TARGETS_OF_MIR15A_AND_MIR16_1.html
MSigDB	module_69	35	449	0.000676874	http://www.broadinstitute.org/gsea/msigdb/cards/module_69.html	http://www.broadinstitute.org/gsea/msigdb/cards/module_69.html
MSigDB	DIAZ_CHRONIC_MEYLOGENOUS_LEUKEMIA_UP	84	1357	0.000684054	http://www.broadinstitute.org/gsea/msigdb/cards/DIAZ_CHRONIC_MEYLOGENOUS_LEUKEMIA_UP.html	http://www.broadinstitute.org/gsea/msigdb/cards/DIAZ_CHRONIC_MEYLOGENOUS_LEUKEMIA_UP.html
MSigDB	TRANSCRIPTION_FACTOR_ACTIVITY	28	332	0.00068724	http://www.broadinstitute.org/gsea/msigdb/cards/TRANSCRIPTION_FACTOR_ACTIVITY.html	http://www.broadinstitute.org/gsea/msigdb/cards/TRANSCRIPTION_FACTOR_ACTIVITY.html
MSigDB	SASSON_RESPONSE_TO_FORSKOLIN_DN	10	68	0.00068725	http://www.broadinstitute.org/gsea/msigdb/cards/SASSON_RESPONSE_TO_FORSKOLIN_DN.html	http://www.broadinstitute.org/gsea/msigdb/cards/SASSON_RESPONSE_TO_FORSKOLIN_DN.html
MSigDB	V$AP2ALPHA_01	18	176	0.000696149	http://www.broadinstitute.org/gsea/msigdb/cards/V$AP2ALPHA_01.html	http://www.broadinstitute.org/gsea/msigdb/cards/V$AP2ALPHA_01.html
MSigDB	V$AML1_01	18	176	0.000696149	http://www.broadinstitute.org/gsea/msigdb/cards/V$AML1_01.html	http://www.broadinstitute.org/gsea/msigdb/cards/V$AML1_01.html
MSigDB	V$AML1_Q6	18	176	0.000696149	http://www.broadinstitute.org/gsea/msigdb/cards/V$AML1_Q6.html	http://www.broadinstitute.org/gsea/msigdb/cards/V$AML1_Q6.html
MSigDB	WANG_ESOPHAGUS_CANCER_VS_NORMAL_UP	13	106	0.000701208	http://www.broadinstitute.org/gsea/msigdb/cards/WANG_ESOPHAGUS_CANCER_VS_NORMAL_UP.html	http://www.broadinstitute.org/gsea/msigdb/cards/WANG_ESOPHAGUS_CANCER_VS_NORMAL_UP.html
MSigDB	REACTOME_HEMOSTASIS	24	268	0.000703457	http://www.broadinstitute.org/gsea/msigdb/cards/REACTOME_HEMOSTASIS.html	http://www.broadinstitute.org/gsea/msigdb/cards/REACTOME_HEMOSTASIS.html
MSigDB	YATTNATC_UNKNOWN	24	268	0.000703457	http://www.broadinstitute.org/gsea/msigdb/cards/YATTNATC_UNKNOWN.html	http://www.broadinstitute.org/gsea/msigdb/cards/YATTNATC_UNKNOWN.html
MSigDB	TGCTTTG,MIR-330	24	268	0.000703457	http://www.broadinstitute.org/gsea/msigdb/cards/TGCTTTG,MIR-330.html	http://www.broadinstitute.org/gsea/msigdb/cards/TGCTTTG,MIR-330.html
MSigDB	BENPORATH_SOX2_TARGETS	49	698	0.000717872	http://www.broadinstitute.org/gsea/msigdb/cards/BENPORATH_SOX2_TARGETS.html	http://www.broadinstitute.org/gsea/msigdb/cards/BENPORATH_SOX2_TARGETS.html
MSigDB	ANATOMICAL_STRUCTURE_MORPHOGENESIS	30	366	0.000718464	http://www.broadinstitute.org/gsea/msigdb/cards/ANATOMICAL_STRUCTURE_MORPHOGENESIS.html	http://www.broadinstitute.org/gsea/msigdb/cards/ANATOMICAL_STRUCTURE_MORPHOGENESIS.html
MSigDB	V$CREB_Q2_01	17	162	0.000724738	http://www.broadinstitute.org/gsea/msigdb/cards/V$CREB_Q2_01.html	http://www.broadinstitute.org/gsea/msigdb/cards/V$CREB_Q2_01.html
MSigDB	GGGACCA,MIR-133A,MIR-133B	17	162	0.000724738	http://www.broadinstitute.org/gsea/msigdb/cards/GGGACCA,MIR-133A,MIR-133B.html	http://www.broadinstitute.org/gsea/msigdb/cards/GGGACCA,MIR-133A,MIR-133B.html
MSigDB	RAS_GTPASE_ACTIVATOR_ACTIVITY	6	26	0.000731751	http://www.broadinstitute.org/gsea/msigdb/cards/RAS_GTPASE_ACTIVATOR_ACTIVITY.html	http://www.broadinstitute.org/gsea/msigdb/cards/RAS_GTPASE_ACTIVATOR_ACTIVITY.html
MSigDB	TGCACTG,MIR-148A,MIR-152,MIR-148B	23	253	0.000733067	http://www.broadinstitute.org/gsea/msigdb/cards/TGCACTG,MIR-148A,MIR-152,MIR-148B.html	http://www.broadinstitute.org/gsea/msigdb/cards/TGCACTG,MIR-148A,MIR-152,MIR-148B.html
MSigDB	GCTNWTTGK_UNKNOWN	21	222	0.000735909	http://www.broadinstitute.org/gsea/msigdb/cards/GCTNWTTGK_UNKNOWN.html	http://www.broadinstitute.org/gsea/msigdb/cards/GCTNWTTGK_UNKNOWN.html
MSigDB	GGGTGGRR_V$PAX4_03	64	977	0.00074416	http://www.broadinstitute.org/gsea/msigdb/cards/GGGTGGRR_V$PAX4_03.html	http://www.broadinstitute.org/gsea/msigdb/cards/GGGTGGRR_V$PAX4_03.html
MSigDB	V$HMGIY_Q6	18	177	0.000744201	http://www.broadinstitute.org/gsea/msigdb/cards/V$HMGIY_Q6.html	http://www.broadinstitute.org/gsea/msigdb/cards/V$HMGIY_Q6.html
MSigDB	CUI_GLUCOSE_DEPRIVATION	8	46	0.000752912	http://www.broadinstitute.org/gsea/msigdb/cards/CUI_GLUCOSE_DEPRIVATION.html	http://www.broadinstitute.org/gsea/msigdb/cards/CUI_GLUCOSE_DEPRIVATION.html
MSigDB	SHEDDEN_LUNG_CANCER_POOR_SURVIVAL_A6	34	435	0.000765812	http://www.broadinstitute.org/gsea/msigdb/cards/SHEDDEN_LUNG_CANCER_POOR_SURVIVAL_A6.html	http://www.broadinstitute.org/gsea/msigdb/cards/SHEDDEN_LUNG_CANCER_POOR_SURVIVAL_A6.html
MSigDB	BOQUEST_STEM_CELL_CULTURED_VS_FRESH_UP	3	5	0.000771754	http://www.broadinstitute.org/gsea/msigdb/cards/BOQUEST_STEM_CELL_CULTURED_VS_FRESH_UP.html	http://www.broadinstitute.org/gsea/msigdb/cards/BOQUEST_STEM_CELL_CULTURED_VS_FRESH_UP.html
MSigDB	CALVET_IRINOTECAN_SENSITIVE_VS_REVERTED_UP	3	5	0.000771754	http://www.broadinstitute.org/gsea/msigdb/cards/CALVET_IRINOTECAN_SENSITIVE_VS_REVERTED_UP.html	http://www.broadinstitute.org/gsea/msigdb/cards/CALVET_IRINOTECAN_SENSITIVE_VS_REVERTED_UP.html
MSigDB	DAZARD_RESPONSE_TO_UV_SCC_DN	12	94	0.000775775	http://www.broadinstitute.org/gsea/msigdb/cards/DAZARD_RESPONSE_TO_UV_SCC_DN.html	http://www.broadinstitute.org/gsea/msigdb/cards/DAZARD_RESPONSE_TO_UV_SCC_DN.html
MSigDB	RESPONSE_TO_CHEMICAL_STIMULUS	25	286	0.000781892	http://www.broadinstitute.org/gsea/msigdb/cards/RESPONSE_TO_CHEMICAL_STIMULUS.html	http://www.broadinstitute.org/gsea/msigdb/cards/RESPONSE_TO_CHEMICAL_STIMULUS.html
MSigDB	V$USF_02	19	193	0.000800011	http://www.broadinstitute.org/gsea/msigdb/cards/V$USF_02.html	http://www.broadinstitute.org/gsea/msigdb/cards/V$USF_02.html
MSigDB	V$COREBINDINGFACTOR_Q6	19	193	0.000800011	http://www.broadinstitute.org/gsea/msigdb/cards/V$COREBINDINGFACTOR_Q6.html	http://www.broadinstitute.org/gsea/msigdb/cards/V$COREBINDINGFACTOR_Q6.html
MSigDB	KIM_WT1_TARGETS_8HR_DN	14	121	0.000800362	http://www.broadinstitute.org/gsea/msigdb/cards/KIM_WT1_TARGETS_8HR_DN.html	http://www.broadinstitute.org/gsea/msigdb/cards/KIM_WT1_TARGETS_8HR_DN.html
MSigDB	GNF2_PTX3	7	36	0.000802638	http://www.broadinstitute.org/gsea/msigdb/cards/GNF2_PTX3.html	http://www.broadinstitute.org/gsea/msigdb/cards/GNF2_PTX3.html
MSigDB	VALK_AML_CLUSTER_11	7	36	0.000802638	http://www.broadinstitute.org/gsea/msigdb/cards/VALK_AML_CLUSTER_11.html	http://www.broadinstitute.org/gsea/msigdb/cards/VALK_AML_CLUSTER_11.html
MSigDB	FARMER_BREAST_CANCER_APOCRINE_VS_BASAL	27	320	0.00084371	http://www.broadinstitute.org/gsea/msigdb/cards/FARMER_BREAST_CANCER_APOCRINE_VS_BASAL.html	http://www.broadinstitute.org/gsea/msigdb/cards/FARMER_BREAST_CANCER_APOCRINE_VS_BASAL.html
MSigDB	TTCYNRGAA_V$STAT5B_01	22	240	0.00084821	http://www.broadinstitute.org/gsea/msigdb/cards/TTCYNRGAA_V$STAT5B_01.html	http://www.broadinstitute.org/gsea/msigdb/cards/TTCYNRGAA_V$STAT5B_01.html
MSigDB	DASU_IL6_SIGNALING_UP	9	58	0.000848238	http://www.broadinstitute.org/gsea/msigdb/cards/DASU_IL6_SIGNALING_UP.html	http://www.broadinstitute.org/gsea/msigdb/cards/DASU_IL6_SIGNALING_UP.html
MSigDB	CTATGCA,MIR-153	18	179	0.000848889	http://www.broadinstitute.org/gsea/msigdb/cards/CTATGCA,MIR-153.html	http://www.broadinstitute.org/gsea/msigdb/cards/CTATGCA,MIR-153.html
MSigDB	GCTTGAA,MIR-498	12	95	0.000853457	http://www.broadinstitute.org/gsea/msigdb/cards/GCTTGAA,MIR-498.html	http://www.broadinstitute.org/gsea/msigdb/cards/GCTTGAA,MIR-498.html
MSigDB	module_177	12	95	0.000853457	http://www.broadinstitute.org/gsea/msigdb/cards/module_177.html	http://www.broadinstitute.org/gsea/msigdb/cards/module_177.html
MSigDB	JI_RESPONSE_TO_FSH_DN	8	47	0.000873214	http://www.broadinstitute.org/gsea/msigdb/cards/JI_RESPONSE_TO_FSH_DN.html	http://www.broadinstitute.org/gsea/msigdb/cards/JI_RESPONSE_TO_FSH_DN.html
MSigDB	GGCAGCT,MIR-22	19	195	0.000906025	http://www.broadinstitute.org/gsea/msigdb/cards/GGCAGCT,MIR-22.html	http://www.broadinstitute.org/gsea/msigdb/cards/GGCAGCT,MIR-22.html
MSigDB	SIG_IL4RECEPTOR_IN_B_LYPHOCYTES	6	27	0.000906489	http://www.broadinstitute.org/gsea/msigdb/cards/SIG_IL4RECEPTOR_IN_B_LYPHOCYTES.html	http://www.broadinstitute.org/gsea/msigdb/cards/SIG_IL4RECEPTOR_IN_B_LYPHOCYTES.html
MSigDB	module_488	6	27	0.000906489	http://www.broadinstitute.org/gsea/msigdb/cards/module_488.html	http://www.broadinstitute.org/gsea/msigdb/cards/module_488.html
MSigDB	module_226	6	27	0.000906489	http://www.broadinstitute.org/gsea/msigdb/cards/module_226.html	http://www.broadinstitute.org/gsea/msigdb/cards/module_226.html
MSigDB	module_265	6	27	0.000906489	http://www.broadinstitute.org/gsea/msigdb/cards/module_265.html	http://www.broadinstitute.org/gsea/msigdb/cards/module_265.html
MSigDB	DAZARD_RESPONSE_TO_UV_NHEK_DN	23	257	0.000907843	http://www.broadinstitute.org/gsea/msigdb/cards/DAZARD_RESPONSE_TO_UV_NHEK_DN.html	http://www.broadinstitute.org/gsea/msigdb/cards/DAZARD_RESPONSE_TO_UV_NHEK_DN.html
MSigDB	PHOSPHORIC_MONOESTER_HYDROLASE_ACTIVITY	13	109	0.000914315	http://www.broadinstitute.org/gsea/msigdb/cards/PHOSPHORIC_MONOESTER_HYDROLASE_ACTIVITY.html	http://www.broadinstitute.org/gsea/msigdb/cards/PHOSPHORIC_MONOESTER_HYDROLASE_ACTIVITY.html
MSigDB	CHASSOT_SKIN_WOUND	4	11	0.000923838	http://www.broadinstitute.org/gsea/msigdb/cards/CHASSOT_SKIN_WOUND.html	http://www.broadinstitute.org/gsea/msigdb/cards/CHASSOT_SKIN_WOUND.html
MSigDB	GARGALOVIC_RESPONSE_TO_OXIDIZED_PHOSPHOLIPIDS_LIGHTYELLOW_UP	4	11	0.000923838	http://www.broadinstitute.org/gsea/msigdb/cards/GARGALOVIC_RESPONSE_TO_OXIDIZED_PHOSPHOLIPIDS_LIGHTYELLOW_UP.html	http://www.broadinstitute.org/gsea/msigdb/cards/GARGALOVIC_RESPONSE_TO_OXIDIZED_PHOSPHOLIPIDS_LIGHTYELLOW_UP.html
MSigDB	DAZARD_UV_RESPONSE_CLUSTER_G3	4	11	0.000923838	http://www.broadinstitute.org/gsea/msigdb/cards/DAZARD_UV_RESPONSE_CLUSTER_G3.html	http://www.broadinstitute.org/gsea/msigdb/cards/DAZARD_UV_RESPONSE_CLUSTER_G3.html
MSigDB	module_264	4	11	0.000923838	http://www.broadinstitute.org/gsea/msigdb/cards/module_264.html	http://www.broadinstitute.org/gsea/msigdb/cards/module_264.html
MSigDB	BIOCARTA_LYM_PATHWAY	4	11	0.000923838	http://www.broadinstitute.org/gsea/msigdb/cards/BIOCARTA_LYM_PATHWAY.html	http://www.broadinstitute.org/gsea/msigdb/cards/BIOCARTA_LYM_PATHWAY.html
MSigDB	module_211	4	11	0.000923838	http://www.broadinstitute.org/gsea/msigdb/cards/module_211.html	http://www.broadinstitute.org/gsea/msigdb/cards/module_211.html
MSigDB	KEGG_ECM_RECEPTOR_INTERACTION	11	83	0.000926533	http://www.broadinstitute.org/gsea/msigdb/cards/KEGG_ECM_RECEPTOR_INTERACTION.html	http://www.broadinstitute.org/gsea/msigdb/cards/KEGG_ECM_RECEPTOR_INTERACTION.html
MSigDB	INTRACELLULAR_SIGNALING_CASCADE	45	634	0.000933658	http://www.broadinstitute.org/gsea/msigdb/cards/INTRACELLULAR_SIGNALING_CASCADE.html	http://www.broadinstitute.org/gsea/msigdb/cards/INTRACELLULAR_SIGNALING_CASCADE.html
MSigDB	YAGI_AML_WITH_11Q23_REARRANGED	28	339	0.000947571	http://www.broadinstitute.org/gsea/msigdb/cards/YAGI_AML_WITH_11Q23_REARRANGED.html	http://www.broadinstitute.org/gsea/msigdb/cards/YAGI_AML_WITH_11Q23_REARRANGED.html
MSigDB	LINDGREN_BLADDER_CANCER_CLUSTER_3_DN	20	211	0.00094928	http://www.broadinstitute.org/gsea/msigdb/cards/LINDGREN_BLADDER_CANCER_CLUSTER_3_DN.html	http://www.broadinstitute.org/gsea/msigdb/cards/LINDGREN_BLADDER_CANCER_CLUSTER_3_DN.html
MSigDB	chr14q22	7	37	0.000953172	http://www.broadinstitute.org/gsea/msigdb/cards/chr14q22.html	http://www.broadinstitute.org/gsea/msigdb/cards/chr14q22.html
MSigDB	SMALL_GTPASE_REGULATOR_ACTIVITY	9	59	0.000962882	http://www.broadinstitute.org/gsea/msigdb/cards/SMALL_GTPASE_REGULATOR_ACTIVITY.html	http://www.broadinstitute.org/gsea/msigdb/cards/SMALL_GTPASE_REGULATOR_ACTIVITY.html
MSigDB	PURINE_RIBONUCLEOTIDE_BINDING	19	196	0.000963401	http://www.broadinstitute.org/gsea/msigdb/cards/PURINE_RIBONUCLEOTIDE_BINDING.html	http://www.broadinstitute.org/gsea/msigdb/cards/PURINE_RIBONUCLEOTIDE_BINDING.html
MSigDB	TGACATY_UNKNOWN	37	493	0.000968597	http://www.broadinstitute.org/gsea/msigdb/cards/TGACATY_UNKNOWN.html	http://www.broadinstitute.org/gsea/msigdb/cards/TGACATY_UNKNOWN.html
MSigDB	WGTTNNNNNAAA_UNKNOWN	32	407	0.000979461	http://www.broadinstitute.org/gsea/msigdb/cards/WGTTNNNNNAAA_UNKNOWN.html	http://www.broadinstitute.org/gsea/msigdb/cards/WGTTNNNNNAAA_UNKNOWN.html
MSigDB	ATGTACA,MIR-493	23	259	0.001008	http://www.broadinstitute.org/gsea/msigdb/cards/ATGTACA,MIR-493.html	http://www.broadinstitute.org/gsea/msigdb/cards/ATGTACA,MIR-493.html
MSigDB	AAGCCAT,MIR-135A,MIR-135B	24	275	0.00100842	http://www.broadinstitute.org/gsea/msigdb/cards/AAGCCAT,MIR-135A,MIR-135B.html	http://www.broadinstitute.org/gsea/msigdb/cards/AAGCCAT,MIR-135A,MIR-135B.html
MSigDB	GENTILE_UV_RESPONSE_CLUSTER_D4	8	48	0.00100845	http://www.broadinstitute.org/gsea/msigdb/cards/GENTILE_UV_RESPONSE_CLUSTER_D4.html	http://www.broadinstitute.org/gsea/msigdb/cards/GENTILE_UV_RESPONSE_CLUSTER_D4.html
MSigDB	FRASOR_TAMOXIFEN_RESPONSE_UP	8	48	0.00100845	http://www.broadinstitute.org/gsea/msigdb/cards/FRASOR_TAMOXIFEN_RESPONSE_UP.html	http://www.broadinstitute.org/gsea/msigdb/cards/FRASOR_TAMOXIFEN_RESPONSE_UP.html
MSigDB	SHEPARD_BMYB_MORPHOLINO_UP	15	138	0.0010165	http://www.broadinstitute.org/gsea/msigdb/cards/SHEPARD_BMYB_MORPHOLINO_UP.html	http://www.broadinstitute.org/gsea/msigdb/cards/SHEPARD_BMYB_MORPHOLINO_UP.html
MSigDB	module_209	11	84	0.00102502	http://www.broadinstitute.org/gsea/msigdb/cards/module_209.html	http://www.broadinstitute.org/gsea/msigdb/cards/module_209.html
MSigDB	BIOPOLYMER_MODIFICATION	44	619	0.00102848	http://www.broadinstitute.org/gsea/msigdb/cards/BIOPOLYMER_MODIFICATION.html	http://www.broadinstitute.org/gsea/msigdb/cards/BIOPOLYMER_MODIFICATION.html
MSigDB	module_15	28	341	0.00103619	http://www.broadinstitute.org/gsea/msigdb/cards/module_15.html	http://www.broadinstitute.org/gsea/msigdb/cards/module_15.html
MSigDB	YNGTTNNNATT_UNKNOWN	23	260	0.00106156	http://www.broadinstitute.org/gsea/msigdb/cards/YNGTTNNNATT_UNKNOWN.html	http://www.broadinstitute.org/gsea/msigdb/cards/YNGTTNNNATT_UNKNOWN.html
MSigDB	V$AP1_Q2	20	213	0.00106648	http://www.broadinstitute.org/gsea/msigdb/cards/V$AP1_Q2.html	http://www.broadinstitute.org/gsea/msigdb/cards/V$AP1_Q2.html
MSigDB	KANG_DOXORUBICIN_RESISTANCE_DN	5	19	0.00108322	http://www.broadinstitute.org/gsea/msigdb/cards/KANG_DOXORUBICIN_RESISTANCE_DN.html	http://www.broadinstitute.org/gsea/msigdb/cards/KANG_DOXORUBICIN_RESISTANCE_DN.html
MSigDB	GAUSSMANN_MLL_AF4_FUSION_TARGETS_E_DN	5	19	0.00108322	http://www.broadinstitute.org/gsea/msigdb/cards/GAUSSMANN_MLL_AF4_FUSION_TARGETS_E_DN.html	http://www.broadinstitute.org/gsea/msigdb/cards/GAUSSMANN_MLL_AF4_FUSION_TARGETS_E_DN.html
MSigDB	DUNNE_TARGETS_OF_AML1_MTG8_FUSION_DN	5	19	0.00108322	http://www.broadinstitute.org/gsea/msigdb/cards/DUNNE_TARGETS_OF_AML1_MTG8_FUSION_DN.html	http://www.broadinstitute.org/gsea/msigdb/cards/DUNNE_TARGETS_OF_AML1_MTG8_FUSION_DN.html
MSigDB	SEITZ_NEOPLASTIC_TRANSFORMATION_BY_8P_DELETION_UP	10	72	0.00108401	http://www.broadinstitute.org/gsea/msigdb/cards/SEITZ_NEOPLASTIC_TRANSFORMATION_BY_8P_DELETION_UP.html	http://www.broadinstitute.org/gsea/msigdb/cards/SEITZ_NEOPLASTIC_TRANSFORMATION_BY_8P_DELETION_UP.html
MSigDB	HOSHIDA_LIVER_CANCER_SURVIVAL_UP	10	72	0.00108401	http://www.broadinstitute.org/gsea/msigdb/cards/HOSHIDA_LIVER_CANCER_SURVIVAL_UP.html	http://www.broadinstitute.org/gsea/msigdb/cards/HOSHIDA_LIVER_CANCER_SURVIVAL_UP.html
MSigDB	BEIER_GLIOMA_STEM_CELL_DN	9	60	0.00108977	http://www.broadinstitute.org/gsea/msigdb/cards/BEIER_GLIOMA_STEM_CELL_DN.html	http://www.broadinstitute.org/gsea/msigdb/cards/BEIER_GLIOMA_STEM_CELL_DN.html
MSigDB	GNF2_CARD15	9	60	0.00108977	http://www.broadinstitute.org/gsea/msigdb/cards/GNF2_CARD15.html	http://www.broadinstitute.org/gsea/msigdb/cards/GNF2_CARD15.html
MSigDB	CHUANG_OXIDATIVE_STRESS_RESPONSE_UP	6	28	0.00111165	http://www.broadinstitute.org/gsea/msigdb/cards/CHUANG_OXIDATIVE_STRESS_RESPONSE_UP.html	http://www.broadinstitute.org/gsea/msigdb/cards/CHUANG_OXIDATIVE_STRESS_RESPONSE_UP.html
MSigDB	module_281	6	28	0.00111165	http://www.broadinstitute.org/gsea/msigdb/cards/module_281.html	http://www.broadinstitute.org/gsea/msigdb/cards/module_281.html
MSigDB	NUCLEOTIDE_BINDING	20	214	0.00112959	http://www.broadinstitute.org/gsea/msigdb/cards/NUCLEOTIDE_BINDING.html	http://www.broadinstitute.org/gsea/msigdb/cards/NUCLEOTIDE_BINDING.html
MSigDB	LOCOMOTORY_BEHAVIOR	11	85	0.00113198	http://www.broadinstitute.org/gsea/msigdb/cards/LOCOMOTORY_BEHAVIOR.html	http://www.broadinstitute.org/gsea/msigdb/cards/LOCOMOTORY_BEHAVIOR.html
MSigDB	MOREAUX_MULTIPLE_MYELOMA_BY_TACI_UP	29	360	0.0011448	http://www.broadinstitute.org/gsea/msigdb/cards/MOREAUX_MULTIPLE_MYELOMA_BY_TACI_UP.html	http://www.broadinstitute.org/gsea/msigdb/cards/MOREAUX_MULTIPLE_MYELOMA_BY_TACI_UP.html
MSigDB	SIG_INSULIN_RECEPTOR_PATHWAY_IN_CARDIAC_MYOCYTES	8	49	0.00115993	http://www.broadinstitute.org/gsea/msigdb/cards/SIG_INSULIN_RECEPTOR_PATHWAY_IN_CARDIAC_MYOCYTES.html	http://www.broadinstitute.org/gsea/msigdb/cards/SIG_INSULIN_RECEPTOR_PATHWAY_IN_CARDIAC_MYOCYTES.html
MSigDB	module_399	8	49	0.00115993	http://www.broadinstitute.org/gsea/msigdb/cards/module_399.html	http://www.broadinstitute.org/gsea/msigdb/cards/module_399.html
MSigDB	V$ATF4_Q2	18	184	0.00116721	http://www.broadinstitute.org/gsea/msigdb/cards/V$ATF4_Q2.html	http://www.broadinstitute.org/gsea/msigdb/cards/V$ATF4_Q2.html
MSigDB	V$STAT5B_01	18	184	0.00116721	http://www.broadinstitute.org/gsea/msigdb/cards/V$STAT5B_01.html	http://www.broadinstitute.org/gsea/msigdb/cards/V$STAT5B_01.html
MSigDB	V$ELK1_01	18	184	0.00116721	http://www.broadinstitute.org/gsea/msigdb/cards/V$ELK1_01.html	http://www.broadinstitute.org/gsea/msigdb/cards/V$ELK1_01.html
MSigDB	ATGAAGG,MIR-205	14	126	0.00119321	http://www.broadinstitute.org/gsea/msigdb/cards/ATGAAGG,MIR-205.html	http://www.broadinstitute.org/gsea/msigdb/cards/ATGAAGG,MIR-205.html
MSigDB	SHEDDEN_LUNG_CANCER_GOOD_SURVIVAL_A4	18	185	0.00124177	http://www.broadinstitute.org/gsea/msigdb/cards/SHEDDEN_LUNG_CANCER_GOOD_SURVIVAL_A4.html	http://www.broadinstitute.org/gsea/msigdb/cards/SHEDDEN_LUNG_CANCER_GOOD_SURVIVAL_A4.html
MSigDB	V$SRY_02	18	185	0.00124177	http://www.broadinstitute.org/gsea/msigdb/cards/V$SRY_02.html	http://www.broadinstitute.org/gsea/msigdb/cards/V$SRY_02.html
MSigDB	V$MEIS1_01	17	170	0.0012423	http://www.broadinstitute.org/gsea/msigdb/cards/V$MEIS1_01.html	http://www.broadinstitute.org/gsea/msigdb/cards/V$MEIS1_01.html
MSigDB	V$FREAC7_01	15	141	0.00126633	http://www.broadinstitute.org/gsea/msigdb/cards/V$FREAC7_01.html	http://www.broadinstitute.org/gsea/msigdb/cards/V$FREAC7_01.html
MSigDB	LEE_NEURAL_CREST_STEM_CELL_DN	13	113	0.00128057	http://www.broadinstitute.org/gsea/msigdb/cards/LEE_NEURAL_CREST_STEM_CELL_DN.html	http://www.broadinstitute.org/gsea/msigdb/cards/LEE_NEURAL_CREST_STEM_CELL_DN.html
MSigDB	module_24	33	431	0.00128268	http://www.broadinstitute.org/gsea/msigdb/cards/module_24.html	http://www.broadinstitute.org/gsea/msigdb/cards/module_24.html
MSigDB	WANG_SMARCE1_TARGETS_UP	16	156	0.00130854	http://www.broadinstitute.org/gsea/msigdb/cards/WANG_SMARCE1_TARGETS_UP.html	http://www.broadinstitute.org/gsea/msigdb/cards/WANG_SMARCE1_TARGETS_UP.html
MSigDB	BROWNE_HCMV_INFECTION_2HR_UP	7	39	0.00132034	http://www.broadinstitute.org/gsea/msigdb/cards/BROWNE_HCMV_INFECTION_2HR_UP.html	http://www.broadinstitute.org/gsea/msigdb/cards/BROWNE_HCMV_INFECTION_2HR_UP.html
MSigDB	FLECHNER_PBL_KIDNEY_TRANSPLANT_OK_VS_DONOR_DN	7	39	0.00132034	http://www.broadinstitute.org/gsea/msigdb/cards/FLECHNER_PBL_KIDNEY_TRANSPLANT_OK_VS_DONOR_DN.html	http://www.broadinstitute.org/gsea/msigdb/cards/FLECHNER_PBL_KIDNEY_TRANSPLANT_OK_VS_DONOR_DN.html
MSigDB	module_263	7	39	0.00132034	http://www.broadinstitute.org/gsea/msigdb/cards/module_263.html	http://www.broadinstitute.org/gsea/msigdb/cards/module_263.html
MSigDB	V$MYB_Q5_01	18	186	0.00132035	http://www.broadinstitute.org/gsea/msigdb/cards/V$MYB_Q5_01.html	http://www.broadinstitute.org/gsea/msigdb/cards/V$MYB_Q5_01.html
MSigDB	V$MYB_Q3	17	171	0.00132492	http://www.broadinstitute.org/gsea/msigdb/cards/V$MYB_Q3.html	http://www.broadinstitute.org/gsea/msigdb/cards/V$MYB_Q3.html
MSigDB	chr13q22	4	12	0.00133817	http://www.broadinstitute.org/gsea/msigdb/cards/chr13q22.html	http://www.broadinstitute.org/gsea/msigdb/cards/chr13q22.html
MSigDB	ABE_VEGFA_TARGETS	4	12	0.00133817	http://www.broadinstitute.org/gsea/msigdb/cards/ABE_VEGFA_TARGETS.html	http://www.broadinstitute.org/gsea/msigdb/cards/ABE_VEGFA_TARGETS.html
MSigDB	module_136	32	415	0.0013458	http://www.broadinstitute.org/gsea/msigdb/cards/module_136.html	http://www.broadinstitute.org/gsea/msigdb/cards/module_136.html
MSigDB	ST_ERK1_ERK2_MAPK_PATHWAY	6	29	0.00135059	http://www.broadinstitute.org/gsea/msigdb/cards/ST_ERK1_ERK2_MAPK_PATHWAY.html	http://www.broadinstitute.org/gsea/msigdb/cards/ST_ERK1_ERK2_MAPK_PATHWAY.html
MSigDB	RGAGGAARY_V$PU1_Q6	29	364	0.00135561	http://www.broadinstitute.org/gsea/msigdb/cards/RGAGGAARY_V$PU1_Q6.html	http://www.broadinstitute.org/gsea/msigdb/cards/RGAGGAARY_V$PU1_Q6.html
MSigDB	ELVIDGE_HIF1A_TARGETS_DN	11	87	0.00137355	http://www.broadinstitute.org/gsea/msigdb/cards/ELVIDGE_HIF1A_TARGETS_DN.html	http://www.broadinstitute.org/gsea/msigdb/cards/ELVIDGE_HIF1A_TARGETS_DN.html
MSigDB	SIG_PIP3_SIGNALING_IN_CARDIAC_MYOCTES	9	62	0.00138411	http://www.broadinstitute.org/gsea/msigdb/cards/SIG_PIP3_SIGNALING_IN_CARDIAC_MYOCTES.html	http://www.broadinstitute.org/gsea/msigdb/cards/SIG_PIP3_SIGNALING_IN_CARDIAC_MYOCTES.html
MSigDB	BILBAN_B_CLL_LPL_UP	9	62	0.00138411	http://www.broadinstitute.org/gsea/msigdb/cards/BILBAN_B_CLL_LPL_UP.html	http://www.broadinstitute.org/gsea/msigdb/cards/BILBAN_B_CLL_LPL_UP.html
MSigDB	CTCTGGA,MIR-520A,MIR-525	14	128	0.00139022	http://www.broadinstitute.org/gsea/msigdb/cards/CTCTGGA,MIR-520A,MIR-525.html	http://www.broadinstitute.org/gsea/msigdb/cards/CTCTGGA,MIR-520A,MIR-525.html
MSigDB	MOROSETTI_FACIOSCAPULOHUMERAL_MUSCULAR_DISTROPHY_UP	5	20	0.00139293	http://www.broadinstitute.org/gsea/msigdb/cards/MOROSETTI_FACIOSCAPULOHUMERAL_MUSCULAR_DISTROPHY_UP.html	http://www.broadinstitute.org/gsea/msigdb/cards/MOROSETTI_FACIOSCAPULOHUMERAL_MUSCULAR_DISTROPHY_UP.html
MSigDB	CHIANG_LIVER_CANCER_SUBCLASS_POLYSOMY7_DN	5	20	0.00139293	http://www.broadinstitute.org/gsea/msigdb/cards/CHIANG_LIVER_CANCER_SUBCLASS_POLYSOMY7_DN.html	http://www.broadinstitute.org/gsea/msigdb/cards/CHIANG_LIVER_CANCER_SUBCLASS_POLYSOMY7_DN.html
MSigDB	module_439	5	20	0.00139293	http://www.broadinstitute.org/gsea/msigdb/cards/module_439.html	http://www.broadinstitute.org/gsea/msigdb/cards/module_439.html
MSigDB	V$NRF2_Q4	18	187	0.00140311	http://www.broadinstitute.org/gsea/msigdb/cards/V$NRF2_Q4.html	http://www.broadinstitute.org/gsea/msigdb/cards/V$NRF2_Q4.html
MSigDB	TRANSCRIPTION_DNA_DEPENDENT	43	611	0.00141591	http://www.broadinstitute.org/gsea/msigdb/cards/TRANSCRIPTION_DNA_DEPENDENT.html	http://www.broadinstitute.org/gsea/msigdb/cards/TRANSCRIPTION_DNA_DEPENDENT.html
MSigDB	GCM_RAB10	15	143	0.00146004	http://www.broadinstitute.org/gsea/msigdb/cards/GCM_RAB10.html	http://www.broadinstitute.org/gsea/msigdb/cards/GCM_RAB10.html
MSigDB	RNA_METABOLIC_PROCESS	53	796	0.00146093	http://www.broadinstitute.org/gsea/msigdb/cards/RNA_METABOLIC_PROCESS.html	http://www.broadinstitute.org/gsea/msigdb/cards/RNA_METABOLIC_PROCESS.html
MSigDB	TCANNTGAY_V$SREBP1_01	28	349	0.00146667	http://www.broadinstitute.org/gsea/msigdb/cards/TCANNTGAY_V$SREBP1_01.html	http://www.broadinstitute.org/gsea/msigdb/cards/TCANNTGAY_V$SREBP1_01.html
MSigDB	V$AHRARNT_01	12	101	0.00146808	http://www.broadinstitute.org/gsea/msigdb/cards/V$AHRARNT_01.html	http://www.broadinstitute.org/gsea/msigdb/cards/V$AHRARNT_01.html
MSigDB	BERTUCCI_MEDULLARY_VS_DUCTAL_BREAST_CANCER_UP	18	188	0.00149022	http://www.broadinstitute.org/gsea/msigdb/cards/BERTUCCI_MEDULLARY_VS_DUCTAL_BREAST_CANCER_UP.html	http://www.broadinstitute.org/gsea/msigdb/cards/BERTUCCI_MEDULLARY_VS_DUCTAL_BREAST_CANCER_UP.html
MSigDB	V$NFKAPPAB_01	18	188	0.00149022	http://www.broadinstitute.org/gsea/msigdb/cards/V$NFKAPPAB_01.html	http://www.broadinstitute.org/gsea/msigdb/cards/V$NFKAPPAB_01.html
MSigDB	V$FOXO4_02	18	188	0.00149022	http://www.broadinstitute.org/gsea/msigdb/cards/V$FOXO4_02.html	http://www.broadinstitute.org/gsea/msigdb/cards/V$FOXO4_02.html
MSigDB	TARTE_PLASMA_CELL_VS_B_LYMPHOCYTE_UP	10	75	0.00149064	http://www.broadinstitute.org/gsea/msigdb/cards/TARTE_PLASMA_CELL_VS_B_LYMPHOCYTE_UP.html	http://www.broadinstitute.org/gsea/msigdb/cards/TARTE_PLASMA_CELL_VS_B_LYMPHOCYTE_UP.html
MSigDB	CGTCTTA,MIR-208	3	6	0.00149346	http://www.broadinstitute.org/gsea/msigdb/cards/CGTCTTA,MIR-208.html	http://www.broadinstitute.org/gsea/msigdb/cards/CGTCTTA,MIR-208.html
MSigDB	module_496	3	6	0.00149346	http://www.broadinstitute.org/gsea/msigdb/cards/module_496.html	http://www.broadinstitute.org/gsea/msigdb/cards/module_496.html
MSigDB	ZHAN_EARLY_DIFFERENTIATION_GENES_UP	3	6	0.00149346	http://www.broadinstitute.org/gsea/msigdb/cards/ZHAN_EARLY_DIFFERENTIATION_GENES_UP.html	http://www.broadinstitute.org/gsea/msigdb/cards/ZHAN_EARLY_DIFFERENTIATION_GENES_UP.html
MSigDB	DAVICIONI_MOLECULAR_ARMS_VS_ERMS_DN	17	173	0.00150418	http://www.broadinstitute.org/gsea/msigdb/cards/DAVICIONI_MOLECULAR_ARMS_VS_ERMS_DN.html	http://www.broadinstitute.org/gsea/msigdb/cards/DAVICIONI_MOLECULAR_ARMS_VS_ERMS_DN.html
MSigDB	V$SRF_C	17	173	0.00150418	http://www.broadinstitute.org/gsea/msigdb/cards/V$SRF_C.html	http://www.broadinstitute.org/gsea/msigdb/cards/V$SRF_C.html
MSigDB	BHATI_G2M_ARREST_BY_2METHOXYESTRADIOL_UP	13	115	0.00150515	http://www.broadinstitute.org/gsea/msigdb/cards/BHATI_G2M_ARREST_BY_2METHOXYESTRADIOL_UP.html	http://www.broadinstitute.org/gsea/msigdb/cards/BHATI_G2M_ARREST_BY_2METHOXYESTRADIOL_UP.html
MSigDB	RNA_BIOSYNTHETIC_PROCESS	43	613	0.00150744	http://www.broadinstitute.org/gsea/msigdb/cards/RNA_BIOSYNTHETIC_PROCESS.html	http://www.broadinstitute.org/gsea/msigdb/cards/RNA_BIOSYNTHETIC_PROCESS.html
MSigDB	NAKAYAMA_FRA2_TARGETS	7	40	0.00154114	http://www.broadinstitute.org/gsea/msigdb/cards/NAKAYAMA_FRA2_TARGETS.html	http://www.broadinstitute.org/gsea/msigdb/cards/NAKAYAMA_FRA2_TARGETS.html
MSigDB	WILCOX_PRESPONSE_TO_ROGESTERONE_DN	9	63	0.00155355	http://www.broadinstitute.org/gsea/msigdb/cards/WILCOX_PRESPONSE_TO_ROGESTERONE_DN.html	http://www.broadinstitute.org/gsea/msigdb/cards/WILCOX_PRESPONSE_TO_ROGESTERONE_DN.html
MSigDB	CACGTG_V$MYC_Q2	49	724	0.00155789	http://www.broadinstitute.org/gsea/msigdb/cards/CACGTG_V$MYC_Q2.html	http://www.broadinstitute.org/gsea/msigdb/cards/CACGTG_V$MYC_Q2.html
MSigDB	MULLIGHAN_MLL_SIGNATURE_2_DN	23	268	0.00158562	http://www.broadinstitute.org/gsea/msigdb/cards/MULLIGHAN_MLL_SIGNATURE_2_DN.html	http://www.broadinstitute.org/gsea/msigdb/cards/MULLIGHAN_MLL_SIGNATURE_2_DN.html
MSigDB	KANG_IMMORTALIZED_BY_TERT_DN	12	102	0.00159937	http://www.broadinstitute.org/gsea/msigdb/cards/KANG_IMMORTALIZED_BY_TERT_DN.html	http://www.broadinstitute.org/gsea/msigdb/cards/KANG_IMMORTALIZED_BY_TERT_DN.html
MSigDB	V$FOXO1_02	17	174	0.00160122	http://www.broadinstitute.org/gsea/msigdb/cards/V$FOXO1_02.html	http://www.broadinstitute.org/gsea/msigdb/cards/V$FOXO1_02.html
MSigDB	REACTOME_MAPK_TARGETS_NUCLEAR_EVENTS_MEDIATED_BY_MAP_KINASES	6	30	0.00162679	http://www.broadinstitute.org/gsea/msigdb/cards/REACTOME_MAPK_TARGETS_NUCLEAR_EVENTS_MEDIATED_BY_MAP_KINASES.html	http://www.broadinstitute.org/gsea/msigdb/cards/REACTOME_MAPK_TARGETS_NUCLEAR_EVENTS_MEDIATED_BY_MAP_KINASES.html
MSigDB	MURAKAMI_UV_RESPONSE_6HR_UP	6	30	0.00162679	http://www.broadinstitute.org/gsea/msigdb/cards/MURAKAMI_UV_RESPONSE_6HR_UP.html	http://www.broadinstitute.org/gsea/msigdb/cards/MURAKAMI_UV_RESPONSE_6HR_UP.html
MSigDB	COULOUARN_TEMPORAL_TGFB1_SIGNATURE_DN	13	116	0.00162914	http://www.broadinstitute.org/gsea/msigdb/cards/COULOUARN_TEMPORAL_TGFB1_SIGNATURE_DN.html	http://www.broadinstitute.org/gsea/msigdb/cards/COULOUARN_TEMPORAL_TGFB1_SIGNATURE_DN.html
MSigDB	WEST_ADRENOCORTICAL_TUMOR_UP	24	285	0.00163899	http://www.broadinstitute.org/gsea/msigdb/cards/WEST_ADRENOCORTICAL_TUMOR_UP.html	http://www.broadinstitute.org/gsea/msigdb/cards/WEST_ADRENOCORTICAL_TUMOR_UP.html
MSigDB	TURASHVILI_BREAST_LOBULAR_CARCINOMA_VS_DUCTAL_NORMAL_DN	11	89	0.00165585	http://www.broadinstitute.org/gsea/msigdb/cards/TURASHVILI_BREAST_LOBULAR_CARCINOMA_VS_DUCTAL_NORMAL_DN.html	http://www.broadinstitute.org/gsea/msigdb/cards/TURASHVILI_BREAST_LOBULAR_CARCINOMA_VS_DUCTAL_NORMAL_DN.html
MSigDB	V$CREB_Q2	18	190	0.00167823	http://www.broadinstitute.org/gsea/msigdb/cards/V$CREB_Q2.html	http://www.broadinstitute.org/gsea/msigdb/cards/V$CREB_Q2.html
MSigDB	module_105	18	190	0.00167823	http://www.broadinstitute.org/gsea/msigdb/cards/module_105.html	http://www.broadinstitute.org/gsea/msigdb/cards/module_105.html
MSigDB	POST_TRANSLATIONAL_PROTEIN_MODIFICATION	34	456	0.00170144	http://www.broadinstitute.org/gsea/msigdb/cards/POST_TRANSLATIONAL_PROTEIN_MODIFICATION.html	http://www.broadinstitute.org/gsea/msigdb/cards/POST_TRANSLATIONAL_PROTEIN_MODIFICATION.html
MSigDB	DAVICIONI_MOLECULAR_ARMS_VS_ERMS_UP	26	319	0.00170812	http://www.broadinstitute.org/gsea/msigdb/cards/DAVICIONI_MOLECULAR_ARMS_VS_ERMS_UP.html	http://www.broadinstitute.org/gsea/msigdb/cards/DAVICIONI_MOLECULAR_ARMS_VS_ERMS_UP.html
MSigDB	PHOSPHOTRANSFERASE_ACTIVITY_ALCOHOL_GROUP_AS_ACCEPTOR	26	319	0.00170812	http://www.broadinstitute.org/gsea/msigdb/cards/PHOSPHOTRANSFERASE_ACTIVITY_ALCOHOL_GROUP_AS_ACCEPTOR.html	http://www.broadinstitute.org/gsea/msigdb/cards/PHOSPHOTRANSFERASE_ACTIVITY_ALCOHOL_GROUP_AS_ACCEPTOR.html
MSigDB	VASCULATURE_DEVELOPMENT	8	52	0.00172567	http://www.broadinstitute.org/gsea/msigdb/cards/VASCULATURE_DEVELOPMENT.html	http://www.broadinstitute.org/gsea/msigdb/cards/VASCULATURE_DEVELOPMENT.html
MSigDB	V$PAX3_B	9	64	0.00173925	http://www.broadinstitute.org/gsea/msigdb/cards/V$PAX3_B.html	http://www.broadinstitute.org/gsea/msigdb/cards/V$PAX3_B.html
MSigDB	JAZAG_TGFB1_SIGNALING_VIA_SMAD4_DN	9	64	0.00173925	http://www.broadinstitute.org/gsea/msigdb/cards/JAZAG_TGFB1_SIGNALING_VIA_SMAD4_DN.html	http://www.broadinstitute.org/gsea/msigdb/cards/JAZAG_TGFB1_SIGNALING_VIA_SMAD4_DN.html
MSigDB	TSAI_RESPONSE_TO_IONIZING_RADIATION	13	117	0.00176146	http://www.broadinstitute.org/gsea/msigdb/cards/TSAI_RESPONSE_TO_IONIZING_RADIATION.html	http://www.broadinstitute.org/gsea/msigdb/cards/TSAI_RESPONSE_TO_IONIZING_RADIATION.html
MSigDB	WU_HBX_TARGETS_2_UP	5	21	0.00176329	http://www.broadinstitute.org/gsea/msigdb/cards/WU_HBX_TARGETS_2_UP.html	http://www.broadinstitute.org/gsea/msigdb/cards/WU_HBX_TARGETS_2_UP.html
MSigDB	ST_DIFFERENTIATION_PATHWAY_IN_PC12_CELLS	7	41	0.00178964	http://www.broadinstitute.org/gsea/msigdb/cards/ST_DIFFERENTIATION_PATHWAY_IN_PC12_CELLS.html	http://www.broadinstitute.org/gsea/msigdb/cards/ST_DIFFERENTIATION_PATHWAY_IN_PC12_CELLS.html
MSigDB	module_280	7	41	0.00178964	http://www.broadinstitute.org/gsea/msigdb/cards/module_280.html	http://www.broadinstitute.org/gsea/msigdb/cards/module_280.html
MSigDB	V$TCF1P_Q6	17	176	0.00181118	http://www.broadinstitute.org/gsea/msigdb/cards/V$TCF1P_Q6.html	http://www.broadinstitute.org/gsea/msigdb/cards/V$TCF1P_Q6.html
MSigDB	CTGTTAC,MIR-194	11	90	0.00181381	http://www.broadinstitute.org/gsea/msigdb/cards/CTGTTAC,MIR-194.html	http://www.broadinstitute.org/gsea/msigdb/cards/CTGTTAC,MIR-194.html
MSigDB	AGGAAGC,MIR-516-3P	11	90	0.00181381	http://www.broadinstitute.org/gsea/msigdb/cards/AGGAAGC,MIR-516-3P.html	http://www.broadinstitute.org/gsea/msigdb/cards/AGGAAGC,MIR-516-3P.html
MSigDB	REGULATION_OF_SIGNAL_TRANSDUCTION	19	207	0.00182928	http://www.broadinstitute.org/gsea/msigdb/cards/REGULATION_OF_SIGNAL_TRANSDUCTION.html	http://www.broadinstitute.org/gsea/msigdb/cards/REGULATION_OF_SIGNAL_TRANSDUCTION.html
MSigDB	HADDAD_B_LYMPHOCYTE_PROGENITOR	23	271	0.00183254	http://www.broadinstitute.org/gsea/msigdb/cards/HADDAD_B_LYMPHOCYTE_PROGENITOR.html	http://www.broadinstitute.org/gsea/msigdb/cards/HADDAD_B_LYMPHOCYTE_PROGENITOR.html
MSigDB	BIOCARTA_ARENRF2_PATHWAY	4	13	0.00186664	http://www.broadinstitute.org/gsea/msigdb/cards/BIOCARTA_ARENRF2_PATHWAY.html	http://www.broadinstitute.org/gsea/msigdb/cards/BIOCARTA_ARENRF2_PATHWAY.html
MSigDB	PROTEIN_MODIFICATION_PROCESS	42	602	0.00188191	http://www.broadinstitute.org/gsea/msigdb/cards/PROTEIN_MODIFICATION_PROCESS.html	http://www.broadinstitute.org/gsea/msigdb/cards/PROTEIN_MODIFICATION_PROCESS.html
MSigDB	REGULATION_OF_CELL_PROLIFERATION	24	288	0.00188422	http://www.broadinstitute.org/gsea/msigdb/cards/REGULATION_OF_CELL_PROLIFERATION.html	http://www.broadinstitute.org/gsea/msigdb/cards/REGULATION_OF_CELL_PROLIFERATION.html
MSigDB	INFLAMMATORY_RESPONSE	13	118	0.00190254	http://www.broadinstitute.org/gsea/msigdb/cards/INFLAMMATORY_RESPONSE.html	http://www.broadinstitute.org/gsea/msigdb/cards/INFLAMMATORY_RESPONSE.html
MSigDB	CTCAGGG,MIR-125B,MIR-125A	23	272	0.00192181	http://www.broadinstitute.org/gsea/msigdb/cards/CTCAGGG,MIR-125B,MIR-125A.html	http://www.broadinstitute.org/gsea/msigdb/cards/CTCAGGG,MIR-125B,MIR-125A.html
MSigDB	KEGG_WNT_SIGNALING_PATHWAY	15	147	0.00192248	http://www.broadinstitute.org/gsea/msigdb/cards/KEGG_WNT_SIGNALING_PATHWAY.html	http://www.broadinstitute.org/gsea/msigdb/cards/KEGG_WNT_SIGNALING_PATHWAY.html
MSigDB	PHOSPHORIC_ESTER_HYDROLASE_ACTIVITY	15	147	0.00192248	http://www.broadinstitute.org/gsea/msigdb/cards/PHOSPHORIC_ESTER_HYDROLASE_ACTIVITY.html	http://www.broadinstitute.org/gsea/msigdb/cards/PHOSPHORIC_ESTER_HYDROLASE_ACTIVITY.html
MSigDB	V$NFAT_Q6	17	177	0.00192455	http://www.broadinstitute.org/gsea/msigdb/cards/V$NFAT_Q6.html	http://www.broadinstitute.org/gsea/msigdb/cards/V$NFAT_Q6.html
MSigDB	TURASHVILI_BREAST_LOBULAR_CARCINOMA_VS_DUCTAL_NORMAL_UP	9	65	0.00194229	http://www.broadinstitute.org/gsea/msigdb/cards/TURASHVILI_BREAST_LOBULAR_CARCINOMA_VS_DUCTAL_NORMAL_UP.html	http://www.broadinstitute.org/gsea/msigdb/cards/TURASHVILI_BREAST_LOBULAR_CARCINOMA_VS_DUCTAL_NORMAL_UP.html
MSigDB	REACTOME_SPHINGOLIPID_METABOLISM	6	31	0.00194388	http://www.broadinstitute.org/gsea/msigdb/cards/REACTOME_SPHINGOLIPID_METABOLISM.html	http://www.broadinstitute.org/gsea/msigdb/cards/REACTOME_SPHINGOLIPID_METABOLISM.html
MSigDB	LI_CISPLATIN_RESISTANCE_DN	6	31	0.00194388	http://www.broadinstitute.org/gsea/msigdb/cards/LI_CISPLATIN_RESISTANCE_DN.html	http://www.broadinstitute.org/gsea/msigdb/cards/LI_CISPLATIN_RESISTANCE_DN.html
MSigDB	GEISS_RESPONSE_TO_DSRNA_UP	6	31	0.00194388	http://www.broadinstitute.org/gsea/msigdb/cards/GEISS_RESPONSE_TO_DSRNA_UP.html	http://www.broadinstitute.org/gsea/msigdb/cards/GEISS_RESPONSE_TO_DSRNA_UP.html
MSigDB	ANATOMICAL_STRUCTURE_FORMATION	8	53	0.00195626	http://www.broadinstitute.org/gsea/msigdb/cards/ANATOMICAL_STRUCTURE_FORMATION.html	http://www.broadinstitute.org/gsea/msigdb/cards/ANATOMICAL_STRUCTURE_FORMATION.html
MSigDB	TGCTGAY_UNKNOWN	31	408	0.00199589	http://www.broadinstitute.org/gsea/msigdb/cards/TGCTGAY_UNKNOWN.html	http://www.broadinstitute.org/gsea/msigdb/cards/TGCTGAY_UNKNOWN.html
MSigDB	V$CP2_01	18	193	0.00199759	http://www.broadinstitute.org/gsea/msigdb/cards/V$CP2_01.html	http://www.broadinstitute.org/gsea/msigdb/cards/V$CP2_01.html
MSigDB	ACCATTT,MIR-522	14	133	0.00200433	http://www.broadinstitute.org/gsea/msigdb/cards/ACCATTT,MIR-522.html	http://www.broadinstitute.org/gsea/msigdb/cards/ACCATTT,MIR-522.html
MSigDB	GUANYL_NUCLEOTIDE_EXCHANGE_FACTOR_ACTIVITY	7	42	0.00206815	http://www.broadinstitute.org/gsea/msigdb/cards/GUANYL_NUCLEOTIDE_EXCHANGE_FACTOR_ACTIVITY.html	http://www.broadinstitute.org/gsea/msigdb/cards/GUANYL_NUCLEOTIDE_EXCHANGE_FACTOR_ACTIVITY.html
MSigDB	REGULATION_OF_CELL_GROWTH	7	42	0.00206815	http://www.broadinstitute.org/gsea/msigdb/cards/REGULATION_OF_CELL_GROWTH.html	http://www.broadinstitute.org/gsea/msigdb/cards/REGULATION_OF_CELL_GROWTH.html
MSigDB	LINDGREN_BLADDER_CANCER_HIGH_RECURRENCE	7	42	0.00206815	http://www.broadinstitute.org/gsea/msigdb/cards/LINDGREN_BLADDER_CANCER_HIGH_RECURRENCE.html	http://www.broadinstitute.org/gsea/msigdb/cards/LINDGREN_BLADDER_CANCER_HIGH_RECURRENCE.html
MSigDB	CHIBA_RESPONSE_TO_TSA_UP	7	42	0.00206815	http://www.broadinstitute.org/gsea/msigdb/cards/CHIBA_RESPONSE_TO_TSA_UP.html	http://www.broadinstitute.org/gsea/msigdb/cards/CHIBA_RESPONSE_TO_TSA_UP.html
MSigDB	chr6q25	7	42	0.00206815	http://www.broadinstitute.org/gsea/msigdb/cards/chr6q25.html	http://www.broadinstitute.org/gsea/msigdb/cards/chr6q25.html
MSigDB	KEGG_BLADDER_CANCER	7	42	0.00206815	http://www.broadinstitute.org/gsea/msigdb/cards/KEGG_BLADDER_CANCER.html	http://www.broadinstitute.org/gsea/msigdb/cards/KEGG_BLADDER_CANCER.html
MSigDB	V$ZIC1_01	18	194	0.00211479	http://www.broadinstitute.org/gsea/msigdb/cards/V$ZIC1_01.html	http://www.broadinstitute.org/gsea/msigdb/cards/V$ZIC1_01.html
MSigDB	REACTOME_SIGNALING_IN_IMMUNE_SYSTEM	26	324	0.00212041	http://www.broadinstitute.org/gsea/msigdb/cards/REACTOME_SIGNALING_IN_IMMUNE_SYSTEM.html	http://www.broadinstitute.org/gsea/msigdb/cards/REACTOME_SIGNALING_IN_IMMUNE_SYSTEM.html
MSigDB	POSITIVE_REGULATION_OF_DEVELOPMENTAL_PROCESS	19	210	0.00215646	http://www.broadinstitute.org/gsea/msigdb/cards/POSITIVE_REGULATION_OF_DEVELOPMENTAL_PROCESS.html	http://www.broadinstitute.org/gsea/msigdb/cards/POSITIVE_REGULATION_OF_DEVELOPMENTAL_PROCESS.html
MSigDB	PHOSPHORYLATION	24	291	0.00216013	http://www.broadinstitute.org/gsea/msigdb/cards/PHOSPHORYLATION.html	http://www.broadinstitute.org/gsea/msigdb/cards/PHOSPHORYLATION.html
MSigDB	V$GATA1_02	17	179	0.00216921	http://www.broadinstitute.org/gsea/msigdb/cards/V$GATA1_02.html	http://www.broadinstitute.org/gsea/msigdb/cards/V$GATA1_02.html
MSigDB	PROTEOLYSIS	17	179	0.00216921	http://www.broadinstitute.org/gsea/msigdb/cards/PROTEOLYSIS.html	http://www.broadinstitute.org/gsea/msigdb/cards/PROTEOLYSIS.html
MSigDB	V$GR_01	15	149	0.00219593	http://www.broadinstitute.org/gsea/msigdb/cards/V$GR_01.html	http://www.broadinstitute.org/gsea/msigdb/cards/V$GR_01.html
MSigDB	V$IK3_01	16	164	0.00219893	http://www.broadinstitute.org/gsea/msigdb/cards/V$IK3_01.html	http://www.broadinstitute.org/gsea/msigdb/cards/V$IK3_01.html
MSigDB	MUSCLE_CELL_DIFFERENTIATION	5	22	0.00220094	http://www.broadinstitute.org/gsea/msigdb/cards/MUSCLE_CELL_DIFFERENTIATION.html	http://www.broadinstitute.org/gsea/msigdb/cards/MUSCLE_CELL_DIFFERENTIATION.html
MSigDB	NIKOLSKY_BREAST_CANCER_8Q12_Q22_AMPLICON	13	120	0.00221273	http://www.broadinstitute.org/gsea/msigdb/cards/NIKOLSKY_BREAST_CANCER_8Q12_Q22_AMPLICON.html	http://www.broadinstitute.org/gsea/msigdb/cards/NIKOLSKY_BREAST_CANCER_8Q12_Q22_AMPLICON.html
MSigDB	LI_WILMS_TUMOR_VS_FETAL_KIDNEY_1_UP	17	180	0.00230097	http://www.broadinstitute.org/gsea/msigdb/cards/LI_WILMS_TUMOR_VS_FETAL_KIDNEY_1_UP.html	http://www.broadinstitute.org/gsea/msigdb/cards/LI_WILMS_TUMOR_VS_FETAL_KIDNEY_1_UP.html
MSigDB	module_522	6	32	0.00230556	http://www.broadinstitute.org/gsea/msigdb/cards/module_522.html	http://www.broadinstitute.org/gsea/msigdb/cards/module_522.html
MSigDB	REACTOME_MAP_KINASES_ACTIVATION_IN_TLR_CASCADE	7	43	0.00237899	http://www.broadinstitute.org/gsea/msigdb/cards/REACTOME_MAP_KINASES_ACTIVATION_IN_TLR_CASCADE.html	http://www.broadinstitute.org/gsea/msigdb/cards/REACTOME_MAP_KINASES_ACTIVATION_IN_TLR_CASCADE.html
MSigDB	TTGGAGA,MIR-515-5P,MIR-519E	13	121	0.00238273	http://www.broadinstitute.org/gsea/msigdb/cards/TTGGAGA,MIR-515-5P,MIR-519E.html	http://www.broadinstitute.org/gsea/msigdb/cards/TTGGAGA,MIR-515-5P,MIR-519E.html
MSigDB	ATGTAGC,MIR-221,MIR-222	12	107	0.00240907	http://www.broadinstitute.org/gsea/msigdb/cards/ATGTAGC,MIR-221,MIR-222.html	http://www.broadinstitute.org/gsea/msigdb/cards/ATGTAGC,MIR-221,MIR-222.html
MSigDB	SANA_TNF_SIGNALING_DN	10	80	0.00243692	http://www.broadinstitute.org/gsea/msigdb/cards/SANA_TNF_SIGNALING_DN.html	http://www.broadinstitute.org/gsea/msigdb/cards/SANA_TNF_SIGNALING_DN.html
MSigDB	V$HNF3B_01	16	166	0.00248709	http://www.broadinstitute.org/gsea/msigdb/cards/V$HNF3B_01.html	http://www.broadinstitute.org/gsea/msigdb/cards/V$HNF3B_01.html
MSigDB	GCM_MAP1B	8	55	0.00248985	http://www.broadinstitute.org/gsea/msigdb/cards/GCM_MAP1B.html	http://www.broadinstitute.org/gsea/msigdb/cards/GCM_MAP1B.html
MSigDB	RECEPTOR_BINDING	28	362	0.0024955	http://www.broadinstitute.org/gsea/msigdb/cards/RECEPTOR_BINDING.html	http://www.broadinstitute.org/gsea/msigdb/cards/RECEPTOR_BINDING.html
MSigDB	BROWNE_HCMV_INFECTION_14HR_UP	15	151	0.00250092	http://www.broadinstitute.org/gsea/msigdb/cards/BROWNE_HCMV_INFECTION_14HR_UP.html	http://www.broadinstitute.org/gsea/msigdb/cards/BROWNE_HCMV_INFECTION_14HR_UP.html
MSigDB	DNA_BINDING	40	575	0.00251116	http://www.broadinstitute.org/gsea/msigdb/cards/DNA_BINDING.html	http://www.broadinstitute.org/gsea/msigdb/cards/DNA_BINDING.html
MSigDB	chr7p12	4	14	0.00252383	http://www.broadinstitute.org/gsea/msigdb/cards/chr7p12.html	http://www.broadinstitute.org/gsea/msigdb/cards/chr7p12.html
MSigDB	LOPEZ_MESOTHELIOMA_SURVIVAL_OVERALL_DN	4	14	0.00252383	http://www.broadinstitute.org/gsea/msigdb/cards/LOPEZ_MESOTHELIOMA_SURVIVAL_OVERALL_DN.html	http://www.broadinstitute.org/gsea/msigdb/cards/LOPEZ_MESOTHELIOMA_SURVIVAL_OVERALL_DN.html
[truncated: 4,400 more rows]

## Sheet: down in DOX Terms with Genes
Category	Term	Count in Selected Genes	Count in Total Population	P-value	Gene	Gene Symbol	Title
[truncated: 47,463 more rows]

[truncated: 1 more sheets: down in DOX Enriched Terms]
